# Supplementary material for: Mucor circinelloides Thrives inside the Phagosome through an Atf-Mediated Germination Pathway
Source: mBio. 2019 Feb 5;10(1):e02765-18. doi: 10.1128/mBio.02765-18 (PMC6428757; doi:10.1128/mBio.02765-18)
Supplement: DATA SET S1 [file mBio.02765-18-sd001.xlsx]

## Sheet: DE genes
S1 Dataset. Differentially expressed genes in Mucor strains after 5h interaction with mouse macrophages
# Expression values of Mucor virulent strain R7B spores (R7BMϕ) interacting with mouse macrophages and noninteraction controls (R7Bc), and of avirulent strain NRRL3631 spores (NRRL3631Mϕ and NRRL3631c, respectively for interaction and non-interaction controls)
	Log2-fold change and Statistical significance (Q≤0.05)				FPKM values				Q-values (FDR test)		Genomic coordinates and # exons					Predicted annotation
ID JGI v2	R7BMϕ-R7Bc	significant	NRRL3631Mϕ-NRRL3631c	significant	R7BMϕ FPKM	R7Bc FPKM	NRRL3631Mϕ FPKM	NRRL3631c FPKM	R7BMϕ-R7Bc Q-value	NRRL3631Mϕ-NRRL3631c Q-value	scaffold	start	end	strand	exons	InterPRO predicted domains	Alternative predicted domains	GO terms	KOG ID	KOG description	KOG class	KOG group	KEGG definition	KEGG activity	KEGG cofactor	KEGG diseases	KEGG pathway	KEGG pathway class	KEGG pathway type	User annotations
167023	4.82377	yes	2.25581	yes	1399.63	49.4212	1335.16	279.555	0.00206345	0.0148465	scaffold_08	1971454	1972377	+	2	IPR000425~Major intrinsic protein	BlastProDom~PD000295~AQP9_HUMAN_O43315;|HMMPfam~PF00230~MIP|FPrintScan~PR00783~MINTRINSICP|superfamily~SSF81338~Aquaporin-like	GO:0005215~transporter activity~Enables the directed movement of substances (such as macromolecules, small molecules, ions) into, out of or within a cell, or between cells.|GO:0006810~transport~The directed movement of substances (such as macromolecules, small molecules, ions) into, out of or within a cell, or between cells, or within a multicellular organism by means of some agent such as a tran…	KOG0223	Aquaporin (major intrinsic protein family)	Carbohydrate transport and metabolism	METABOLISM	.	.	.	.	.	.	.	.
190180	4.84238	yes	4.14638	yes	114.513	3.99166	181.736	10.2626	0.00206345	0.00206345	scaffold_05	3100121	3101420	-	3	IPR011616~bZIP transcription factor, bZIP-1|IPR004827~Basic-leucine zipper (bZIP) transcription factor|IPR011029~DEATH-like	HMMPfam~PF00170~bZIP_1|ScanRegExp~PS00036~BZIP_BASIC|ProfileScan~PS50217~BZIP|HMMSmart~SM00338~no description|superfamily~SSF47986~DEATH domain	GO:0003700~sequence-specific DNA binding transcription factor activity~Interacting selectively and non-covalently with a specific DNA sequence in order to modulate transcription. The transcription factor may or may not also interact selectively with a protein or macromolecular complex.|GO:0005634~nucleus~A membrane-bounded organelle of eukaryotic cells in which chromosomes are housed and replicat…	KOG1414	Transcriptional activator FOSB/c-Fos and related bZIP transcription factors	Transcription	INFORMATION STORAGE AND PROCESSING	.	.	.	.	.	.	.	Defline~Ekaterina Shelest~ekaterina.shelest@hki-jena.de~2014-11-18~Basic-leucine zipper (bZIP) transcription factor
156289	3.7945	yes	-1.84938	no	55.8503	4.02501	45.0575	162.362	0.00506807	0.0773694	scaffold_04	3910046	3910889	-	3	IPR011616~bZIP transcription factor, bZIP-1|IPR004827~Basic-leucine zipper (bZIP) transcription factor|IPR008917~Eukaryotic transcription factor, Skn-1-like, DNA-binding	HMMPfam~PF00170~bZIP_1|ScanRegExp~PS00036~BZIP_BASIC|ProfileScan~PS50217~BZIP|HMMSmart~SM00338~no description|superfamily~SSF47454~A DNA-binding domain in eukaryotic transcription factors	GO:0003700~sequence-specific DNA binding transcription factor activity~Interacting selectively and non-covalently with a specific DNA sequence in order to modulate transcription. The transcription factor may or may not also interact selectively with a protein or macromolecular complex.|GO:0005634~nucleus~A membrane-bounded organelle of eukaryotic cells in which chromosomes are housed and replicat…	KOG1414	Transcriptional activator FOSB/c-Fos and related bZIP transcription factors	Transcription	INFORMATION STORAGE AND PROCESSING	.	.	.	.	.	.	.	Defline~Ekaterina Shelest~ekaterina.shelest@hki-jena.de~2014-11-18~Skn-1-like Basic-leucine zipper (bZIP) transcription factor
156763	-1.80381	yes	-0.65655	no	16.7944	58.6363	22.8558	36.0278	0.0108355	0.639703	scaffold_06	2023260	2025237	-	5	IPR000719~Protein kinase, core|IPR017442~Serine/threonine protein kinase-related|IPR017441~Protein kinase ATP binding, conserved site|IPR008271~Serine/threonine protein kinase, active site|IPR001245~Tyrosine protein kinase|IPR002290~Serine/threonine protein kinase|IPR011009~Protein kinase-like	BlastProDom~PD000001~Q12741_BLAEM_Q12741;|HMMPfam~PF00069~Pkinase|ScanRegExp~PS00107~PROTEIN_KINASE_ATP|ScanRegExp~PS00108~PROTEIN_KINASE_ST|ProfileScan~PS50011~PROTEIN_KINASE_DOM|HMMSmart~SM00219~no description|HMMSmart~SM00220~no description|superfamily~SSF56112~Protein kinase-like (PK-like)	GO:0004672~protein kinase activity~Catalysis of the phosphorylation of an amino acid residue in a protein, usually according to the reaction: a protein + ATP = a phosphoprotein + ADP.|GO:0005524~ATP binding~Interacting selectively and non-covalently with ATP, adenosine 5'-triphosphate, a universally important coenzyme and enzyme regulator.|GO:0006468~protein amino acid phosphorylation~The process…	KOG0616	cAMP-dependent protein kinase catalytic subunit (PKA)	Signal transduction mechanisms	CELLULAR PROCESSES AND SIGNALING	.	.	.	.	.	.	.	Name~Lucas Fernandez Nu??ez~lfnunez@qb.fcen.uba.ar~2010-01-26~PKAC 9|Description~Lucas Fernandez Nu??ez~lfnunez@qb.fcen.uba.ar~2010-01-26~cAMP-dependent protein kinase, catalytic subunit (PKA C subunit)
31317	2.32502	yes	-0.254191	no	49.0969	9.79838	30.9433	36.905	0.00366465	0.92469	scaffold_01	1295705	1297568	-	3	IPR008151~Phytoene dehydrogenase-related protein|IPR002937~Amine oxidase|IPR008150~Phytoene dehydrogenase, bacterial type, conserved site|IPR014105~Zeta-phytoene desaturase	BlastProDom~PD139017~Q9Y7H8_EEEEE_Q9Y7H8;|HMMPfam~PF01593~Amino_oxidase|ScanRegExp~PS00982~PHYTOENE_DH|superfamily~SSF51905~FAD/NAD(P)-binding domain|HMMTigr~TIGR02734~crtI_fam: phytoene desaturase	GO:0016117~carotenoid biosynthetic process~The chemical reactions and pathways resulting in the formation of carotenoids, tetraterpenoid compounds in which two units of 4 isoprenoid residues joined head-to-tail are themselves joined tail-to-tail.|GO:0016705~oxidoreductase activity, acting on paired donors, with incorporation or reduction of molecular oxygen~Catalysis of an oxidation-reduction (re…	KOG4254	Phytoene desaturase	Coenzyme transport and metabolism	METABOLISM	.	.	.	.	.	.	.	Name~Catalina Sanz~catsof@usal.es~2009-03-06~carB|Description~Catalina Sanz~catsof@usal.es~2008-12-30~Phytoene dehydrogenase|Model Notes~Catalina Sanz~catsof@usal.es~2008-12-30~No issues (just like GI: 4585716)|Defline~Catalina Sanz~catsof@usal.es~2009-03-06~Phytoene Dehydrogenase|Disposition~Fatima Silva~fatimasf@um.es~2012-04-17~Catalog|Literature~Catalina Sanz~catsof@usal.es~2008-12-30~PMID:45…
189685	6.06015	yes	4.18756	yes	199.985	2.99717	313.686	17.2152	0.00206345	0.00206345	scaffold_04	2684110	2688235	+	2	.	.	.	KOG2806	Chitinase	Carbohydrate transport and metabolism	METABOLISM	Exo-alpha-sialidase.	Hydrolysis of alpha-(2->3)-, alpha-(2->6)-, alpha-(2->8)-glycosidic linkages of terminal sialic residues in oligosaccharides, glycoproteins, glycolipids, colominic acid and synthetic substrates.	\N	Sialidosis; MIM:256550.	N-Glycan degradation,Sphingoglycolipid metabolism	Metabolism of Complex Carbohydrates,Metabolism of Complex Lipids	METABOLIC	.
74380	4.30919	yes	3.15482	yes	20.3575	1.0269	34.4504	3.8681	0.00206345	0.00206345	scaffold_06	2792080	2794307	-	9	IPR006186~Serine/threonine-specific protein phosphatase and bis(5-nucleosyl)-tetraphosphatase|IPR004843~Metallophosphoesterase	BlastProDom~PD000252~Q7ZVR3_BRARE_Q7ZVR3;|HMMPfam~PF00149~Metallophos|FPrintScan~PR00114~STPHPHTASE|ScanRegExp~PS00125~SER_THR_PHOSPHATASE|HMMSmart~SM00156~no description|superfamily~SSF56300~Metallo-dependent phosphatases	GO:0016787~hydrolase activity~Catalysis of the hydrolysis of various bonds, e.g. C-O, C-N, C-C, phosphoric anhydride bonds, etc. Hydrolase is the systematic name for any enzyme of EC class 3.	KOG0375	Serine-threonine phosphatase 2B, catalytic subunit	General function prediction only	POORLY CHARACTERIZED	Serine/threonine specific protein phosphatase.	A phosphoprotein + H(2)O = a protein + phosphate.	\N	\N	\N	\N	\N	.
111874	3.69623	yes	-0.0324193	no	54.9878	4.2422	49.9535	51.0887	0.0108355	0.994399	scaffold_05	2647308	2648118	-	3	IPR001810~Cyclin-like F-box	ProfileScan~PS50181~FBOX	.	.	.	.	.	.	.	.	.	.	.	.	.
109343	3.21401	yes	2.56028	yes	20.3757	2.19583	26.18	4.43861	0.00206345	0.0227086	scaffold_03	4324326	4325737	+	2	IPR001810~Cyclin-like F-box	HMMPfam~PF00646~F-box|ProfileScan~PS50181~FBOX|HMMSmart~SM00256~no description|superfamily~SSF52047~RNI-like|superfamily~SSF81383~F-box domain	.	KOG1947	Leucine rich repeat proteins, some proteins contain F-box	General function prediction only	POORLY CHARACTERIZED	.	.	.	.	.	.	.	.
149242	3.29164	yes	3.9294	yes	239.196	24.427	160.682	10.5463	0.00206345	0.00206345	scaffold_09	401038	402765	-	3	IPR007251~Low affinity iron permease	HMMPfam~PF04120~Iron_permease	.	.	.	.	.	.	.	.	.	.	.	.	.
115816	1.88538	yes	2.15769	yes	68.3648	18.5045	85.5118	19.1644	0.00366465	0.0148465	scaffold_11	832612	834341	-	2	IPR013130~Ferric reductase-like transmembrane component, N-terminal|IPR013112~FAD-binding 8|IPR013121~Ferric reductase, NAD binding	HMMPfam~PF01794~Ferric_reduct|HMMPfam~PF08022~FAD_binding_8|HMMPfam~PF08030~NAD_binding_6|superfamily~SSF52343~Ferredoxin reductase-like, C-terminal NADP-linked domain|superfamily~SSF63380~Riboflavin synthase domain-like	GO:0005506~iron ion binding~Interacting selectively and non-covalently with iron (Fe) ions.|GO:0006118~electron transport~OBSOLETE. The transport of electrons from an electron donor to an electron acceptor.|GO:0016021~integral to membrane~Penetrating at least one phospholipid bilayer of a membrane. May also refer to the state of being buried in the bilayer with no exposure outside the bilayer. Wh…	KOG0039	Ferric reductase, NADH/NADPH oxidase and related proteins	Inorganic ion transport and metabolism,Secondary metabolites biosynthesis, transport and catabolism	METABOLISM	.	.	.	.	.	.	.	.
85517	5.28648	yes	4.72771	yes	97.7135	2.50361	67.0036	2.5288	0.00206345	0.00206345	scaffold_09	1039556	1040368	+	1	IPR011616~bZIP transcription factor, bZIP-1|IPR004827~Basic-leucine zipper (bZIP) transcription factor	HMMPfam~PF00170~bZIP_1|ScanRegExp~PS00036~BZIP_BASIC|ProfileScan~PS50217~BZIP|HMMSmart~SM00338~no description	GO:0003700~sequence-specific DNA binding transcription factor activity~Interacting selectively and non-covalently with a specific DNA sequence in order to modulate transcription. The transcription factor may or may not also interact selectively with a protein or macromolecular complex.|GO:0005634~nucleus~A membrane-bounded organelle of eukaryotic cells in which chromosomes are housed and replicat…	KOG3119	Basic region leucine zipper transcription factor	Transcription	INFORMATION STORAGE AND PROCESSING	.	.	.	.	.	.	.	Defline~Ekaterina Shelest~ekaterina.shelest@hki-jena.de~2014-11-18~Basic-leucine zipper (bZIP) transcription factor
104125	1.84041	yes	1.31395	no	28.3416	7.91418	23.5693	9.48001	0.0288486	0.25742	scaffold_02	3332488	3333900	+	.	IPR011025~G protein alpha subunit, helical insertion|IPR001019~Guanine nucleotide binding protein (G-protein), alpha subunit|IPR002975~Fungal G-protein, alpha subunit	BlastProDom~PD000281~P79895_SPAAU_P79895;|HMMPfam~PF00503~G-alpha|FPrintScan~PR00318~GPROTEINA|FPrintScan~PR01241~GPROTEINAFNG|HMMSmart~SM00275~no description|superfamily~SSF47895~Transducin (alpha subunit), insertion domain|superfamily~SSF52540~P-loop containing nucleoside triphosphate hydrolases	GO:0004871~signal transducer activity~Mediates the transfer of a signal from the outside to the inside of a cell by means other than the introduction of the signal molecule itself into the cell.|GO:0007165~signal transduction~The process whereby an activated receptor conveys information down the signaling pathway, resulting in a change in the function or state of a cell.|GO:0007186~G-protein coup…	KOG0082	G-protein alpha subunit (small G protein superfamily)	Cell cycle control, cell division, chromosome partitioning,Signal transduction mechanisms	CELLULAR PROCESSES AND SIGNALING,METABOLISM	.	.	.	.	.	.	.	Model Notes~Fatima Silva~fatimasf@um.es~2009-02-24~editing needed -- 5' only Added two exons in 5' (homology with Phycomyces and Rhizopus)|Model Notes~Marek Elias~melias@natur.cuni.cz~2013-04-12~The gene model looks fine, without any issues.|Defline~Fatima Silva~fatimasf@um.es~2009-02-24~GPA4|Disposition~Marek Elias~melias@natur.cuni.cz~2013-04-12~Catalog|EST evidence~Fatima Silva~fatimasf@um.es~…
33890	2.98396	yes	3.11068	yes	5.2618	0.665077	6.59785	0.763828	0.00506807	0.00506807	scaffold_02	2759547	2763286	+	.	IPR002202~Hydroxymethylglutaryl-CoA reductase, class I/II, catalytic|IPR000731~Sterol-sensing 5TM box|IPR009023~Hydroxymethylglutaryl-CoA reductase, class I/II, NAD/NADP-binding|IPR009029~Hydroxymethylglutaryl-CoA reductase, class I/II, substrate-binding|IPR004554~Hydroxymethylglutaryl-CoA reductase, class I, catalytic	HMMPfam~PF00368~HMG-CoA_red|FPrintScan~PR00071~HMGCOARDTASE|ScanRegExp~PS00066~HMG_COA_REDUCTASE_1|ScanRegExp~PS00318~HMG_COA_REDUCTASE_2|ScanRegExp~PS01192~HMG_COA_REDUCTASE_3|ProfileScan~PS50065~HMG_COA_REDUCTASE_4|ProfileScan~PS50156~SSD|superfamily~SSF55035~NAD-binding domain of HMG-CoA reductase|superfamily~SSF56542~Substrate-binding domain of HMG-CoA reductase|superfamily~SSF82866~Multidrug…	GO:0004420~hydroxymethylglutaryl-CoA reductase (NADPH) activity~Catalysis of the reaction: (R)-mevalonate + CoA + 2 NADP+ = (S)-3-hydroxy-3-methylglutaryl-CoA + 2 NADPH + 2 H+.|GO:0015936~coenzyme A metabolic process~The chemical reactions and pathways involving coenzyme A, 3'-phosphoadenosine-(5')diphospho(4')pantatheine, an acyl carrier in many acylation and acyl-transfer reactions in which the…	KOG2480	3-hydroxy-3-methylglutaryl-CoA (HMG-CoA) reductase	Lipid transport and metabolism	METABOLISM	Hydroxymethylglutaryl-CoA reductase (NADPH).	(R)-mevalonate + CoA + 2 NADP(+) = (S)-3-hydroxy-3-methylglutaryl-CoA + 2 NADPH.	\N	\N	Sterol biosynthesis	Lipid Metabolism	METABOLIC	Description~TamÔö£├ÂÔö£├éÔö¼├║├ö├Â┬úÔö¼├¡s Papp~pappt@bio.u-szeged.hu~2009-02-24~similar to 3-hydroxy-3-methylglutaryl-coenzyme A reductase (HMG-CoA reductase)|Model Notes~TamÔö£├ÂÔö£├éÔö¼├║├ö├Â┬úÔö¼├¡s Papp~pappt@bio.u-szeged.hu~2009-02-24~Model gw1.2.46.1 has been changed to e_gw1.2.46.1 that contains the putative start and stop codons.|Defline~TamÔö£├ÂÔö£├éÔö¼├║├ö├Â┬úÔö¼├¡s Papp~pappt@bio.u-sz…
155573	5.50202	yes	2.88157	yes	269.85	5.95455	203.151	27.5663	0.00206345	0.00366465	scaffold_03	761879	762746	-	2	IPR000868~Isochorismatase hydrolase	HMMPfam~PF00857~Isochorismatase|superfamily~SSF52499~Isochorismatase-like hydrolases	GO:0003824~catalytic activity~Catalysis of a biochemical reaction at physiological temperatures. In biologically catalyzed reactions, the reactants are known as substrates, and the catalysts are naturally occurring macromolecular substances known as enzymes. Enzymes possess specific binding sites for substrates, and are usually composed wholly or largely of protein, but RNA that has catalytic act…	.	.	.	.	.	.	.	.	.	.	.	.
154866	4.30981	yes	-0.0340774	no	1634.14	82.396	790.955	809.861	0.00206345	0.993855	scaffold_01	2956279	2957033	+	3	.	superfamily~SSF48726~Immunoglobulin	.	.	.	.	.	.	.	.	.	.	.	.	.
151455	1.91496	yes	1.61165	no	105.748	28.0421	137.133	44.8732	0.0218682	0.0885074	scaffold_01	2551450	2553829	+	3	IPR001030~Aconitase/3-isopropylmalate dehydratase large subunit, alpha/beta/alpha|IPR000573~Aconitase A/isopropylmalate dehydratase small subunit, swivel|IPR015928~Aconitase/3-isopropylmalate dehydratase, swivel|IPR006248~Aconitase, mitochondrial-like	BlastProDom~PD000511~O94136_EEEEE_O94136;|HMMPfam~PF00330~Aconitase|HMMPfam~PF00694~Aconitase_C|FPrintScan~PR00415~ACONITASE|ScanRegExp~PS00450~ACONITASE_1|ScanRegExp~PS01244~ACONITASE_2|superfamily~SSF52016~Aconitase|superfamily~SSF53732~Aconitase iron-sulfur domain|HMMTigr~TIGR01340~aconitase_mito: aconitate hydratase, m	GO:0008152~metabolic process~The chemical reactions and pathways, including anabolism and catabolism, by which living organisms transform chemical substances. Metabolic processes typically transform small molecules, but also include macromolecular processes such as DNA repair and replication, and protein synthesis and degradation.|GO:0003994~aconitate hydratase activity~Catalysis of the reactions…	KOG0453	Aconitase/homoaconitase (aconitase superfamily)	Amino acid transport and metabolism,Energy production and conversion	METABOLISM	Aconitate hydratase.	Citrate = cis-aconitate + H(2)O.	Iron-sulfur.	\N	Citrate cycle (TCA cycle),Glyoxylate and dicarboxylate metabolism,Reductive carboxylate cycle (CO2 fixation)	Carbohydrate Metabolism,Energy Metabolism	METABOLIC	.
156837	1.75414	yes	2.66716	yes	182.267	54.0329	241.779	38.0649	0.0341103	0.00206345	scaffold_06	3039003	3040559	-	4	IPR001804~Isocitrate/isopropylmalate dehydrogenase|IPR004790~Isocitrate dehydrogenase NADP-dependent, eukaryotic	HMMPfam~PF00180~Iso_dh|HMMPIR~PIRSF000108~Isocitrate dehydrogenase (NADP)|ScanRegExp~PS00470~IDH_IMDH|superfamily~SSF53659~Isocitrate/Isopropylmalate dehydrogenase-like|HMMTigr~TIGR00127~nadp_idh_euk: isocitrate dehydrogenase,	GO:0008152~metabolic process~The chemical reactions and pathways, including anabolism and catabolism, by which living organisms transform chemical substances. Metabolic processes typically transform small molecules, but also include macromolecular processes such as DNA repair and replication, and protein synthesis and degradation.|GO:0016616~oxidoreductase activity, acting on the CH-OH group of d…	KOG1526	NADP-dependent isocitrate dehydrogenase	Energy production and conversion	METABOLISM	Isocitrate dehydrogenase (NADP+).	Isocitrate + NADP(+) = 2-oxoglutarate + CO(2) + NADPH.	\N	\N	Citrate cycle (TCA cycle),Glutathione metabolism,Reductive carboxylate cycle (CO2 fixation)	Carbohydrate Metabolism,Energy Metabolism,Metabolism of Other Amino Acids	METABOLIC	.
107142	3.46047	yes	2.54896	yes	55.5352	5.04501	110.897	18.9499	0.00206345	0.00206345	scaffold_02	2727829	2728968	+	3	IPR001236~Lactate/malate dehydrogenase|IPR001557~L-lactate/malate dehydrogenase|IPR001252~Malate dehydrogenase, active site|IPR016040~NAD(P)-binding|IPR015955~Lactate dehydrogenase/glycoside hydrolase, family 4, C-terminal|IPR010097~Malate dehydrogenase, NAD-dependent, eukaryotes and gamma proteobacteria	HMMPfam~PF00056~Ldh_1_N|HMMPfam~PF02866~Ldh_1_C|HMMPIR~PIRSF000102~L-lactate/malate dehydrogenase|ScanRegExp~PS00068~MDH|superfamily~SSF51735~NAD(P)-binding Rossmann-fold domains|superfamily~SSF56327~LDH C-terminal domain-like|HMMTigr~TIGR01772~MDH_euk_gproteo: malate dehydrogenase	GO:0006100~tricarboxylic acid cycle intermediate metabolic process~OBSOLETE. The chemical reactions and pathways involving intermediates of the tricarboxylic acid cycle.|GO:0016491~oxidoreductase activity~Catalysis of an oxidation-reduction (redox) reaction, a reversible chemical reaction in which the oxidation state of an atom or atoms within a molecule is altered. One substrate acts as a hydrog…	KOG1494	NAD-dependent malate dehydrogenase	Energy production and conversion	METABOLISM	Malate dehydrogenase.	(S)-malate + NAD(+) = oxaloacetate + NADH.	\N	\N	Carbon fixation,Citrate cycle (TCA cycle),Glyoxylate and dicarboxylate metabolism,Pyruvate metabolism,Reductive carboxylate cycle (CO2 fixation)	Carbohydrate Metabolism,Energy Metabolism	METABOLIC	.
156314	4.06446	yes	1.19522	no	242.148	14.4729	266.283	116.291	0.00206345	0.341011	scaffold_04	4145694	4146761	+	2	IPR002509~Polysaccharide deacetylase|IPR011330~Glycoside hydrolase/deacetylase, beta/alpha-barrel	HMMPfam~PF01522~Polysacc_deac_1|superfamily~SSF88713~Glycoside hydrolase/deacetylase	GO:0005975~carbohydrate metabolic process~The chemical reactions and pathways involving carbohydrates, any of a group of organic compounds based of the general formula Cx(H2O)y. Includes the formation of carbohydrate derivatives by the addition of a carbohydrate residue to another molecule.|GO:0016810~hydrolase activity, acting on carbon-nitrogen (but not peptide) bonds~Catalysis of the hydrolysi…	.	.	.	.	Chitin deacetylase.	Chitin + H(2)O = chitosan + acetate.	\N	\N	Aminosugars metabolism	Metabolism of Complex Carbohydrates	METABOLIC	Description~Bernard Henrissat~Bernard.Henrissat@afmb.univ-mrs.fr~2014-08-04~CE4|Defline~Bernard Henrissat~Bernard.Henrissat@afmb.univ-mrs.fr~2014-08-04~Carbohydrate Esterase Family 4 protein
51513	-1.46832	yes	-0.85712	no	14.3125	39.6027	17.2518	31.2502	0.0473762	0.509049	scaffold_07	2754918	2760433	-	9	IPR001609~Myosin head, motor region|IPR002710~Dilute|IPR000048~IQ calmodulin-binding region	BlastProDom~PD000355~Q7YZ55_CRYPV_Q7YZ55;|BlastProDom~PD003376~Q872S8_NEUCR_Q872S8;|HMMPfam~PF00063~Myosin_head|HMMPfam~PF00612~IQ|HMMPfam~PF01843~DIL|FPrintScan~PR00193~MYOSINHEAVY|ProfileScan~PS50096~IQ|ProfileScan~PS51126~DILUTE|HMMSmart~SM00015~no description|HMMSmart~SM00242~no description|superfamily~SSF52096~ClpP/crotonase|superfamily~SSF52540~P-loop containing nucleoside triphosphate hydr…	GO:0003774~motor activity~Catalysis of movement along a polymeric molecule such as a microfilament or microtubule, coupled to the hydrolysis of a nucleoside triphosphate.|GO:0005524~ATP binding~Interacting selectively and non-covalently with ATP, adenosine 5'-triphosphate, a universally important coenzyme and enzyme regulator.|GO:0016459~myosin complex~A protein complex, formed of one or more myo…	KOG0160	Myosin class V heavy chain	Cytoskeleton	CELLULAR PROCESSES AND SIGNALING	Myosin ATPase.	ATP + H(2)O = ADP + phosphate.	\N	\N	Purine metabolism	Nucleotide Metabolism	METABOLIC	.
155490	2.54296	yes	0.978646	no	157.332	26.9965	139.05	70.5615	0.0341103	0.459357	scaffold_02	4579583	4581262	+	1	IPR001327~Pyridine nucleotide-disulphide oxidoreductase, NAD-binding region|IPR004099~Pyridine nucleotide-disulphide oxidoreductase, dimerisation|IPR013027~FAD-dependent pyridine nucleotide-disulphide oxidoreductase|IPR001100~Pyridine nucleotide-disulphide oxidoreductase, class I|IPR000815~Mercuric reductase|IPR012999~Pyridine nucleotide-disulphide oxidoreductase, class I, active site|IPR016156~F…	BlastProDom~PD000139~YDGE_SCHPO_Q10499;|HMMPfam~PF00070~Pyr_redox|HMMPfam~PF02852~Pyr_redox_dim|HMMPfam~PF07992~Pyr_redox_2|FPrintScan~PR00368~FADPNR|FPrintScan~PR00411~PNDRDTASEI|FPrintScan~PR00945~HGRDTASE|ScanRegExp~PS00076~PYRIDINE_REDOX_1|superfamily~SSF51905~FAD/NAD(P)-binding domain|superfamily~SSF55424~FAD/NAD-linked reductases, dimerisation (C-terminal) domain|HMMTigr~TIGR01421~gluta_red…	GO:0016491~oxidoreductase activity~Catalysis of an oxidation-reduction (redox) reaction, a reversible chemical reaction in which the oxidation state of an atom or atoms within a molecule is altered. One substrate acts as a hydrogen or electron donor and becomes oxidized, while the other acts as hydrogen or electron acceptor and becomes reduced.|GO:0050660~FAD binding~Interacting selectively and n…	KOG0405	Pyridine nucleotide-disulphide oxidoreductase	Secondary metabolites biosynthesis, transport and catabolism	METABOLISM	.	.	.	.	.	.	.	Name~Jose Luis Lavin~joluito@gmail.com~2013-05-15~NDE/NDI|Description~Jose Luis Lavin~joluito@gmail.com~2013-05-15~Mitochondrial external NADH dehydrogenase, catalyzes the oxidation of cytosolic NADH; Nde1p and Nde2p are involved in providing the cytosolic NADH to the mitochondrial respiratory chain |Defline~Jose Luis Lavin~joluito@gmail.com~2013-05-15~NDE/NDI, Mitochondrial external NADH dehydro…
105267	2.63473	yes	0.449258	no	6452.6	1038.97	5520.75	4043.5	0.00206345	0.814069	scaffold_01	3164522	3165089	-	2	.	BlastProDom~PD844815~NUOS_HUMAN_Q9NRX3;	.	.	.	.	.	.	.	.	.	.	.	.	Name~Jose Luis Lavin~joluito@gmail.com~2013-05-17~NDUFA4|Description~Jose Luis Lavin~joluito@gmail.com~2013-05-17~NADH dehydrogenase (ubiquinone) 1 alpha subcomplex, 4, 9kDa |Defline~Jose Luis Lavin~joluito@gmail.com~2013-05-17~NDUFA4, NADH dehydrogenase (ubiquinone) 1 alpha subcomplex, 4, 9kDa
166640	3.75671	yes	0.0460484	no	104.92	7.76202	61.3554	59.428	0.00206345	0.99231	scaffold_08	696579	697379	+	1	.	.	.	KOG1911	Heterochromatin-associated protein HP1 and related CHROMO domain proteins	Chromatin structure and dynamics	INFORMATION STORAGE AND PROCESSING	.	.	.	.	.	.	.	.
157492	1.59012	yes	0.543309	no	296.465	98.4689	296.965	203.776	0.0308431	0.726866	scaffold_11	760350	761210	+	2	IPR013922~Cyclin-related 2|IPR011028~Cyclin-like	HMMPfam~PF08613~Cyclin|superfamily~SSF47954~Cyclin-like	.	KOG1674	Cyclin	General function prediction only	POORLY CHARACTERIZED	.	.	.	.	.	.	.	.
156315	1.77931	yes	0.0838721	no	336.651	98.074	335.301	316.364	0.0148465	0.985634	scaffold_04	4147029	4148106	+	2	IPR002509~Polysaccharide deacetylase|IPR011330~Glycoside hydrolase/deacetylase, beta/alpha-barrel	HMMPfam~PF01522~Polysacc_deac_1|superfamily~SSF88713~Glycoside hydrolase/deacetylase	GO:0005975~carbohydrate metabolic process~The chemical reactions and pathways involving carbohydrates, any of a group of organic compounds based of the general formula Cx(H2O)y. Includes the formation of carbohydrate derivatives by the addition of a carbohydrate residue to another molecule.|GO:0016810~hydrolase activity, acting on carbon-nitrogen (but not peptide) bonds~Catalysis of the hydrolysi…	.	.	.	.	Chitin deacetylase.	Chitin + H(2)O = chitosan + acetate.	\N	\N	Aminosugars metabolism	Metabolism of Complex Carbohydrates	METABOLIC	Description~Bernard Henrissat~Bernard.Henrissat@afmb.univ-mrs.fr~2014-08-04~CE4|Defline~Bernard Henrissat~Bernard.Henrissat@afmb.univ-mrs.fr~2014-08-04~Carbohydrate Esterase Family 4 protein
43297	2.7815	yes	1.74514	no	21.4836	3.12458	31.444	9.37994	0.0148465	0.0907878	scaffold_06	1367448	1368707	-	2	IPR000595~Cyclic nucleotide-binding|IPR003117~cAMP-dependent protein kinase, regulatory subunit, type I/II alpha/beta|IPR012198~cAMP-dependent protein kinase regulatory subunit|IPR002373~cAMP/cGMP-dependent protein kinase|IPR003439~ABC transporter-like	HMMPfam~PF00027~cNMP_binding|HMMPfam~PF02197~RIIa|HMMPIR~PIRSF000548~cAMP-dependent protein kinase, regulatory subunit|FPrintScan~PR00103~CAMPKINASE|ScanRegExp~PS00211~ABC_TRANSPORTER_1|ScanRegExp~PS00888~CNMP_BINDING_1|ScanRegExp~PS00889~CNMP_BINDING_2|ProfileScan~PS50042~CNMP_BINDING_3|HMMSmart~SM00100~no description|HMMSmart~SM00394~no description|superfamily~SSF47391~Dimerization-anchoring do…	GO:0007165~signal transduction~The process whereby an activated receptor conveys information down the signaling pathway, resulting in a change in the function or state of a cell.|GO:0008603~cAMP-dependent protein kinase regulator activity~Modulation of the activity of the enzyme cAMP-dependent protein kinase.|GO:0005952~cAMP-dependent protein kinase complex~An enzyme complex, composed of regulato…	KOG1113	cAMP-dependent protein kinase types I and II, regulatory subunit	Signal transduction mechanisms	CELLULAR PROCESSES AND SIGNALING	Phosphotransferases with an alcohol group as acceptor.	\N	\N	\N	Benzoate degradation via CoA ligation,Inositol phosphate metabolism,Nicotinate and nicotinamide metabolism,Sphingoglycolipid metabolism,Starch and sucrose metabolism	Biodegradation of Xenobiotics,Metabolism of Cofactors and Vitamins,Metabolism of Complex Carbohydrates,Metabolism of Complex Lipids	METABOLIC	Name~Lucas Fernandez Nu??ez~lfnunez@qb.fcen.uba.ar~2008-10-10~PKAR3
137809	-1.55378	yes	1.28738	no	7.95992	23.3692	10.235	4.19322	0.0455888	0.275933	scaffold_02	4592216	4593682	+	3	IPR000595~Cyclic nucleotide-binding|IPR003117~cAMP-dependent protein kinase, regulatory subunit, type I/II alpha/beta|IPR012198~cAMP-dependent protein kinase regulatory subunit|IPR002373~cAMP/cGMP-dependent protein kinase	HMMPfam~PF00027~cNMP_binding|HMMPfam~PF02197~RIIa|HMMPIR~PIRSF000548~cAMP-dependent protein kinase, regulatory subunit|FPrintScan~PR00103~CAMPKINASE|ScanRegExp~PS00888~CNMP_BINDING_1|ScanRegExp~PS00889~CNMP_BINDING_2|ProfileScan~PS50042~CNMP_BINDING_3|HMMSmart~SM00100~no description|HMMSmart~SM00394~no description|superfamily~SSF47391~Dimerization-anchoring domain of cAMP-dependent type II PK reg…	GO:0007165~signal transduction~The process whereby an activated receptor conveys information down the signaling pathway, resulting in a change in the function or state of a cell.|GO:0008603~cAMP-dependent protein kinase regulator activity~Modulation of the activity of the enzyme cAMP-dependent protein kinase.|GO:0005952~cAMP-dependent protein kinase complex~An enzyme complex, composed of regulato…	KOG1113	cAMP-dependent protein kinase types I and II, regulatory subunit	Signal transduction mechanisms	CELLULAR PROCESSES AND SIGNALING	Phosphotransferases with an alcohol group as acceptor.	\N	\N	\N	Benzoate degradation via CoA ligation,Inositol phosphate metabolism,Nicotinate and nicotinamide metabolism,Sphingoglycolipid metabolism,Starch and sucrose metabolism	Biodegradation of Xenobiotics,Metabolism of Cofactors and Vitamins,Metabolism of Complex Carbohydrates,Metabolism of Complex Lipids	METABOLIC	Name~Lucas Fernandez Nu??ez~lfnunez@qb.fcen.uba.ar~2010-06-08~PKAR4|Disposition~Fatima Silva~fatimasf@um.es~2012-04-17~Catalog
115037	5.37584	yes	3.56532	yes	688.676	16.5853	165.548	13.9848	0.00206345	0.00366465	scaffold_09	463833	464470	-	2	.	.	.	.	.	.	.	.	.	.	.	.	.	.	.
167464	2.07887	yes	0.287883	no	794.074	187.957	762.797	624.809	0.0063426	0.926442	scaffold_10	147127	147633	+	2	.	.	.	.	.	.	.	.	.	.	.	.	.	.	.
157263	3.72952	yes	0.237011	no	1801.77	135.832	864.46	733.496	0.00206345	0.942912	scaffold_08	1953056	1953717	+	3	IPR000772~Ricin B lectin|IPR008997~Ricin B-related lectin	HMMPfam~PF00652~Ricin_B_lectin|ProfileScan~PS50231~RICIN_B_LECTIN|HMMSmart~SM00458~no description|superfamily~SSF50370~Ricin B-like lectins	.	.	.	.	.	.	.	.	.	.	.	.	Description~Bernard Henrissat~Bernard.Henrissat@afmb.univ-mrs.fr~2014-08-04~CBM13|Defline~Bernard Henrissat~Bernard.Henrissat@afmb.univ-mrs.fr~2014-08-04~Carbohydrate-Binding Module Family 13 protein
154804	-3.33467	yes	-5.09605	yes	29.9771	302.431	20.6863	707.531	0.00206345	0.00206345	scaffold_01	2066260	2066952	-	1	IPR005132~Rare lipoprotein A|IPR009009~Barwin-related endoglucanase	HMMPfam~PF03330~DPBB_1|superfamily~SSF50685~Barwin-like endoglucanases	.	.	.	.	.	.	.	.	.	.	.	.	Description~Bernard Henrissat~Bernard.Henrissat@afmb.univ-mrs.fr~2014-08-04~EXPN|Defline~Bernard Henrissat~Bernard.Henrissat@afmb.univ-mrs.fr~2014-08-04~Distantly related to plant expansins
140466	4.39037	yes	7.51587	no	17.2499	0.822534	43.7327	0.238949	0.00872029	0.255757	scaffold_03	4171827	4173245	+	5	IPR002509~Polysaccharide deacetylase|IPR011330~Glycoside hydrolase/deacetylase, beta/alpha-barrel	HMMPfam~PF01522~Polysacc_deac_1|superfamily~SSF88713~Glycoside hydrolase/deacetylase	GO:0005975~carbohydrate metabolic process~The chemical reactions and pathways involving carbohydrates, any of a group of organic compounds based of the general formula Cx(H2O)y. Includes the formation of carbohydrate derivatives by the addition of a carbohydrate residue to another molecule.|GO:0016810~hydrolase activity, acting on carbon-nitrogen (but not peptide) bonds~Catalysis of the hydrolysi…	.	.	.	.	Chitin deacetylase.	Chitin + H(2)O = chitosan + acetate.	\N	\N	Aminosugars metabolism	Metabolism of Complex Carbohydrates	METABOLIC	Description~Bernard Henrissat~Bernard.Henrissat@afmb.univ-mrs.fr~2014-08-04~CE4|Defline~Bernard Henrissat~Bernard.Henrissat@afmb.univ-mrs.fr~2014-08-04~Carbohydrate Esterase Family 4 protein
29487	3.15144	yes	2.71781	yes	192.723	21.6898	177.888	27.0398	0.00206345	0.00206345	scaffold_08	71994	74290	+	3	IPR003953~Fumarate reductase/succinate dehydrogenase flavoprotein, N-terminal|IPR004112~Fumarate reductase/succinate dehydrogenase flavoprotein, C-terminal|IPR013027~FAD-dependent pyridine nucleotide-disulphide oxidoreductase|IPR001100~Pyridine nucleotide-disulphide oxidoreductase, class I|IPR003952~Fumarate reductase/succinate dehydrogenase, FAD-binding site|IPR015939~Fumarate reductase/succinat…	HMMPfam~PF00890~FAD_binding_2|HMMPfam~PF02910~Succ_DH_flav_C|FPrintScan~PR00368~FADPNR|FPrintScan~PR00411~PNDRDTASEI|ScanRegExp~PS00504~FRD_SDH_FAD_BINDING|superfamily~SSF46977~Succinate dehydrogenase/fumarate reductase flavoprotein C-terminal domain|superfamily~SSF51905~FAD/NAD(P)-binding domain|superfamily~SSF56425~Succinate dehydrogenase/fumarate reductase flavoprotein, catalytic domain|HMMTig…	GO:0006118~electron transport~OBSOLETE. The transport of electrons from an electron donor to an electron acceptor.|GO:0016491~oxidoreductase activity~Catalysis of an oxidation-reduction (redox) reaction, a reversible chemical reaction in which the oxidation state of an atom or atoms within a molecule is altered. One substrate acts as a hydrogen or electron donor and becomes oxidized, while the ot…	KOG2403	Succinate dehydrogenase, flavoprotein subunit	Energy production and conversion	METABOLISM	Succinate dehydrogenase (ubiquinone).	Succinate + ubiquinone = fumarate + ubiquinol.	FAD; Iron-sulfur.	\N	Citrate cycle (TCA cycle),Oxidative phosphorylation	Carbohydrate Metabolism,Energy Metabolism	METABOLIC	Name~Jose Luis Lavin~joluito@gmail.com~2013-05-14~SDHA|Description~Jose Luis Lavin~joluito@gmail.com~2013-05-14~Minor succinate dehydrogenase isozyme; homologous to Sdh1p, the major isozyme reponsible for the oxidation of succinate and transfer of electrons to ubiquinone |Defline~Jose Luis Lavin~joluito@gmail.com~2013-05-14~SDHA, Minor succinate dehydrogenase isozyme |ISS~Jose Luis Lavin~joluito@…
156123	-3.03494	yes	-4.90733	yes	143.07	1172.61	11.358	340.844	0.00206345	0.00206345	scaffold_04	2075030	2075931	+	3	IPR007087~Zinc finger, C2H2-type|IPR015880~Zinc finger, C2H2-like	HMMPfam~PF00096~zf-C2H2|ScanRegExp~PS00028~ZINC_FINGER_C2H2_1|ProfileScan~PS50157~ZINC_FINGER_C2H2_2|HMMSmart~SM00355~no description|superfamily~SSF57667~C2H2 and C2HC zinc fingers	GO:0003676~nucleic acid binding~Interacting selectively and non-covalently with any nucleic acid.|GO:0005622~intracellular~The living contents of a cell; the matter contained within (but not including) the plasma membrane, usually taken to exclude large vacuoles and masses of secretory or ingested material. In eukaryotes it includes the nucleus and cytoplasm.|GO:0008270~zinc ion binding~Interacti…	KOG1721	FOG: Zn-finger	General function prediction only	POORLY CHARACTERIZED	.	.	.	.	.	.	.	Defline~Ekaterina Shelest~ekaterina.shelest@hki-jena.de~2014-11-18~C2H2-type Zinc finger transcription factor
155215	2.65851	yes	4.07549	yes	73.4824	11.6384	353.696	20.979	0.00206345	0.00206345	scaffold_02	1029157	1030699	-	4	IPR003689~Zinc/iron permease|IPR004698~Zinc/iron permease, fungal and plant	HMMPfam~PF02535~Zip|HMMTigr~TIGR00820~zip: ZIP zinc/iron transport family	GO:0016020~membrane~Double layer of lipid molecules that encloses all cells, and, in eukaryotes, many organelles; may be a single or double lipid bilayer; also includes associated proteins.|GO:0030001~metal ion transport~The directed movement of metal ions, any metal ion with an electric charge, into, out of or within a cell, or between cells by means of some agent such as a transporter or pore.|…	KOG1558	Fe2+/Zn2+ regulated transporter	Inorganic ion transport and metabolism	METABOLISM	.	.	.	.	.	.	.	Name~Angel Dominguez~ado@usal.es~2010-02-11~ZRT1
11833	5.49865	yes	1.93475	no	30.4449	0.673373	9.69839	2.53678	0.0202452	0.138726	scaffold_05	2496132	2497781	-	3	.	.	.	.	.	.	.	.	.	.	.	.	.	.	.
12081	-2.47068	yes	-0.478512	no	2.45473	13.6067	2.82497	3.93605	0.026629	0.867072	scaffold_07	1403976	1405668	-	6	IPR001128~Cytochrome P450|IPR002403~Cytochrome P450, E-class, group IV	HMMPfam~PF00067~p450|FPrintScan~PR00385~P450|FPrintScan~PR00465~EP450IV|ScanRegExp~PS00086~CYTOCHROME_P450|superfamily~SSF48264~Cytochrome P450	GO:0004497~monooxygenase activity~Catalysis of the incorporation of one atom from molecular oxygen into a compound and the reduction of the other atom of oxygen to water.|GO:0005506~iron ion binding~Interacting selectively and non-covalently with iron (Fe) ions.|GO:0006118~electron transport~OBSOLETE. The transport of electrons from an electron donor to an electron acceptor.|GO:0020037~heme bindi…	KOG0157	Cytochrome P450 CYP4/CYP19/CYP26 subfamilies	Lipid transport and metabolism,Secondary metabolites biosynthesis, transport and catabolism	METABOLISM	Leukotriene-B4 20-monooxygenase.	(6Z,8E,10E,14Z)-(5S,12R)-5,12-dihydroxyicosa-6,8,10,14-tetraenoate + NADPH + O(2) = (6Z,8E,10E,14Z)-(5S,12R)-5,12,20-trihydroxyicosa- 6,8,10,14-tetraenoate + NADP(+) + H(2)O.	Heme-thiolate.	\N	Prostaglandin and leukotriene metabolism	Metabolism of Complex Lipids	METABOLIC	.
18150	2.21313	yes	0.371774	no	270.926	58.4293	195.117	150.792	0.0119052	0.872757	scaffold_01	4580331	4580713	+	1	IPR000086~NUDIX hydrolase, core|IPR015797~NUDIX	HMMPfam~PF00293~NUDIX|FPrintScan~PR00502~NUDIXFAMILY|ScanRegExp~PS00893~NUDIX|superfamily~SSF55811~Nudix	GO:0016787~hydrolase activity~Catalysis of the hydrolysis of various bonds, e.g. C-O, C-N, C-C, phosphoric anhydride bonds, etc. Hydrolase is the systematic name for any enzyme of EC class 3.	KOG2839	Diadenosine and diphosphoinositol polyphosphate phosphohydrolase	Signal transduction mechanisms	CELLULAR PROCESSES AND SIGNALING	In phosphorous-containing anhydrides.	\N	\N	\N	Folate biosynthesis,Starch and sucrose metabolism	Metabolism of Cofactors and Vitamins,Metabolism of Complex Carbohydrates	METABOLIC	.
21116	1.70083	yes	2.29312	yes	68.2443	20.9926	127.708	26.0567	0.0193496	0.00206345	scaffold_01	5125416	5127076	-	5	IPR011701~Major facilitator superfamily MFS-1|IPR007114~Major facilitator superfamily|IPR016196~MFS general substrate transporter	HMMPfam~PF07690~MFS_1|ProfileScan~PS50850~MFS|superfamily~SSF103473~MFS general substrate transporter	GO:0005215~transporter activity~Enables the directed movement of substances (such as macromolecules, small molecules, ions) into, out of or within a cell, or between cells.|GO:0006810~transport~The directed movement of substances (such as macromolecules, small molecules, ions) into, out of or within a cell, or between cells, or within a multicellular organism by means of some agent such as a tran…	KOG0255	Synaptic vesicle transporter SVOP and related transporters (major facilitator superfamily)	General function prediction only	POORLY CHARACTERIZED	.	.	.	.	.	.	.	.
21558	2.49614	yes	0.522916	no	25.2114	4.46874	27.511	19.1466	0.0063426	0.744413	scaffold_05	3192376	3193684	-	3	IPR000719~Protein kinase, core|IPR017442~Serine/threonine protein kinase-related|IPR017441~Protein kinase ATP binding, conserved site|IPR008271~Serine/threonine protein kinase, active site|IPR001245~Tyrosine protein kinase|IPR002290~Serine/threonine protein kinase|IPR011009~Protein kinase-like	BlastProDom~PD000001~Q12741_BLAEM_Q12741;|HMMPfam~PF00069~Pkinase|ScanRegExp~PS00107~PROTEIN_KINASE_ATP|ScanRegExp~PS00108~PROTEIN_KINASE_ST|ProfileScan~PS50011~PROTEIN_KINASE_DOM|HMMSmart~SM00219~no description|HMMSmart~SM00220~no description|superfamily~SSF56112~Protein kinase-like (PK-like)	GO:0004672~protein kinase activity~Catalysis of the phosphorylation of an amino acid residue in a protein, usually according to the reaction: a protein + ATP = a phosphoprotein + ADP.|GO:0005524~ATP binding~Interacting selectively and non-covalently with ATP, adenosine 5'-triphosphate, a universally important coenzyme and enzyme regulator.|GO:0006468~protein amino acid phosphorylation~The process…	KOG0667	Dual-specificity tyrosine-phosphorylation regulated kinase	General function prediction only	POORLY CHARACTERIZED	Phosphotransferases with an alcohol group as acceptor.	\N	\N	\N	Benzoate degradation via CoA ligation,Inositol phosphate metabolism,Nicotinate and nicotinamide metabolism,Sphingoglycolipid metabolism,Starch and sucrose metabolism	Biodegradation of Xenobiotics,Metabolism of Cofactors and Vitamins,Metabolism of Complex Carbohydrates,Metabolism of Complex Lipids	METABOLIC	Description~Benjamin A. Horwitz~horwitz@tx.technion.ac.il~2009-03-04~serine/threonine protein kinase, CMGC family DYRK/HIK subfamily|Model Notes~Benjamin A. Horwitz~horwitz@tx.technion.ac.il~2009-03-04~editing needed -- both 5' and 3'|Defline~Benjamin A. Horwitz~horwitz@tx.technion.ac.il~2009-03-04~serine/threonine protein kinase, CMGC family
22237	2.1739	yes	1.11345	no	78.8064	17.4643	89.5847	41.4049	0.00206345	0.312098	scaffold_10	337946	338963	-	3	IPR002685~Glycosyl transferase, family 15	HMMPfam~PF01793~Glyco_transf_15|HMMPIR~PIRSF018153~Glycolipid 2-alpha-mannosyltransferase, fungal type|superfamily~SSF53448~Nucleotide-diphospho-sugar transferases	GO:0004377~glycolipid 2-alpha-mannosyltransferase activity~Catalysis of the transfer of an alpha-D-mannosyl residue from GDP-mannose into lipid-linked oligosaccharide, forming an alpha-1,2-D-mannosyl-D-mannose linkage.|GO:0006486~protein amino acid glycosylation~A protein modification process that results in the addition of a sugar unit to a protein amino acid, e.g. the addition of glycan chains …	KOG4472	Glycolipid 2-alpha-mannosyltransferase (alpha-1,2-mannosyltransferase)	Carbohydrate transport and metabolism	METABOLISM	Hexosyltransferases.	\N	\N	\N	Blood group glycolipid biosynthesis - lact series,Blood group glycolipid biosynthesis - neolact series,Chondroitin / heparan sulfate biosynthesis,Fructose and mannose metabolism,Globoside metabolism,Glycerolipid metabolism,Keratan sulfate biosynthesis,N-Glycans biosynthesis,O-Glycans biosynthesis,Peptidoglycan biosynthesis,Sphingoglycolipid metabolism	Carbohydrate Metabolism,Metabolism of Complex Carbohydrates,Metabolism of Complex Lipids	METABOLIC	Description~Bernard Henrissat~Bernard.Henrissat@afmb.univ-mrs.fr~2014-08-04~GT15|Defline~Bernard Henrissat~Bernard.Henrissat@afmb.univ-mrs.fr~2014-08-04~Glycosyltransferase Family 15 protein
24748	1.89291	yes	1.32038	no	1324.74	356.703	1691.16	677.19	0.0438497	0.217261	scaffold_02	4206257	4206409	+	1	IPR000679~Zinc finger, GATA-type	HMMPfam~PF00320~GATA|ScanRegExp~PS00344~GATA_ZN_FINGER_1|ProfileScan~PS50114~GATA_ZN_FINGER_2|HMMSmart~SM00401~no description|superfamily~SSF57716~Glucocorticoid receptor-like (DNA-binding domain)	GO:0003700~sequence-specific DNA binding transcription factor activity~Interacting selectively and non-covalently with a specific DNA sequence in order to modulate transcription. The transcription factor may or may not also interact selectively with a protein or macromolecular complex.|GO:0005634~nucleus~A membrane-bounded organelle of eukaryotic cells in which chromosomes are housed and replicat…	KOG1601	GATA-4/5/6 transcription factors	Transcription	INFORMATION STORAGE AND PROCESSING	.	.	.	.	.	.	.	Defline~Ekaterina Shelest~ekaterina.shelest@hki-jena.de~2014-11-18~GATA-type Zinc finger transcription factor
29874	4.08643	yes	7.29032	no	12.6163	0.742667	31.7728	0.202979	0.00755013	0.179889	scaffold_06	1808147	1810412	+	9	IPR000581~Dihydroxy-acid and 6-phosphogluconate dehydratase|IPR004404~Dihydroxy-acid dehydratase	BlastProDom~PD002691~Q6F6Q0_ACIAD_Q6F6Q0;|HMMPfam~PF00920~ILVD_EDD|ScanRegExp~PS00886~ILVD_EDD_1|ScanRegExp~PS00887~ILVD_EDD_2|HMMTigr~TIGR00110~ilvD: dihydroxy-acid dehydratase	GO:0003824~catalytic activity~Catalysis of a biochemical reaction at physiological temperatures. In biologically catalyzed reactions, the reactants are known as substrates, and the catalysts are naturally occurring macromolecular substances known as enzymes. Enzymes possess specific binding sites for substrates, and are usually composed wholly or largely of protein, but RNA that has catalytic act…	KOG2448	Dihydroxy-acid dehydratase	Amino acid transport and metabolism	METABOLISM	Dihydroxy-acid dehydratase.	2,3-dihydroxy-3-methylbutanoate = 3-methyl-2-oxobutanoate + H(2)O.	\N	\N	Pantothenate and CoA biosynthesis,Valine, leucine and isoleucine biosynthesis	Amino Acid Metabolism,Metabolism of Cofactors and Vitamins	METABOLIC	.
31472	2.76206	yes	1.57378	no	23.5955	3.47829	18.5994	6.24805	0.0139192	0.150138	scaffold_01	3646131	3649088	+	2	IPR006085~XPG N-terminal|IPR006086~XPG I|IPR001044~Xeroderma pigmentosum group G protein|IPR006084~DNA repair protein (XPGC)/yeast Rad|IPR008918~Helix-hairpin-helix motif, class 2	HMMPfam~PF00752~XPG_N|HMMPfam~PF00867~XPG_I|FPrintScan~PR00066~XRODRMPGMNTG|FPrintScan~PR00853~XPGRADSUPER|ScanRegExp~PS00841~XPG_1|HMMSmart~SM00279~no description|HMMSmart~SM00484~no description|HMMSmart~SM00485~no description|superfamily~SSF47807~5' to 3' exonuclease, C-terminal subdomain|superfamily~SSF88723~PIN domain-like	GO:0004518~nuclease activity~Catalysis of the hydrolysis of ester linkages within nucleic acids.|GO:0006281~DNA repair~The process of restoring DNA after damage. Genomes are subject to damage by chemical and physical agents in the environment (e.g. UV and ionizing radiations, chemical mutagens, fungal and bacterial toxins, etc.) and by free radicals or alkylating agents endogenously generated in …	KOG2520	5'-3' exonuclease	Replication, recombination and repair	INFORMATION STORAGE AND PROCESSING	Exodeoxyribonuclease I.	Degradation of single-stranded DNA. It acts progressively in a 3'- to 5'-direction, releasing 5'-phosphomononucleotides.	\N	\N	\N	\N	\N	.
31617	-1.79012	yes	-1.37236	no	8.3276	28.8006	9.1681	23.7357	0.0210721	0.0944299	scaffold_01	4764485	4766290	-	7	IPR001296~Glycosyl transferase, group 1	HMMPfam~PF00534~Glycos_transf_1|superfamily~SSF53756~UDP-Glycosyltransferase/glycogen phosphorylase	GO:0009058~biosynthetic process~The chemical reactions and pathways resulting in the formation of substances; typically the energy-requiring part of metabolism in which simpler substances are transformed into more complex ones.	KOG1387	Glycosyltransferase	Cell wall/membrane/envelope biogenesis	CELLULAR PROCESSES AND SIGNALING	Hexosyltransferases.	\N	\N	\N	Blood group glycolipid biosynthesis - lact series,Blood group glycolipid biosynthesis - neolact series,Chondroitin / heparan sulfate biosynthesis,Fructose and mannose metabolism,Globoside metabolism,Glycerolipid metabolism,Keratan sulfate biosynthesis,N-Glycans biosynthesis,O-Glycans biosynthesis,Peptidoglycan biosynthesis,Sphingoglycolipid metabolism	Carbohydrate Metabolism,Metabolism of Complex Carbohydrates,Metabolism of Complex Lipids	METABOLIC	Description~Bernard Henrissat~Bernard.Henrissat@afmb.univ-mrs.fr~2014-08-04~GT4|Defline~Bernard Henrissat~Bernard.Henrissat@afmb.univ-mrs.fr~2014-08-04~Glycosyltransferase Family 4 protein
35205	-2.24003	yes	-1.21966	no	35.9221	169.698	48.416	112.757	0.00206345	0.204059	scaffold_02	4662930	4665005	-	2	IPR000873~AMP-dependent synthetase and ligase|IPR011904~Acetate--CoA ligase	HMMPfam~PF00501~AMP-binding|FPrintScan~PR00154~AMPBINDING|ScanRegExp~PS00455~AMP_BINDING|superfamily~SSF56801~Acetyl-CoA synthetase-like|HMMTigr~TIGR02188~Ac_CoA_lig_AcsA: acetate--CoA ligase	GO:0003824~catalytic activity~Catalysis of a biochemical reaction at physiological temperatures. In biologically catalyzed reactions, the reactants are known as substrates, and the catalysts are naturally occurring macromolecular substances known as enzymes. Enzymes possess specific binding sites for substrates, and are usually composed wholly or largely of protein, but RNA that has catalytic act…	KOG1175	Acyl-CoA synthetase	Lipid transport and metabolism	METABOLISM	Acetate--CoA ligase.	ATP + acetate + CoA = AMP + diphosphate + acetyl-CoA.	\N	\N	Glycolysis / Gluconeogenesis,Propanoate metabolism,Pyruvate metabolism,Reductive carboxylate cycle (CO2 fixation)	Carbohydrate Metabolism,Energy Metabolism	METABOLIC	Description~Intawat Nookaew~intawat.in@gmail.com~2008-10-27~[Function] An acetyl-coA synthetase isoform which is the nuclear source of acetyl-coA for histone acetlyation. |Disposition~Fatima Silva~fatimasf@um.es~2012-04-17~Catalog|EST evidence~Intawat Nookaew~intawat.in@gmail.com~2008-10-27~No|ISS~Intawat Nookaew~intawat.in@gmail.com~2008-10-27~6.2.1.1
35399	9.99	yes	6.95861	no	1.4377	0	42.0702	0.33824	0.0353672	0.631092	scaffold_02	2380774	2384456	+	3	IPR000868~Isochorismatase hydrolase	HMMPfam~PF00857~Isochorismatase|superfamily~SSF52499~Isochorismatase-like hydrolases	GO:0003824~catalytic activity~Catalysis of a biochemical reaction at physiological temperatures. In biologically catalyzed reactions, the reactants are known as substrates, and the catalysts are naturally occurring macromolecular substances known as enzymes. Enzymes possess specific binding sites for substrates, and are usually composed wholly or largely of protein, but RNA that has catalytic act…	.	.	.	.	.	.	.	.	.	.	.	.
37096	1.97807	yes	1.51261	no	1386.43	351.916	831.221	291.324	0.0184467	0.154379	scaffold_03	2379591	2379770	+	1	IPR013910~Transcription factor PAP1	HMMPfam~PF08601~PAP1|superfamily~SSF111430~YAP1 redox domain	.	.	.	.	.	.	.	.	.	.	.	.	.
37214	-2.34906	yes	-3.6519	yes	15.2156	77.5222	2.77785	34.9172	0.00206345	0.00366465	scaffold_03	850320	852057	-	5	IPR001199~Cytochrome b5|IPR010257~Fatty acid desaturase, type 1, N-terminal|IPR005804~Fatty acid desaturase, type 1|IPR012171~Fatty acid/sphingolipid desaturase	BlastProDom~PD000612~Q9ZSP7_PETHY_Q9ZSP7;|BlastProDom~PD001081~Q9XWK1_CAEEL_Q9XWK1;|HMMPfam~PF00173~Cyt-b5|HMMPfam~PF00487~FA_desaturase|HMMPIR~PIRSF015921~Fatty acid desaturase/sphingolipid desaturase|FPrintScan~PR00363~CYTOCHROMEB5|ScanRegExp~PS00191~CYTOCHROME_B5_1|ProfileScan~PS50255~CYTOCHROME_B5_2|superfamily~SSF55856~Cytochrome b5-like heme/steroid binding domain	GO:0020037~heme binding~Interacting selectively and non-covalently with heme, any compound of iron complexed in a porphyrin (tetrapyrrole) ring.|GO:0046914~transition metal ion binding~Interacting selectively and non-covalently with a transition metal ions; a transition metal is an element whose atom has an incomplete d-subshell of extranuclear electrons, or which gives rise to a cation or cation…	KOG4232	Delta 6-fatty acid desaturase/delta-8 sphingolipid desaturase	Lipid transport and metabolism	METABOLISM	.	.	.	.	.	.	.	.
37784	-1.88049	yes	-1.58661	no	16.2419	59.8027	10.5168	31.5866	0.0108355	0.0863685	scaffold_04	184126	185399	+	6	IPR000719~Protein kinase, core|IPR017442~Serine/threonine protein kinase-related|IPR017441~Protein kinase ATP binding, conserved site|IPR008271~Serine/threonine protein kinase, active site|IPR001245~Tyrosine protein kinase|IPR002290~Serine/threonine protein kinase|IPR011009~Protein kinase-like	BlastProDom~PD000001~Q12741_BLAEM_Q12741;|HMMPfam~PF00069~Pkinase|ScanRegExp~PS00107~PROTEIN_KINASE_ATP|ScanRegExp~PS00108~PROTEIN_KINASE_ST|ProfileScan~PS50011~PROTEIN_KINASE_DOM|HMMSmart~SM00219~no description|HMMSmart~SM00220~no description|superfamily~SSF56112~Protein kinase-like (PK-like)	GO:0004672~protein kinase activity~Catalysis of the phosphorylation of an amino acid residue in a protein, usually according to the reaction: a protein + ATP = a phosphoprotein + ADP.|GO:0005524~ATP binding~Interacting selectively and non-covalently with ATP, adenosine 5'-triphosphate, a universally important coenzyme and enzyme regulator.|GO:0006468~protein amino acid phosphorylation~The process…	KOG0661	MAPK related serine/threonine protein kinase	Signal transduction mechanisms	CELLULAR PROCESSES AND SIGNALING	.	.	.	.	.	.	.	Description~Benjamin A. Horwitz~horwitz@tx.technion.ac.il~2009-03-04~serine/threonine protein kinase, CMGC family, similarity to MAP kinases|Model Notes~Benjamin A. Horwitz~horwitz@tx.technion.ac.il~2009-03-04~editing needed -- 3' only|Defline~Benjamin A. Horwitz~horwitz@tx.technion.ac.il~2009-03-04~serine/threonine protein kinase, CMGC family
39521	-1.94178	yes	-0.497939	no	2.92813	11.2493	7.54174	10.6504	0.0421493	0.786561	scaffold_05	226305	228808	+	7	IPR001547~Glycoside hydrolase, family 5|IPR017853~Glycoside hydrolase, catalytic core	HMMPfam~PF00150~Cellulase|superfamily~SSF51445~(Trans)glycosidases	GO:0004553~hydrolase activity, hydrolyzing O-glycosyl compounds~Catalysis of the hydrolysis of any O-glycosyl bond.|GO:0005975~carbohydrate metabolic process~The chemical reactions and pathways involving carbohydrates, any of a group of organic compounds based of the general formula Cx(H2O)y. Includes the formation of carbohydrate derivatives by the addition of a carbohydrate residue to another m…	.	.	.	.	.	.	.	.	.	.	.	Description~Bernard Henrissat~Bernard.Henrissat@afmb.univ-mrs.fr~2014-08-04~GH5_12|Defline~Bernard Henrissat~Bernard.Henrissat@afmb.univ-mrs.fr~2014-08-04~Glycoside Hydrolase Family 5 protein
40808	1.96452	yes	0.517875	no	37.0614	9.49604	35.7516	24.9689	0.0139192	0.741647	scaffold_07	1116225	1118829	+	5	IPR004834~Chitin synthase|IPR013616~Chitin synthase N-terminal	BlastProDom~PD002998~CHS2_RHIOL_P30595;|HMMPfam~PF01644~Chitin_synth_1|HMMPfam~PF08407~Chitin_synth_1N	GO:0004100~chitin synthase activity~Catalysis of the reaction: UDP-N-acetyl-D-glucosamine + ((1,4)-(N-acetyl-beta-D-glucosaminyl))(n) = UDP + ((1,4)-(N-acetyl-beta-D-glucosaminyl))(n+1).|GO:0006031~chitin biosynthetic process~The chemical reactions and pathways resulting in the formation of chitin, a linear polysaccharide consisting of P-1,4-linked N-acetyl-D-glucosamine residues.	KOG2571	Chitin synthase/hyaluronan synthase (glycosyltransferases)	Cell wall/membrane/envelope biogenesis	CELLULAR PROCESSES AND SIGNALING	Chitin synthase.	UDP-N-acetyl-D-glucosamine + {(1,4)-(N-acetyl-beta-D-glucosaminyl)}(N) = UDP + {(1,4)-(N-acetyl-beta-D-glucosaminyl)}(N+1).	\N	\N	Aminosugars metabolism	Metabolism of Complex Carbohydrates	METABOLIC	Description~Bernard Henrissat~Bernard.Henrissat@afmb.univ-mrs.fr~2014-08-04~GT2|Defline~Bernard Henrissat~Bernard.Henrissat@afmb.univ-mrs.fr~2014-08-04~Glycosyltransferase Family 2 protein
42629	3.27521	yes	3.35959	no	13.3886	1.38292	5.11448	0.498268	0.0308431	0.114534	scaffold_08	1621658	1623170	-	6	IPR001128~Cytochrome P450|IPR002401~Cytochrome P450, E-class, group I	HMMPfam~PF00067~p450|FPrintScan~PR00385~P450|FPrintScan~PR00463~EP450I|ScanRegExp~PS00086~CYTOCHROME_P450|superfamily~SSF48264~Cytochrome P450	GO:0004497~monooxygenase activity~Catalysis of the incorporation of one atom from molecular oxygen into a compound and the reduction of the other atom of oxygen to water.|GO:0005506~iron ion binding~Interacting selectively and non-covalently with iron (Fe) ions.|GO:0006118~electron transport~OBSOLETE. The transport of electrons from an electron donor to an electron acceptor.|GO:0020037~heme bindi…	KOG0157	Cytochrome P450 CYP4/CYP19/CYP26 subfamilies	Lipid transport and metabolism,Secondary metabolites biosynthesis, transport and catabolism	METABOLISM	Leukotriene-B4 20-monooxygenase.	(6Z,8E,10E,14Z)-(5S,12R)-5,12-dihydroxyicosa-6,8,10,14-tetraenoate + NADPH + O(2) = (6Z,8E,10E,14Z)-(5S,12R)-5,12,20-trihydroxyicosa- 6,8,10,14-tetraenoate + NADP(+) + H(2)O.	Heme-thiolate.	\N	Prostaglandin and leukotriene metabolism	Metabolism of Complex Lipids	METABOLIC	.
43336	2.2932	yes	0.551328	no	10.5779	2.15813	15.4324	10.5309	0.0294651	0.749286	scaffold_06	167794	170066	-	10	IPR000101~Gamma-glutamyltranspeptidase	HMMPfam~PF01019~G_glu_transpept|FPrintScan~PR01210~GGTRANSPTASE|HMMTigr~TIGR00066~g_glut_trans: gamma-glutamyltransferase	GO:0003840~gamma-glutamyltransferase activity~Catalysis of the reaction: (5-L-glutamyl)-peptide + an amino acid = peptide + 5-L-glutamyl-amino acid.	KOG2410	Gamma-glutamyltransferase	Amino acid transport and metabolism	METABOLISM	Gamma-glutamyltransferase.	(5-L-glutamyl)-peptide + an amino acid = peptide + 5-L-glutamyl-amino acid.	\N	Glutathionuria; MIM:231950.	Cyanoamino acid metabolism,Glutathione metabolism,Prostaglandin and leukotriene metabolism,Selenoamino acid metabolism,Taurine and hypotaurine metabolism	Metabolism of Complex Lipids,Metabolism of Other Amino Acids	METABOLIC	.
43377	4.97925	yes	2.14573	yes	22.4804	0.71269	22.3252	5.04506	0.00366465	0.0416161	scaffold_06	943413	945903	-	4	IPR000719~Protein kinase, core|IPR017442~Serine/threonine protein kinase-related|IPR001772~Kinase-associated KA1|IPR008271~Serine/threonine protein kinase, active site|IPR001245~Tyrosine protein kinase|IPR002290~Serine/threonine protein kinase|IPR011009~Protein kinase-like	BlastProDom~PD000001~Q12741_BLAEM_Q12741;|HMMPfam~PF00069~Pkinase|HMMPfam~PF02149~KA1|ScanRegExp~PS00108~PROTEIN_KINASE_ST|ProfileScan~PS50011~PROTEIN_KINASE_DOM|ProfileScan~PS50032~KA1|HMMSmart~SM00219~no description|HMMSmart~SM00220~no description|superfamily~SSF103243~Kinase associated domain 1, KA1|superfamily~SSF56112~Protein kinase-like (PK-like)	GO:0004672~protein kinase activity~Catalysis of the phosphorylation of an amino acid residue in a protein, usually according to the reaction: a protein + ATP = a phosphoprotein + ADP.|GO:0005524~ATP binding~Interacting selectively and non-covalently with ATP, adenosine 5'-triphosphate, a universally important coenzyme and enzyme regulator.|GO:0006468~protein amino acid phosphorylation~The process…	KOG0583	Serine/threonine protein kinase	Signal transduction mechanisms	CELLULAR PROCESSES AND SIGNALING	Phosphotransferases with an alcohol group as acceptor.	\N	\N	\N	Benzoate degradation via CoA ligation,Inositol phosphate metabolism,Nicotinate and nicotinamide metabolism,Sphingoglycolipid metabolism,Starch and sucrose metabolism	Biodegradation of Xenobiotics,Metabolism of Cofactors and Vitamins,Metabolism of Complex Carbohydrates,Metabolism of Complex Lipids	METABOLIC	.
44243	1.59842	yes	-0.0585127	no	195.686	64.6233	171.503	178.602	0.0281487	0.990003	scaffold_07	2057589	2058648	-	3	IPR005547~Longevity-assurance protein (LAG1)|IPR013599~TRAM1-like protein|IPR016439~Longevity assurance proteins LAG1/LAC1|IPR000215~Protease inhibitor I4, serpin|IPR006634~TRAM, LAG1 and CLN8 homology	HMMPfam~PF03798~LAG1|HMMPfam~PF08390~TRAM1|HMMPIR~PIRSF005225~Longevity assurance proteins LAG1/LAC1|ScanRegExp~PS00284~SERPIN|ProfileScan~PS50922~TLC|HMMSmart~SM00724~no description	GO:0016021~integral to membrane~Penetrating at least one phospholipid bilayer of a membrane. May also refer to the state of being buried in the bilayer with no exposure outside the bilayer. When used to describe a protein, indicates that all or part of the peptide sequence is embedded in the membrane.|GO:0004867~serine-type endopeptidase inhibitor activity~Stops, prevents or reduces the activity …	KOG1607	Protein transporter of the TRAM (translocating chain-associating membrane) superfamily	Intracellular trafficking, secretion, and vesicular transport	CELLULAR PROCESSES AND SIGNALING	Sphingosine N-acyltransferase.	Acyl-CoA + sphingosine = CoA + N-acylsphingosine.	\N	\N	Sphingoglycolipid metabolism,Sphingophospholipid biosynthesis	Metabolism of Complex Lipids	METABOLIC	.
44356	2.72425	yes	-0.913408	no	1607.52	243.264	1857.98	3499.48	0.00206345	0.50887	scaffold_07	1822323	1822616	+	1	IPR008462~CsbD-like	HMMPfam~PF05532~CsbD|superfamily~SSF69047~Hypothetical protein YjbJ	.	.	.	.	.	.	.	.	.	.	.	.	.
44729	3.37167	yes	1.65396	no	37.9782	3.66911	65.7689	20.8992	0.00206345	0.127803	scaffold_10	371029	372650	+	4	IPR007603~Protein of unknown function DUF580	HMMPfam~PF04515~DUF580	.	KOG1362	Choline transporter-like protein	Lipid transport and metabolism	METABOLISM	.	.	.	.	.	.	.	.
46819	4.91847	yes	5.18136	yes	54.9568	1.81725	56.2337	1.54972	0.00206345	0.00206345	scaffold_02	4214244	4216213	-	3	IPR005828~General substrate transporter|IPR005829~Sugar transporter, conserved site|IPR007114~Major facilitator superfamily|IPR016196~MFS general substrate transporter|IPR004738~Phosphate permease	HMMPfam~PF00083~Sugar_tr|ScanRegExp~PS00216~SUGAR_TRANSPORT_1|ScanRegExp~PS00217~SUGAR_TRANSPORT_2|ProfileScan~PS50850~MFS|superfamily~SSF103473~MFS general substrate transporter|HMMTigr~TIGR00887~2A0109: phosphate:H+ symporter	GO:0005215~transporter activity~Enables the directed movement of substances (such as macromolecules, small molecules, ions) into, out of or within a cell, or between cells.|GO:0006810~transport~The directed movement of substances (such as macromolecules, small molecules, ions) into, out of or within a cell, or between cells, or within a multicellular organism by means of some agent such as a tran…	KOG0252	Inorganic phosphate transporter	Inorganic ion transport and metabolism	METABOLISM	.	.	.	.	.	.	.	.
48488	2.3284	yes	2.12278	no	11.4894	2.28758	7.63818	1.75375	0.0288486	0.0611522	scaffold_04	33856	35316	-	2	.	.	.	KOG0872	Sterol C5 desaturase	Lipid transport and metabolism	METABOLISM	.	.	.	.	.	.	.	.
49981	1.65152	yes	0.781086	no	61.0308	19.4264	40.0453	23.3035	0.0257932	0.501355	scaffold_06	2974895	2976530	-	5	IPR000073~Alpha/beta hydrolase fold-1|IPR010497~Epoxide hydrolase, N-terminal|IPR016292~Epoxide hydrolase|IPR000639~Epoxide hydrolase-like	HMMPfam~PF00561~Abhydrolase_1|HMMPfam~PF06441~EHN|HMMPIR~PIRSF001112~Epoxide hydrolase|FPrintScan~PR00412~EPOXHYDRLASE|superfamily~SSF53474~alpha/beta-Hydrolases	GO:0004301~epoxide hydrolase activity~Catalysis of the reaction: an epoxide + H2O = a glycol.|GO:0005792~microsome~Any of the small, heterogeneous, artifactual, vesicular particles, 50-150 nm in diameter, that are formed when some eukaryotic cells are homogenized and that sediment on centrifugation at 100000 g.|GO:0009636~response to toxin~A change in state or activity of a cell or an organism (i…	KOG2565	Predicted hydrolases or acyltransferases (alpha/beta hydrolase superfamily)	General function prediction only	POORLY CHARACTERIZED	.	.	.	.	.	.	.	.
50331	3.20278	yes	1.9707	no	9.2748	1.00733	12.7027	3.24083	0.0250068	0.08765	scaffold_07	145348	146602	-	2	IPR001623~Heat shock protein DnaJ, N-terminal|IPR002939~Chaperone DnaJ, C-terminal|IPR003095~Heat shock protein DnaJ|IPR008971~HSP40/DnaJ peptide-binding	HMMPfam~PF00226~DnaJ|HMMPfam~PF01556~DnaJ_C|FPrintScan~PR00625~DNAJPROTEIN|ScanRegExp~PS00636~DNAJ_1|ProfileScan~PS50076~DNAJ_2|HMMSmart~SM00271~no description|superfamily~SSF46565~Chaperone J-domain|superfamily~SSF49493~HSP40/DnaJ peptide-binding domain	GO:0031072~heat shock protein binding~Interacting selectvely with a heat shock protein, any protein synthesized or activated in response to heat shock.|GO:0006457~protein folding~The process of assisting in the covalent and noncovalent assembly of single chain polypeptides or multisubunit complexes into the correct tertiary structure.|GO:0051082~unfolded protein binding~Interacting selectively an…	KOG0714	Molecular chaperone (DnaJ superfamily)	Posttranslational modification, protein turnover, chaperones	CELLULAR PROCESSES AND SIGNALING	.	.	.	.	.	.	.	.
51186	1.93503	yes	0.399924	no	327.153	85.5558	297.867	225.753	0.00755013	0.828457	scaffold_09	634133	634755	+	2	IPR013740~Redoxin|IPR012336~Thioredoxin-like fold	HMMPfam~PF08534~Redoxin|superfamily~SSF52833~Thioredoxin-like	GO:0016491~oxidoreductase activity~Catalysis of an oxidation-reduction (redox) reaction, a reversible chemical reaction in which the oxidation state of an atom or atoms within a molecule is altered. One substrate acts as a hydrogen or electron donor and becomes oxidized, while the other acts as hydrogen or electron acceptor and becomes reduced.	KOG0541	Alkyl hydroperoxide reductase/peroxiredoxin	Posttranslational modification, protein turnover, chaperones	CELLULAR PROCESSES AND SIGNALING	.	.	.	.	.	.	.	.
51849	-1.58029	yes	-0.912751	no	202.316	604.987	181.988	342.617	0.0391447	0.392344	scaffold_11	35777	37588	-	4	IPR013528~Hydroxymethylglutaryl-coenzyme A synthase, N-terminal|IPR013746~Hydroxymethylglutaryl-coenzyme A synthase C-terminal|IPR016039~Thiolase-like|IPR010122~Hydroxymethylglutaryl-CoA synthase, eukaryotic	HMMPfam~PF01154~HMG_CoA_synt_N|HMMPfam~PF08540~HMG_CoA_synt_C|superfamily~SSF53901~Thiolase-like|HMMTigr~TIGR01833~HMG-CoA-S_euk: hydroxymethylglutaryl-Co	GO:0004421~hydroxymethylglutaryl-CoA synthase activity~Catalysis of the reaction: acetyl-CoA + H2O + acetoacetyl-CoA = (S)-3-hydroxy-3-methylglutaryl-CoA + CoA.|GO:0008299~isoprenoid biosynthetic process~The chemical reactions and pathways resulting in the formation of any isoprenoid compound, isoprene (2-methylbuta-1,3-diene) or compounds containing or derived from linked isoprene (3-methyl-2-bu…	KOG1393	Hydroxymethylglutaryl-CoA synthase	Lipid transport and metabolism	METABOLISM	.	.	.	.	.	.	.	.
71324	1.76177	yes	1.55442	no	9.08944	2.68036	6.77309	2.306	0.0438497	0.0907878	scaffold_01	5585820	5590019	+	8	IPR003439~ABC transporter-like|IPR001140~ABC transporter, transmembrane region|IPR011527~ABC transporter, transmembrane region, type 1|IPR003593~AAA+ ATPase, core	BlastProDom~PD000006~Q7SHS0_NEUCR_Q7SHS0;|HMMPfam~PF00005~ABC_tran|HMMPfam~PF00664~ABC_membrane|ScanRegExp~PS00211~ABC_TRANSPORTER_1|ProfileScan~PS50893~ABC_TRANSPORTER_2|ProfileScan~PS50929~ABC_TM1F|HMMSmart~SM00382~no description|superfamily~SSF52540~P-loop containing nucleoside triphosphate hydrolases|superfamily~SSF90123~Multidrug resistance ABC transporter MsbA, N-terminal domain	GO:0005524~ATP binding~Interacting selectively and non-covalently with ATP, adenosine 5'-triphosphate, a universally important coenzyme and enzyme regulator.|GO:0016887~ATPase activity~Catalysis of the reaction: ATP + H2O = ADP + phosphate. May or may not be coupled to another reaction.|GO:0006810~transport~The directed movement of substances (such as macromolecules, small molecules, ions) into, …	KOG0055	Multidrug/pheromone exporter, ABC superfamily	Secondary metabolites biosynthesis, transport and catabolism	METABOLISM	.	.	.	.	.	.	.	.
72021	2.95047	yes	1.13346	no	159.111	20.5836	133.593	60.8945	0.00206345	0.380381	scaffold_01	267343	268971	-	2	IPR006094~FAD linked oxidase, N-terminal|IPR004113~FAD-linked oxidase, C-terminal|IPR016164~FAD-linked oxidase-like, C-terminal|IPR016166~FAD-binding, type 2	HMMPfam~PF01565~FAD_binding_4|HMMPfam~PF02913~FAD-oxidase_C|superfamily~SSF55103~FAD-linked oxidases, C-terminal domain|superfamily~SSF56176~FAD-binding domain	GO:0016491~oxidoreductase activity~Catalysis of an oxidation-reduction (redox) reaction, a reversible chemical reaction in which the oxidation state of an atom or atoms within a molecule is altered. One substrate acts as a hydrogen or electron donor and becomes oxidized, while the other acts as hydrogen or electron acceptor and becomes reduced.|GO:0050660~FAD binding~Interacting selectively and n…	KOG1232	Proteins containing the FAD binding domain	Energy production and conversion	METABOLISM	.	.	.	.	.	.	.	.
72854	3.20051	yes	2.22015	yes	57.4646	6.25103	73.1916	15.7084	0.00206345	0.0119052	scaffold_03	1271998	1273583	-	4	IPR002509~Polysaccharide deacetylase|IPR011330~Glycoside hydrolase/deacetylase, beta/alpha-barrel	HMMPfam~PF01522~Polysacc_deac_1|superfamily~SSF88713~Glycoside hydrolase/deacetylase	GO:0005975~carbohydrate metabolic process~The chemical reactions and pathways involving carbohydrates, any of a group of organic compounds based of the general formula Cx(H2O)y. Includes the formation of carbohydrate derivatives by the addition of a carbohydrate residue to another molecule.|GO:0016810~hydrolase activity, acting on carbon-nitrogen (but not peptide) bonds~Catalysis of the hydrolysi…	KOG4157	beta-1,6-N-acetylglucosaminyltransferase, contains WSC domain	Carbohydrate transport and metabolism,Posttranslational modification, protein turnover, chaperones	CELLULAR PROCESSES AND SIGNALING,METABOLISM	.	.	.	.	.	.	.	Description~Bernard Henrissat~Bernard.Henrissat@afmb.univ-mrs.fr~2014-08-04~CE4|Defline~Bernard Henrissat~Bernard.Henrissat@afmb.univ-mrs.fr~2014-08-04~Carbohydrate Esterase Family 4 protein
73139	-2.03331	yes	-0.358297	no	17.7721	72.7488	29.8743	38.2963	0.00506807	0.854533	scaffold_03	3413892	3414951	-	4	IPR008775~Phytanoyl-CoA dioxygenase	HMMPfam~PF05721~PhyH	.	.	.	.	.	.	.	.	.	.	.	.	.
74513	2.74754	yes	2.15857	yes	25.5409	3.80318	39.0186	8.73931	0.00206345	0.017618	scaffold_07	1177086	1184069	-	4	IPR000991~Glutamine amidotransferase class-I, C-terminal|IPR006131~Aspartate/ornithine carbamoyltransferase, Asp/Orn-binding region|IPR005481~Carbamoyl phosphate synthase, large subunit, N-terminal|IPR002474~Carbamoyl phosphate synthase, small subunit, N-terminal|IPR011607~MGS-like|IPR006132~Aspartate/ornithine carbamoyltransferase, carbamoyl-P binding|IPR005479~Carbamoyl phosphate synthetase, la…	HMMPfam~PF00117~GATase|HMMPfam~PF00185~OTCace|HMMPfam~PF00289~CPSase_L_chain|HMMPfam~PF00988~CPSase_sm_chain|HMMPfam~PF02142~MGS|HMMPfam~PF02729~OTCace_N|HMMPfam~PF02786~CPSase_L_D2|HMMPfam~PF02787~CPSase_L_D3|FPrintScan~PR00096~GATASE|FPrintScan~PR00097~ANTSNTHASEII|FPrintScan~PR00098~CPSASE|FPrintScan~PR00099~CPSGATASE|FPrintScan~PR00100~AOTCASE|FPrintScan~PR00101~ATCASE|ScanRegExp~PS00097~CARB…	GO:0003824~catalytic activity~Catalysis of a biochemical reaction at physiological temperatures. In biologically catalyzed reactions, the reactants are known as substrates, and the catalysts are naturally occurring macromolecular substances known as enzymes. Enzymes possess specific binding sites for substrates, and are usually composed wholly or largely of protein, but RNA that has catalytic act…	KOG0370	Multifunctional pyrimidine synthesis protein CAD (includes carbamoyl-phophate synthetase, aspartate transcarbamylase, and glutamine amidotransferase)	General function prediction only	POORLY CHARACTERIZED	.	.	.	.	.	.	.	.
74705	-2.61882	yes	0.00669264	no	6.79115	41.7143	16.6905	16.6132	0.0108355	0.998157	scaffold_08	356816	357881	-	4	IPR002076~GNS1/SUR4 membrane protein	HMMPfam~PF01151~ELO|ScanRegExp~PS01188~ELO	GO:0016021~integral to membrane~Penetrating at least one phospholipid bilayer of a membrane. May also refer to the state of being buried in the bilayer with no exposure outside the bilayer. When used to describe a protein, indicates that all or part of the peptide sequence is embedded in the membrane.	KOG3071	Fatty acyl-CoA elongase/Polyunsaturated fatty acid specific elongation enzyme	Lipid transport and metabolism	METABOLISM	.	.	.	.	.	.	.	.
74789	3.14819	yes	0.977577	no	27.5867	3.1117	32.4337	16.4709	0.00206345	0.434323	scaffold_08	1076604	1079135	+	4	IPR000873~AMP-dependent synthetase and ligase|IPR011904~Acetate--CoA ligase	HMMPfam~PF00501~AMP-binding|FPrintScan~PR00154~AMPBINDING|ScanRegExp~PS00455~AMP_BINDING|superfamily~SSF56801~Acetyl-CoA synthetase-like|HMMTigr~TIGR02188~Ac_CoA_lig_AcsA: acetate--CoA ligase	GO:0003824~catalytic activity~Catalysis of a biochemical reaction at physiological temperatures. In biologically catalyzed reactions, the reactants are known as substrates, and the catalysts are naturally occurring macromolecular substances known as enzymes. Enzymes possess specific binding sites for substrates, and are usually composed wholly or largely of protein, but RNA that has catalytic act…	KOG1175	Acyl-CoA synthetase	Lipid transport and metabolism	METABOLISM	.	.	.	.	.	.	.	Description~Intawat Nookaew~intawat.in@gmail.com~2008-10-27~[Function] An acetyl-coA synthetase isoform which is the nuclear source of acetyl-coA for histone acetlyation. |EST evidence~Intawat Nookaew~intawat.in@gmail.com~2008-10-27~No|ISS~Intawat Nookaew~intawat.in@gmail.com~2008-10-27~6.2.1.1
76339	-3.64385	yes	-2.21543	yes	0.844387	10.5548	2.95487	13.7231	0.0184467	0.0281487	scaffold_01	4617772	4619418	+	1	IPR001204~Phosphate transporter	HMMPfam~PF01384~PHO4	GO:0005315~inorganic phosphate transmembrane transporter activity~Catalysis of the transfer of a inorganic phosphate from one side of a membrane to the other, up its concentration gradient. The transporter binds the solute and undergoes a series of conformational changes. Transport works equally well in either direction and is driven by a chemiosmotic source of energy. Chemiosmotic sources of ene…	KOG2493	Na+/Pi symporter	Inorganic ion transport and metabolism	METABOLISM	.	.	.	.	.	.	.	.
76344	2.21886	yes	1.74524	yes	23.1616	4.97536	19.4315	5.79613	0.00755013	0.0416161	scaffold_01	4597112	4599291	-	6	.	.	.	KOG1869	Splicing coactivator SRm160/300, subunit SRm300	RNA processing and modification	INFORMATION STORAGE AND PROCESSING	.	.	.	.	.	.	.	.
76509	2.99769	yes	2.88051	yes	6.52067	0.816391	11.843	1.60821	0.036762	0.00872029	scaffold_01	4065803	4067778	-	5	IPR014867~Spore coat protein CotH	HMMPfam~PF08757~CotH	.	.	.	.	.	.	.	.	.	.	.	.	.
76828	-1.62128	yes	-0.71554	no	22.8967	70.4412	27.3342	44.8854	0.0361073	0.584304	scaffold_01	3012308	3013788	-	7	IPR002573~Choline/ethanolamine kinase|IPR005829~Sugar transporter, conserved site|IPR011009~Protein kinase-like	HMMPfam~PF01633~Choline_kinase|ScanRegExp~PS00217~SUGAR_TRANSPORT_2|superfamily~SSF56112~Protein kinase-like (PK-like)	GO:0005215~transporter activity~Enables the directed movement of substances (such as macromolecules, small molecules, ions) into, out of or within a cell, or between cells.|GO:0006810~transport~The directed movement of substances (such as macromolecules, small molecules, ions) into, out of or within a cell, or between cells, or within a multicellular organism by means of some agent such as a tran…	KOG4720	Ethanolamine kinase	Lipid transport and metabolism	METABOLISM	Ethanolamine kinase.	ATP + ethanolamine = ADP + O-phosphoethanolamine.	\N	Ethanolaminosis; MIM:227150.	Glycerolipid metabolism	Metabolism of Complex Lipids	METABOLIC	Description~Intawat Nookaew~intawat.in@gmail.com~2008-11-05~[FUNCTION]Ethanolamine kinase, primarily responsible for phosphatidylethanolamine synthesis via the CDP-ethanolamine pathway; exhibits some choline kinase activity, thus contributing to phosphatidylcholine synthesis via the CDP-choline pathway |EST evidence~Intawat Nookaew~intawat.in@gmail.com~2008-11-05~Yes|ISS~Intawat Nookaew~intawat.i…
76956	3.90824	yes	2.2358	yes	29.3829	1.95703	46.7273	9.92036	0.00506807	0.039838	scaffold_01	2593453	2594526	+	3	.	.	.	KOG1327	Copine	Signal transduction mechanisms	CELLULAR PROCESSES AND SIGNALING	.	.	.	.	.	.	.	.
76960	2.76917	yes	2.62905	yes	38.549	5.65472	34.8666	5.63619	0.00206345	0.00206345	scaffold_01	2582296	2584600	-	4	IPR002655~Acyl-CoA oxidase, C-terminal|IPR006091~Acyl-CoA dehydrogenase/oxidase, central region|IPR012258~Acyl-CoA oxidase|IPR006162~Phosphopantetheine attachment site|IPR009075~Acyl-CoA dehydrogenase/oxidase C-terminal|IPR009100~Acyl-CoA dehydrogenase/oxidase, middle and N-terminal	HMMPfam~PF01756~ACOX|HMMPfam~PF02770~Acyl-CoA_dh_M|HMMPIR~PIRSF000168~Acyl-CoA oxidase|ScanRegExp~PS00012~PHOSPHOPANTETHEINE|superfamily~SSF47203~Acyl-CoA dehydrogenase C-terminal domain-like|superfamily~SSF56645~Acyl-CoA dehydrogenase NM domain-like	GO:0003997~acyl-CoA oxidase activity~Catalysis of the reaction: acyl-CoA + O2 = trans-2,3-dehydroacyl-CoA + hydrogen peroxide.|GO:0005777~peroxisome~A small, membrane-bounded organelle that uses dioxygen (O2) to oxidize organic molecules; contains some enzymes that produce and others that degrade hydrogen peroxide (H2O2).|GO:0006635~fatty acid beta-oxidation~A fatty acid oxidation process that re…	KOG0136	Acyl-CoA oxidase	Lipid transport and metabolism	METABOLISM	Acyl-CoA oxidase.	Acyl-CoA + O(2) = trans-2,3-dehydroacyl-CoA + H(2)O(2).	FAD.	\N	Fatty acid metabolism	Lipid Metabolism	METABOLIC	.
77041	-4.51163	yes	-9.99	no	0.339726	7.74934	0	0.0998114	0.0479308	1	scaffold_01	2309380	2311127	+	2	.	.	.	.	.	.	.	.	.	.	.	.	.	.	.
77071	3.17031	yes	2.25316	yes	24.1203	2.67931	21.4908	4.50799	0.00206345	0.0157139	scaffold_01	2189978	2191384	-	5	IPR002867~Zinc finger, C6HC-type|IPR001841~Zinc finger, RING-type	HMMPfam~PF01485~IBR|ProfileScan~PS50089~ZF_RING_2|superfamily~SSF57850~RING/U-box	GO:0008270~zinc ion binding~Interacting selectively and non-covalently with zinc (Zn) ions.|GO:0005515~protein binding~Interacting selectively and non-covalently with any protein or protein complex (a complex of two or more proteins that may include other nonprotein molecules).	KOG1815	Predicted E3 ubiquitin ligase	Posttranslational modification, protein turnover, chaperones	CELLULAR PROCESSES AND SIGNALING	.	.	.	.	.	.	.	.
77098	3.03782	yes	1.76605	no	71.4878	8.70479	92.7351	27.2653	0.00755013	0.0700762	scaffold_01	2096694	2097233	-	1	.	.	.	.	.	.	.	.	.	.	.	.	.	.	.
77243	2.22006	yes	0.591872	no	57.2167	12.2805	25.0098	16.5935	0.016683	0.715016	scaffold_01	1622925	1623818	+	1	IPR000182~GCN5-related N-acetyltransferase|IPR016181~Acyl-CoA N-acyltransferase	ProfileScan~PS51186~GNAT|superfamily~SSF55729~Acyl-CoA N-acyltransferases (Nat)	GO:0008080~N-acetyltransferase activity~Catalysis of the transfer of an acetyl group to a nitrogen atom on the acceptor molecule.|GO:0008152~metabolic process~The chemical reactions and pathways, including anabolism and catabolism, by which living organisms transform chemical substances. Metabolic processes typically transform small molecules, but also include macromolecular processes such as DNA…	.	.	.	.	.	.	.	.	.	.	.	.
77448	4.16491	yes	0.998647	no	93.3169	5.20234	98.303	49.1976	0.00506807	0.441101	scaffold_01	909161	909725	-	2	.	.	.	.	.	.	.	.	.	.	.	.	.	.	.
78039	3.79892	yes	4.15998	yes	12.4124	0.891794	27.4581	1.536	0.00206345	0.00206345	scaffold_02	3881038	3883718	-	4	IPR000782~Beta-Ig-H3/fasciclin	HMMPfam~PF02469~Fasciclin|ProfileScan~PS50213~FAS1|HMMSmart~SM00554~no description|superfamily~SSF82153~FAS1 domain	.	KOG1437	Fasciclin and related adhesion glycoproteins	Cell wall/membrane/envelope biogenesis,Extracellular structures	CELLULAR PROCESSES AND SIGNALING	.	.	.	.	.	.	.	.
78306	-1.71229	yes	-1.60316	no	5.08291	16.6557	2.74243	8.33173	0.0281487	0.127803	scaffold_02	2999952	3003052	-	7	IPR000357~HEAT|IPR016024~Armadillo-type fold	HMMPfam~PF02985~HEAT|superfamily~SSF48371~ARM repeat	GO:0005488~binding~The selective, non-covalent, often stoichiometric, interaction of a molecule with one or more specific sites on another molecule.	KOG4825	Component of synaptic membrane glycine-, glutamate- and thienylcyclohexylpiperidine-binding glycoprotein (43kDa)	Signal transduction mechanisms	CELLULAR PROCESSES AND SIGNALING	DNA-(apurinic or apyrimidinic site) lyase.	The C-O-P bond 3' to the apurinic or apyrimidinic site in DNA is broken by a beta-elimination reaction, leaving a 3'-terminal unsaturated sugar and a product with a terminal 5'-phosphate.	\N	\N	\N	\N	\N	.
79009	5.53085	yes	2.23766	yes	60.9882	1.31915	32.7654	6.94726	0.00206345	0.016683	scaffold_02	770972	773976	-	6	IPR002110~Ankyrin|IPR002909~Cell surface receptor IPT/TIG|IPR014756~Immunoglobulin E-set	HMMPfam~PF00023~Ank|HMMPfam~PF01833~TIG|FPrintScan~PR01415~ANKYRIN|ProfileScan~PS50088~ANK_REPEAT|ProfileScan~PS50297~ANK_REP_REGION|HMMSmart~SM00248~no description|HMMSmart~SM00429~no description|superfamily~SSF48403~Ankyrin repeat|superfamily~SSF81296~E set domains	.	KOG3836	HLH transcription factor EBF/Olf-1 and related DNA binding proteins	Transcription	INFORMATION STORAGE AND PROCESSING	.	.	.	.	.	.	.	.
79057	2.96684	yes	2.47458	yes	262.231	33.541	309.096	55.6121	0.00206345	0.0184467	scaffold_02	619035	619355	+	1	.	.	.	.	.	.	.	.	.	.	.	.	.	.	.
79113	3.95641	yes	6.34848	yes	111.266	7.16744	75.3597	0.924819	0.00206345	0.00206345	scaffold_02	432400	434934	+	6	IPR000718~Peptidase M13, neprilysin|IPR008753~Peptidase M13|IPR006025~Peptidase M, neutral zinc metallopeptidases, zinc-binding site	HMMPfam~PF01431~Peptidase_M13|HMMPfam~PF05649~Peptidase_M13_N|FPrintScan~PR00786~NEPRILYSIN|ScanRegExp~PS00142~ZINC_PROTEASE|superfamily~SSF55486~Metalloproteases (zincins")	GO:0004245~neprilysin activity~OBSOLETE. Catalysis of the preferential cleavage at the amino group of hydrophobic residues in insulin, casein, hemoglobin, and a number of other proteins and polypeptides.|GO:0006508~proteolysis~The chemical reactions and pathways resulting in the breakdown of a protein by the destruction of the native, active configuration, with the hydrolysis of peptide bonds.|GO…	KOG3624	M13 family peptidase	Amino acid transport and metabolism	METABOLISM	Endothelin-converting enzyme 1.	Forms endothelin 1 by cleavage of the 21-Trp-|-Val-22 bond in the precursor.	Zinc.	\N	\N	\N	\N	catalytic domain"
79562	2.9077	yes	0.199301	no	12.4658	1.66117	8.00301	6.9704	0.0288486	0.963861	scaffold_03	1090988	1092349	-	1	IPR009597~Protein of unknown function DUF1206|IPR002114~Phosphotransferase system, HPr serine phosphorylation site	HMMPfam~PF06724~DUF1206|ScanRegExp~PS00589~PTS_HPR_SER	GO:0005351~sugar:hydrogen symporter activity~Catalysis of the transfer of a solute or solutes from one side of a membrane to the other according to the reaction: sugar(out) + H+(out) = sugar(in) + H+(in).|GO:0009401~phosphoenolpyruvate-dependent sugar phosphotransferase system~The uptake and phosphorylation of specific carbohydrates from the extracellular environment; uptake and phosphorylation a…	.	.	.	.	.	.	.	.	.	.	.	.
79761	2.41125	yes	2.89672	yes	7.7485	1.45666	5.93321	0.796691	0.0391447	0.0334925	scaffold_03	1730026	1732363	-	4	IPR007087~Zinc finger, C2H2-type|IPR015880~Zinc finger, C2H2-like	HMMPfam~PF00096~zf-C2H2|ScanRegExp~PS00028~ZINC_FINGER_C2H2_1|ProfileScan~PS50157~ZINC_FINGER_C2H2_2|HMMSmart~SM00355~no description|superfamily~SSF57667~C2H2 and C2HC zinc fingers	GO:0003676~nucleic acid binding~Interacting selectively and non-covalently with any nucleic acid.|GO:0005622~intracellular~The living contents of a cell; the matter contained within (but not including) the plasma membrane, usually taken to exclude large vacuoles and masses of secretory or ingested material. In eukaryotes it includes the nucleus and cytoplasm.|GO:0008270~zinc ion binding~Interacti…	KOG1721	FOG: Zn-finger	General function prediction only	POORLY CHARACTERIZED	.	.	.	.	.	.	.	Defline~Ekaterina Shelest~ekaterina.shelest@hki-jena.de~2014-11-18~C2H2-type Zinc finger transcription factor
79764	4.24963	yes	3.99736	yes	62.5419	3.2878	132.48	8.29515	0.00206345	0.00206345	scaffold_03	1741930	1743089	-	2	IPR006187~Claudin	ScanRegExp~PS01346~CLAUDIN	GO:0005198~structural molecule activity~The action of a molecule that contributes to the structural integrity of a complex or assembly within or outside a cell.|GO:0005923~tight junction~An occluding cell-cell junction that is composed of a branching network of sealing strands that completely encircles the apical end of each cell in an epithelial sheet; the outer leaflets of the two interacting p…	.	.	.	.	.	.	.	.	.	.	.	.
80478	4.99611	yes	0.446101	no	56.9898	1.78573	55.7941	40.9542	0.00206345	0.839353	scaffold_03	4056829	4057860	+	1	IPR001236~Lactate/malate dehydrogenase|IPR001557~L-lactate/malate dehydrogenase|IPR016040~NAD(P)-binding|IPR015955~Lactate dehydrogenase/glycoside hydrolase, family 4, C-terminal	HMMPfam~PF00056~Ldh_1_N|HMMPIR~PIRSF000102~L-lactate/malate dehydrogenase|FPrintScan~PR00086~LLDHDRGNASE|superfamily~SSF51735~NAD(P)-binding Rossmann-fold domains|superfamily~SSF56327~LDH C-terminal domain-like	GO:0006100~tricarboxylic acid cycle intermediate metabolic process~OBSOLETE. The chemical reactions and pathways involving intermediates of the tricarboxylic acid cycle.|GO:0016491~oxidoreductase activity~Catalysis of an oxidation-reduction (redox) reaction, a reversible chemical reaction in which the oxidation state of an atom or atoms within a molecule is altered. One substrate acts as a hydrog…	KOG1495	Lactate dehydrogenase	Energy production and conversion	METABOLISM	L-lactate dehydrogenase.	(S)-lactate + NAD(+) = pyruvate + NADH.	\N	Exertional myoglobinuria; MIM:150000.	Cysteine metabolism,Glycolysis / Gluconeogenesis,Propanoate metabolism,Pyruvate metabolism	Amino Acid Metabolism,Carbohydrate Metabolism	METABOLIC	.
80485	2.42924	yes	-1.22134	no	62.1954	11.5474	57.5852	134.267	0.0416161	0.364754	scaffold_03	4071877	4072263	+	1	.	.	.	.	.	.	.	.	.	.	.	.	.	.	.
81188	3.46471	yes	0.844447	no	68.2865	6.18517	7.49874	4.17623	0.00206345	0.7108	scaffold_04	1453745	1454448	-	2	.	.	.	.	.	.	.	.	.	.	.	.	.	.	.
81238	-1.54872	yes	-0.698931	no	27.7466	81.1747	18.6325	30.2461	0.0461731	0.573882	scaffold_04	1621809	1623088	+	5	IPR000620~Protein of unknown function DUF6, transmembrane|IPR004853~Protein of unknown function DUF250	HMMPfam~PF00892~DUF6|HMMPfam~PF03151~TPT|superfamily~SSF103481~Multidrug resistance efflux transporter EmrE	GO:0016020~membrane~Double layer of lipid molecules that encloses all cells, and, in eukaryotes, many organelles; may be a single or double lipid bilayer; also includes associated proteins.	KOG1441	Glucose-6-phosphate/phosphate and phosphoenolpyruvate/phosphate antiporter	Amino acid transport and metabolism,Carbohydrate transport and metabolism	METABOLISM	.	.	.	.	.	.	.	.
81292	3.10608	yes	1.67209	no	47.9874	5.5732	44.9466	14.1042	0.00206345	0.0982874	scaffold_04	1822939	1824739	+	5	IPR000219~Dbl homology (DH) domain|IPR001331~Guanine-nucleotide dissociation stimulator, CDC24, conserved site	HMMPfam~PF00621~RhoGEF|ScanRegExp~PS00741~DH_1|ProfileScan~PS50010~DH_2|HMMSmart~SM00325~no description|superfamily~SSF48065~DBL homology domain (DH-domain)	GO:0005089~Rho guanyl-nucleotide exchange factor activity~Stimulates the exchange of guanyl nucleotides associated with a GTPase of the Rho family. Under normal cellular physiological conditions, the concentration of GTP is higher than that of GDP, favoring the replacement of GDP by GTP in association with the GTPase.|GO:0005622~intracellular~The living contents of a cell; the matter contained wi…	KOG4424	Predicted Rho/Rac guanine nucleotide exchange factor/faciogenital dysplasia protein 3	Signal transduction mechanisms	CELLULAR PROCESSES AND SIGNALING	.	.	.	.	.	.	.	.
81349	2.73035	yes	1.40034	no	13.7767	2.07601	20.274	7.6806	0.0063426	0.178256	scaffold_04	2036148	2039885	+	8	IPR002110~Ankyrin|IPR003123~Vacuolar sorting protein 9|IPR013995~Vacuolar sorting protein 9, subgroup|IPR001683~Phox-like	HMMPfam~PF00023~Ank|HMMPfam~PF02204~VPS9|ProfileScan~PS50088~ANK_REPEAT|ProfileScan~PS50297~ANK_REP_REGION|ProfileScan~PS51205~VPS9|HMMSmart~SM00167~no description|HMMSmart~SM00248~no description|superfamily~SSF109993~VPS9 domain (Pfam 02204)|superfamily~SSF48403~Ankyrin repeat|superfamily~SSF64268~PX domain	GO:0005515~protein binding~Interacting selectively and non-covalently with any protein or protein complex (a complex of two or more proteins that may include other nonprotein molecules).|GO:0007154~cell communication~Any process that mediates interactions between a cell and its surroundings. Encompasses interactions such as signaling or attachment between one cell and another cell, between a cell…	KOG2319	Vacuolar assembly/sorting protein VPS9	Intracellular trafficking, secretion, and vesicular transport	CELLULAR PROCESSES AND SIGNALING	.	.	.	.	.	.	.	.
81565	2.33702	yes	2.03683	yes	320.621	63.4568	293.933	71.631	0.0157139	0.0294651	scaffold_04	2747694	2748157	-	2	IPR007829~TM2	HMMPfam~PF05154~TM2	.	KOG4272	Predicted GTP-binding protein	General function prediction only	POORLY CHARACTERIZED	.	.	.	.	.	.	.	.
81595	2.97652	yes	0.172772	no	87.6781	11.1396	52.1865	46.2965	0.00755013	0.966107	scaffold_04	2847455	2847940	+	2	.	.	.	.	.	.	.	.	.	.	.	.	.	.	.
82030	3.85993	yes	2.24233	yes	12.9456	0.891593	27.5641	5.82556	0.00206345	0.0321086	scaffold_04	4278567	4283282	+	8	IPR008250~E1-E2 ATPase-associated region|IPR005834~Haloacid dehalogenase-like hydrolase|IPR001757~ATPase, P-type, K/Mg/Cd/Cu/Zn/Na/Ca/Na/H-transporter|IPR000150~Cof protein	HMMPfam~PF00122~E1-E2_ATPase|HMMPfam~PF00702~Hydrolase|FPrintScan~PR00119~CATATPASE|ScanRegExp~PS00154~ATPASE_E1_E2|ScanRegExp~PS01229~COF_2|superfamily~SSF56784~HAD-like|superfamily~SSF81653~Calcium ATPase, transduction domain A|superfamily~SSF81660~Metal cation-transporting ATPase, ATP-binding domain N|superfamily~SSF81665~Calcium ATPase, transmembrane domain M|HMMTigr~TIGR01494~ATPase_P-type: …	GO:0005524~ATP binding~Interacting selectively and non-covalently with ATP, adenosine 5'-triphosphate, a universally important coenzyme and enzyme regulator.|GO:0016020~membrane~Double layer of lipid molecules that encloses all cells, and, in eukaryotes, many organelles; may be a single or double lipid bilayer; also includes associated proteins.|GO:0016820~hydrolase activity, acting on acid anhyd…	KOG0208	Cation transport ATPase	Inorganic ion transport and metabolism	METABOLISM	.	.	.	.	.	.	.	.
82430	9.99	yes	-9.99	no	1.31739	0	0	0.366336	0.0294651	1	scaffold_05	1270010	1270740	-	3	.	.	.	.	.	.	.	.	.	.	.	.	.	.	.
82459	4.02162	yes	4.23062	no	27.0191	1.66358	10.4692	0.557657	0.0108355	0.0778267	scaffold_05	1349566	1350888	-	2	IPR014756~Immunoglobulin E-set	superfamily~SSF81296~E set domains	.	.	.	.	.	.	.	.	.	.	.	.	.
82616	3.10681	yes	1.38969	no	553.347	64.2323	437.102	166.819	0.00206345	0.192418	scaffold_05	1834050	1835067	+	5	IPR000757~Glycoside hydrolase, family 16|IPR008985~Concanavalin A-like lectin/glucanase	HMMPfam~PF00722~Glyco_hydro_16|superfamily~SSF49899~Concanavalin A-like lectins/glucanases	GO:0004553~hydrolase activity, hydrolyzing O-glycosyl compounds~Catalysis of the hydrolysis of any O-glycosyl bond.|GO:0005975~carbohydrate metabolic process~The chemical reactions and pathways involving carbohydrates, any of a group of organic compounds based of the general formula Cx(H2O)y. Includes the formation of carbohydrate derivatives by the addition of a carbohydrate residue to another m…	.	.	.	.	.	.	.	.	.	.	.	Description~Bernard Henrissat~Bernard.Henrissat@afmb.univ-mrs.fr~2014-08-04~GH16|Defline~Bernard Henrissat~Bernard.Henrissat@afmb.univ-mrs.fr~2014-08-04~Glycoside Hydrolase Family 16 protein
82954	2.75026	yes	1.83541	no	17.8517	2.65319	30.6423	8.58631	0.0119052	0.0714113	scaffold_05	2886140	2887562	+	2	IPR001810~Cyclin-like F-box|IPR009057~Homeodomain-like	HMMPfam~PF00646~F-box|superfamily~SSF46689~Homeodomain-like|superfamily~SSF52047~RNI-like|superfamily~SSF81383~F-box domain	.	.	.	.	.	.	.	.	.	.	.	.	Defline~Ekaterina Shelest~ekaterina.shelest@hki-jena.de~2014-11-18~Homeodomain-like DNA binding domain-containing transcription factor
82961	5.66978	yes	0.980239	no	39.9734	0.785232	22.5567	11.4339	0.049561	0.477093	scaffold_05	2914049	2915038	+	3	IPR001087~Lipase, GDSL|IPR013830~Esterase, SGNH hydrolase-type	HMMPfam~PF00657~Lipase_GDSL|superfamily~SSF52266~SGNH hydrolase	GO:0006629~lipid metabolic process~The chemical reactions and pathways involving lipids, compounds soluble in an organic solvent but not, or sparingly, in an aqueous solvent. Includes fatty acids; neutral fats, other fatty-acid esters, and soaps; long-chain (fatty) alcohols and waxes; sphingoids and other long-chain bases; glycolipids, phospholipids and sphingolipids; and carotenes, polyprenols, …	.	.	.	.	.	.	.	.	.	.	.	Description~Bernard Henrissat~Bernard.Henrissat@afmb.univ-mrs.fr~2014-08-04~CE16|Defline~Bernard Henrissat~Bernard.Henrissat@afmb.univ-mrs.fr~2014-08-04~Carbohydrate Esterase Family 16 protein
83169	2.62846	yes	4.23063	yes	89.733	14.5114	72.7512	3.87519	0.00206345	0.00206345	scaffold_06	2418948	2420669	+	1	IPR015350~Beta-trefoil|IPR015351~LAG1, DNA binding|IPR008967~p53-like transcription factor, DNA-binding|IPR014756~Immunoglobulin E-set	HMMPfam~PF09270~Beta-trefoil|HMMPfam~PF09271~LAG1-DNAbind|superfamily~SSF110217~DNA-binding protein LAG-1 (CSL)|superfamily~SSF49417~p53-like transcription factors|superfamily~SSF81296~E set domains	GO:0003700~sequence-specific DNA binding transcription factor activity~Interacting selectively and non-covalently with a specific DNA sequence in order to modulate transcription. The transcription factor may or may not also interact selectively with a protein or macromolecular complex.|GO:0005515~protein binding~Interacting selectively and non-covalently with any protein or protein complex (a com…	KOG3743	Recombination signal binding protein-J kappa(CBF1, Su(H), HS2NF5)	Transcription	INFORMATION STORAGE AND PROCESSING	.	.	.	.	.	.	.	Defline~Ekaterina Shelest~ekaterina.shelest@hki-jena.de~2014-11-18~p53-like transcription factor
83263	-2.08647	yes	-1.22645	no	1.89365	8.04245	2.33027	5.45261	0.0328423	0.291521	scaffold_06	2763605	2766358	+	2	IPR014756~Immunoglobulin E-set	superfamily~SSF81296~E set domains	.	KOG3751	Growth factor receptor-bound proteins (GRB7, GRB10, GRB14)	Signal transduction mechanisms	CELLULAR PROCESSES AND SIGNALING	.	.	.	.	.	.	.	.
83270	2.29452	yes	-0.105134	no	56.8019	11.5783	13.3596	14.3695	0.0108355	0.984162	scaffold_06	2787051	2787641	-	1	.	.	.	.	.	.	.	.	.	.	.	.	.	.	.
83305	5.26815	yes	5.76954	yes	22.0408	0.571948	32.2375	0.590957	0.00206345	0.00206345	scaffold_06	2898818	2903484	+	5	IPR003439~ABC transporter-like|IPR013525~ABC-2 type transporter|IPR010929~CDR ABC transporter|IPR003593~AAA+ ATPase, core|IPR008985~Concanavalin A-like lectin/glucanase|IPR011527~ABC transporter, transmembrane region, type 1	BlastProDom~PD000006~Q7SHS0_NEUCR_Q7SHS0;|HMMPfam~PF00005~ABC_tran|HMMPfam~PF01061~ABC2_membrane|HMMPfam~PF06422~PDR_CDR|ScanRegExp~PS00211~ABC_TRANSPORTER_1|ProfileScan~PS50893~ABC_TRANSPORTER_2|HMMSmart~SM00382~no description|superfamily~SSF49899~Concanavalin A-like lectins/glucanases|superfamily~SSF52540~P-loop containing nucleoside triphosphate hydrolases|superfamily~SSF90123~Multidrug resist…	GO:0005524~ATP binding~Interacting selectively and non-covalently with ATP, adenosine 5'-triphosphate, a universally important coenzyme and enzyme regulator.|GO:0016887~ATPase activity~Catalysis of the reaction: ATP + H2O = ADP + phosphate. May or may not be coupled to another reaction.|GO:0006810~transport~The directed movement of substances (such as macromolecules, small molecules, ions) into, …	KOG0065	Pleiotropic drug resistance proteins (PDR1-15), ABC superfamily	Secondary metabolites biosynthesis, transport and catabolism	METABOLISM	.	.	.	.	.	.	.	.
83347	3.23362	yes	2.62407	no	17.5792	1.86888	13.7642	2.23269	0.024248	0.0686994	scaffold_06	3053697	3054708	+	2	IPR000938~Cytoskeleton-associated protein, CAP-Gly	HMMPfam~PF01302~CAP_GLY|ProfileScan~PS50245~CAP_GLY_2|superfamily~SSF74924~Cap-Gly domain	.	KOG0971	Microtubule-associated protein dynactin DCTN1/Glued	Cell cycle control, cell division, chromosome partitioning,Cytoskeleton	CELLULAR PROCESSES AND SIGNALING,METABOLISM	.	.	.	.	.	.	.	.
83514	4.18361	yes	2.44192	yes	7.77783	0.428022	12.2458	2.25369	0.00206345	0.0108355	scaffold_07	1345939	1354479	-	20	IPR005821~Ion transport	HMMPfam~PF00520~Ion_trans|superfamily~SSF47473~EF-hand|superfamily~SSF52972~Maf/Ham1|superfamily~SSF81324~Voltage-gated potassium channels	GO:0005216~ion channel activity~Catalysis of facilitated diffusion of an ion (by an energy-independent process) by passage through a transmembrane aqueous pore or channel without evidence for a carrier-mediated mechanism.|GO:0006811~ion transport~The directed movement of charged atoms or small charged molecules into, out of or within a cell, or between cells by means of some agent such as a trans…	KOG2301	Voltage-gated Ca2+ channels, alpha1 subunits	Inorganic ion transport and metabolism,Signal transduction mechanisms	CELLULAR PROCESSES AND SIGNALING,METABOLISM	.	.	.	.	.	.	.	.
83520	2.5293	yes	-0.757757	no	32.7938	5.68062	18.2004	30.7743	0.00206345	0.667231	scaffold_07	1328586	1330171	+	3	IPR004255~Protein of unknown function UPF0089|IPR006655~Molybdopterin oxidoreductase, prokaryotic, conserved site	HMMPfam~PF03007~UPF0089|ScanRegExp~PS00551~MOLYBDOPTERIN_PROK_1|superfamily~SSF52777~CoA-dependent acyltransferases	GO:0006118~electron transport~OBSOLETE. The transport of electrons from an electron donor to an electron acceptor.|GO:0016491~oxidoreductase activity~Catalysis of an oxidation-reduction (redox) reaction, a reversible chemical reaction in which the oxidation state of an atom or atoms within a molecule is altered. One substrate acts as a hydrogen or electron donor and becomes oxidized, while the ot…	.	.	.	.	.	.	.	.	.	.	.	.
83828	-2.0075	yes	-1.00254	no	12.4386	50.0137	3.01231	6.03521	0.0373516	0.672687	scaffold_07	315546	316189	+	2	IPR002048~Calcium-binding EF-hand	BlastProDom~PD000012~Q43447_SOYBN_Q43447;|ScanRegExp~PS00018~EF_HAND_1|superfamily~SSF47473~EF-hand	GO:0005509~calcium ion binding~Interacting selectively and non-covalently with calcium ions (Ca2+).	KOG3866	DNA-binding protein of the nucleobindin family	General function prediction only	POORLY CHARACTERIZED	.	.	.	.	.	.	.	.
83879	2.98668	yes	2.66197	yes	20.4175	2.57585	22.4002	3.5393	0.00366465	0.016683	scaffold_07	162110	163333	-	1	IPR001214~SET	HMMPfam~PF00856~SET|ProfileScan~PS50280~SET|HMMSmart~SM00317~no description|superfamily~SSF82199~SET domain	GO:0005634~nucleus~A membrane-bounded organelle of eukaryotic cells in which chromosomes are housed and replicated. In most cells, the nucleus contains all of the cell's chromosomes except the organellar chromosomes, and is the site of RNA synthesis and processing. In some species, or in specialized cell types, RNA metabolism or DNA replication may be absent.	KOG2084	Predicted histone tail methylase containing SET domain	Chromatin structure and dynamics	INFORMATION STORAGE AND PROCESSING	.	.	.	.	.	.	.	.
83898	-2.29377	yes	-2.11273	no	3.17736	15.5798	0.535349	2.31544	0.0416161	0.491227	scaffold_07	111379	112405	-	3	.	.	.	.	.	.	.	.	.	.	.	.	.	.	.
84144	3.64049	yes	-1.08875	no	109.691	8.79577	68.8157	146.363	0.00755013	0.460079	scaffold_08	698498	698912	+	2	.	.	.	.	.	.	.	.	.	.	.	.	.	.	.
84169	2.91404	yes	1.42768	no	21.4835	2.85031	17.4694	6.49386	0.0416161	0.268127	scaffold_08	776571	777140	+	1	.	.	.	.	.	.	.	.	.	.	.	.	.	.	.
84222	-1.64788	yes	-1.29209	no	38.0527	119.247	40.6404	99.5215	0.0301855	0.159709	scaffold_08	940618	941522	+	3	IPR001047~Ribosomal protein S8e	BlastProDom~PD005658~Q6GP86_XENLA_Q6GP86;|HMMPfam~PF01201~Ribosomal_S8e	GO:0005622~intracellular~The living contents of a cell; the matter contained within (but not including) the plasma membrane, usually taken to exclude large vacuoles and masses of secretory or ingested material. In eukaryotes it includes the nucleus and cytoplasm.	KOG3163	Uncharacterized conserved protein related to ribosomal protein S8E	General function prediction only	POORLY CHARACTERIZED	.	.	.	.	.	.	.	.
84283	-2.2435	yes	-0.998181	no	15.7727	74.6908	15.1852	30.3321	0.00206345	0.374033	scaffold_08	1147134	1150089	-	10	IPR010640~Bacterial low temperature requirement A	HMMPfam~PF06772~LtrA	.	.	.	.	.	.	.	.	.	.	.	.	.
84347	3.72101	yes	1.95951	no	123.67	9.37844	74.7178	19.2111	0.0234626	0.0997859	scaffold_08	1367284	1367712	+	2	.	.	.	.	.	.	.	.	.	.	.	.	.	.	.
84477	5.75982	yes	4.34669	yes	172.552	3.18451	189.103	9.29424	0.00206345	0.00206345	scaffold_08	1789454	1792012	-	3	IPR001661~Glycoside hydrolase, family 37|IPR011120~Neutral trehalase Ca2+ binding|IPR008928~Six-hairpin glycosidase-like	HMMPfam~PF01204~Trehalase|HMMPfam~PF07492~Trehalase_Ca-bi|FPrintScan~PR00744~GLHYDRLASE37|ScanRegExp~PS00927~TREHALASE_1|superfamily~SSF48208~Six-hairpin glycosidases	GO:0004555~alpha,alpha-trehalase activity~Catalysis of the reaction: alpha,alpha-trehalose + H2O = 2 D-glucose.|GO:0005991~trehalose metabolic process~The chemical reactions and pathways involving trehalose, a disaccharide isomeric with sucrose and obtained from certain lichens and fungi.|GO:0005509~calcium ion binding~Interacting selectively and non-covalently with calcium ions (Ca2+).|GO:000573…	KOG0602	Neutral trehalase	Carbohydrate transport and metabolism	METABOLISM	Alpha,alpha-trehalase.	Alpha,alpha-trehalose + H(2)O = 2 D-glucose.	\N	\N	Starch and sucrose metabolism	Metabolism of Complex Carbohydrates	METABOLIC	Description~Bernard Henrissat~Bernard.Henrissat@afmb.univ-mrs.fr~2014-08-04~GH37|Defline~Bernard Henrissat~Bernard.Henrissat@afmb.univ-mrs.fr~2014-08-04~Glycoside Hydrolase Family 37 protein
84529	3.50299	yes	5.26471	yes	55.9896	4.93858	434.885	11.312	0.00206345	0.00206345	scaffold_08	1954062	1954974	+	2	IPR001087~Lipase, GDSL|IPR013830~Esterase, SGNH hydrolase-type	HMMPfam~PF00657~Lipase_GDSL|superfamily~SSF52266~SGNH hydrolase	GO:0006629~lipid metabolic process~The chemical reactions and pathways involving lipids, compounds soluble in an organic solvent but not, or sparingly, in an aqueous solvent. Includes fatty acids; neutral fats, other fatty-acid esters, and soaps; long-chain (fatty) alcohols and waxes; sphingoids and other long-chain bases; glycolipids, phospholipids and sphingolipids; and carotenes, polyprenols, …	.	.	.	.	.	.	.	.	.	.	.	Description~Bernard Henrissat~Bernard.Henrissat@afmb.univ-mrs.fr~2014-08-04~CE16|Defline~Bernard Henrissat~Bernard.Henrissat@afmb.univ-mrs.fr~2014-08-04~Carbohydrate Esterase Family 16 protein
84752	4.35864	yes	0.699547	no	94.1225	4.58789	15.4962	9.542	0.0063426	0.786267	scaffold_06	1457128	1457697	+	1	.	.	.	.	.	.	.	.	.	.	.	.	.	.	.
85034	-2.0157	yes	-0.768222	no	7.88905	31.9016	10.4194	17.746	0.0341103	0.602033	scaffold_06	539445	540269	-	1	.	.	.	.	.	.	.	.	.	.	.	.	.	.	.
85091	4.01963	yes	1.07426	no	149.947	9.24508	259.969	123.463	0.00206345	0.40154	scaffold_06	343906	345033	+	1	IPR003388~Reticulon|IPR001917~Aminotransferase, class-II, pyridoxal-phosphate binding site	HMMPfam~PF02453~Reticulon|ScanRegExp~PS00599~AA_TRANSFER_CLASS_2|ProfileScan~PS50845~RETICULON	GO:0005783~endoplasmic reticulum~The irregular network of unit membranes, visible only by electron microscopy, that occurs in the cytoplasm of many eukaryotic cells. The membranes form a complex meshwork of tubular channels, which are often expanded into slitlike cavities called cisternae. The ER takes two forms, rough (or granular), with ribosomes adhering to the outer surface, and smooth (with …	KOG1792	Reticulon	Intracellular trafficking, secretion, and vesicular transport	CELLULAR PROCESSES AND SIGNALING	.	.	.	.	.	.	.	.
85331	1.84478	yes	2.09721	yes	443.107	123.36	1007.41	235.443	0.00981984	0.00206345	scaffold_09	444614	446173	-	4	IPR003008~Tubulin/FtsZ, GTPase|IPR008280~Tubulin/FtsZ, C-terminal|IPR000217~Tubulin|IPR002453~Beta tubulin|IPR013838~Beta tubulin, autoregulation binding site	HMMPfam~PF00091~Tubulin|HMMPfam~PF03953~Tubulin_C|FPrintScan~PR01161~TUBULIN|FPrintScan~PR01163~BETATUBULIN|ScanRegExp~PS00227~TUBULIN|ScanRegExp~PS00228~TUBULIN_B_AUTOREG|superfamily~SSF52490~Tubulin nucleotide-binding domain-like|superfamily~SSF55307~Tubulin C-terminal domain-like	GO:0043234~protein complex~Any macromolecular complex composed of two or more polypeptide subunits, which may or may not be identical. Protein complexes may have other associated non-protein prosthetic groups, such as nucleotides, metal ions or other small molecules.|GO:0051258~protein polymerization~The process of creating protein polymers, compounds composed of a large number of component monom…	KOG1375	Beta tubulin	Cytoskeleton	CELLULAR PROCESSES AND SIGNALING	.	.	.	.	.	.	.	.
85349	2.6678	yes	1.38719	no	261.5	41.1514	188.088	71.9075	0.00206345	0.114289	scaffold_09	486287	486841	-	1	.	ProfileScan~PS51257~PROKAR_LIPOPROTEIN	.	.	.	.	.	.	.	.	.	.	.	.	.
85502	2.37578	yes	4.41733	yes	35.2539	6.79244	84.1307	3.93736	0.00206345	0.00206345	scaffold_09	988436	991326	-	5	IPR000322~Glycoside hydrolase, family 31|IPR017853~Glycoside hydrolase, catalytic core	HMMPfam~PF01055~Glyco_hydro_31|ScanRegExp~PS00129~GLYCOSYL_HYDROL_F31_1|superfamily~SSF51445~(Trans)glycosidases	GO:0004553~hydrolase activity, hydrolyzing O-glycosyl compounds~Catalysis of the hydrolysis of any O-glycosyl bond.|GO:0005975~carbohydrate metabolic process~The chemical reactions and pathways involving carbohydrates, any of a group of organic compounds based of the general formula Cx(H2O)y. Includes the formation of carbohydrate derivatives by the addition of a carbohydrate residue to another m…	KOG1065	Maltase glucoamylase and related hydrolases, glycosyl hydrolase family 31	Carbohydrate transport and metabolism	METABOLISM	Alpha-glucosidase.	Hydrolysis of terminal, non-reducing 1,4-linked D-glucose residues with release of D-glucose.	\N	Glycogen storage disease II; MIM:232300.	Galactose metabolism,Starch and sucrose metabolism	Carbohydrate Metabolism,Metabolism of Complex Carbohydrates	METABOLIC	Description~Bernard Henrissat~Bernard.Henrissat@afmb.univ-mrs.fr~2014-08-04~GH31|Defline~Bernard Henrissat~Bernard.Henrissat@afmb.univ-mrs.fr~2014-08-04~Glycoside Hydrolase Family 31 protein
85707	2.83256	yes	3.02939	yes	12.4749	1.75126	13.4474	1.64703	0.00755013	0.00755013	scaffold_07	1896677	1898774	-	4	IPR010839~Protein of unknown function DUF1446	HMMPfam~PF07287~DUF1446	.	.	.	.	.	.	.	.	.	.	.	.	.
85917	-2.34046	yes	0.709487	no	4.79336	24.2767	16.6787	10.1997	0.00206345	0.664709	scaffold_07	2596076	2598951	-	5	IPR004834~Chitin synthase|IPR013616~Chitin synthase N-terminal	BlastProDom~PD002998~CHS2_RHIOL_P30595;|HMMPfam~PF01644~Chitin_synth_1|HMMPfam~PF08407~Chitin_synth_1N	GO:0004100~chitin synthase activity~Catalysis of the reaction: UDP-N-acetyl-D-glucosamine + ((1,4)-(N-acetyl-beta-D-glucosaminyl))(n) = UDP + ((1,4)-(N-acetyl-beta-D-glucosaminyl))(n+1).|GO:0006031~chitin biosynthetic process~The chemical reactions and pathways resulting in the formation of chitin, a linear polysaccharide consisting of P-1,4-linked N-acetyl-D-glucosamine residues.	KOG2571	Chitin synthase/hyaluronan synthase (glycosyltransferases)	Cell wall/membrane/envelope biogenesis	CELLULAR PROCESSES AND SIGNALING	Chitin synthase.	UDP-N-acetyl-D-glucosamine + {(1,4)-(N-acetyl-beta-D-glucosaminyl)}(N) = UDP + {(1,4)-(N-acetyl-beta-D-glucosaminyl)}(N+1).	\N	\N	Aminosugars metabolism	Metabolism of Complex Carbohydrates	METABOLIC	Description~Bernard Henrissat~Bernard.Henrissat@afmb.univ-mrs.fr~2014-08-04~GT2|Defline~Bernard Henrissat~Bernard.Henrissat@afmb.univ-mrs.fr~2014-08-04~Glycosyltransferase Family 2 protein
86811	1.79438	yes	0.608198	no	132.743	38.2691	123.375	80.9361	0.0273959	0.646844	scaffold_12	219027	219939	-	5	.	.	.	KOG3989	Beta-2-glycoprotein I	Extracellular structures	CELLULAR PROCESSES AND SIGNALING	.	.	.	.	.	.	.	.
87214	-1.92989	yes	-1.213	no	57.666	219.722	55.1151	127.767	0.00366465	0.222679	scaffold_01	2634782	2636382	+	6	IPR000038~Cell division/GTP binding protein|IPR016491~Septin|IPR002078~RNA polymerase sigma factor 54, interaction	BlastProDom~PD002565~SPN2_SCHPO_Q09116;|HMMPfam~PF00735~Septin|HMMPIR~PIRSF006698~Septin|ScanRegExp~PS00675~SIGMA54_INTERACT_1|superfamily~SSF52540~P-loop containing nucleoside triphosphate hydrolases	GO:0005525~GTP binding~Interacting selectively and non-covalently with GTP, guanosine triphosphate.|GO:0007049~cell cycle~The progression of biochemical and morphological phases and events that occur in a cell during successive cell replication or nuclear replication events. Canonically, the cell cycle comprises the replication and segregation of genetic material followed by the division of the c…	KOG2655	Septin family protein (P-loop GTPase)	Cell cycle control, cell division, chromosome partitioning,Cytoskeleton,Intracellular trafficking, secretion, and vesicular transport	CELLULAR PROCESSES AND SIGNALING,METABOLISM	.	.	.	.	.	.	.	.
87237	-2.18119	yes	-0.333282	no	3.52059	15.9668	4.01097	5.05332	0.038468	0.93343	scaffold_01	2410447	2411432	-	1	.	.	.	KOG2043	Signaling protein SWIFT and related BRCT domain proteins	Cell cycle control, cell division, chromosome partitioning,Replication, recombination and repair,Signal transduction mechanisms,Transcription	CELLULAR PROCESSES AND SIGNALING,INFORMATION STORAGE AND PROCESSING,METABOLISM	.	.	.	.	.	.	.	.
87571	2.00054	yes	0.735924	no	21.8603	5.46305	3.12589	1.87689	0.016683	0.76233	scaffold_02	3143733	3145247	-	1	IPR013838~Beta tubulin, autoregulation binding site	ScanRegExp~PS00228~TUBULIN_B_AUTOREG	.	.	.	.	.	.	.	.	.	.	.	.	.
88380	2.08152	yes	0.165998	no	564.831	133.45	111.52	99.3992	0.00366465	0.963861	scaffold_04	2161140	2162063	+	2	.	.	.	.	.	.	.	.	.	.	.	.	.	.	.
88941	1.70928	yes	1.69172	no	74.6182	22.8192	131.963	40.8501	0.017618	0.0542774	scaffold_07	1172791	1175650	+	4	IPR013126~Heat shock protein 70|IPR001023~Heat shock protein Hsp70|IPR012725~Chaperone DnaK	BlastProDom~PD000089~Q86JV8_DICDI_Q86JV8;|HMMPfam~PF00012~HSP70|FPrintScan~PR00301~HEATSHOCK70|ScanRegExp~PS00297~HSP70_1|ScanRegExp~PS00329~HSP70_2|ScanRegExp~PS01036~HSP70_3|superfamily~SSF100920~Heat shock protein 70kD (HSP70), peptide-binding domain|superfamily~SSF100934~Heat shock protein 70kD (HSP70), C-terminal subdomain|superfamily~SSF53067~Actin-like ATPase domain|HMMTigr~TIGR02350~prok_…	GO:0005524~ATP binding~Interacting selectively and non-covalently with ATP, adenosine 5'-triphosphate, a universally important coenzyme and enzyme regulator.|GO:0006457~protein folding~The process of assisting in the covalent and noncovalent assembly of single chain polypeptides or multisubunit complexes into the correct tertiary structure.|GO:0051082~unfolded protein binding~Interacting selectiv…	KOG0102	Molecular chaperones mortalin/PBP74/GRP75, HSP70 superfamily	Posttranslational modification, protein turnover, chaperones	CELLULAR PROCESSES AND SIGNALING	.	.	.	.	.	.	.	.
89011	1.96353	yes	1.52628	no	37.4387	9.59929	35.707	12.3964	0.0234626	0.063233	scaffold_07	329824	331278	-	3	IPR008521~Protein of unknown function DUF803	HMMPfam~PF05653~DUF803|superfamily~SSF103481~Multidrug resistance efflux transporter EmrE	.	KOG2922	Uncharacterized conserved protein	Function unknown	POORLY CHARACTERIZED	.	.	.	.	.	.	.	.
90296	-1.89999	yes	1.19447	no	18.6091	69.451	45.4389	19.8544	0.016683	0.225696	scaffold_01	1192762	1193568	+	1	.	.	.	.	.	.	.	.	.	.	.	.	.	.	.
90667	2.62397	yes	1.25562	no	30.3342	4.92083	18.4432	7.72423	0.016683	0.377753	scaffold_02	2533627	2534621	-	3	IPR013216~Methyltransferase type 11	HMMPfam~PF08241~Methyltransf_11|superfamily~SSF53335~S-adenosyl-L-methionine-dependent methyltransferases	GO:0008152~metabolic process~The chemical reactions and pathways, including anabolism and catabolism, by which living organisms transform chemical substances. Metabolic processes typically transform small molecules, but also include macromolecular processes such as DNA repair and replication, and protein synthesis and degradation.|GO:0008168~methyltransferase activity~Catalysis of the transfer of…	KOG3010	Methyltransferase	General function prediction only	POORLY CHARACTERIZED	.	.	.	.	.	.	.	.
90838	4.52627	yes	3.98938	yes	153.3	6.65273	206.215	12.9837	0.00206345	0.00206345	scaffold_02	964832	966173	-	5	IPR013149~Alcohol dehydrogenase, zinc-binding|IPR013154~Alcohol dehydrogenase GroES-like|IPR002328~Alcohol dehydrogenase, zinc-containing, conserved site|IPR011032~GroES-like|IPR016040~NAD(P)-binding	HMMPfam~PF00107~ADH_zinc_N|HMMPfam~PF08240~ADH_N|ScanRegExp~PS00059~ADH_ZINC|superfamily~SSF50129~GroES-like|superfamily~SSF51735~NAD(P)-binding Rossmann-fold domains	GO:0008270~zinc ion binding~Interacting selectively and non-covalently with zinc (Zn) ions.|GO:0016491~oxidoreductase activity~Catalysis of an oxidation-reduction (redox) reaction, a reversible chemical reaction in which the oxidation state of an atom or atoms within a molecule is altered. One substrate acts as a hydrogen or electron donor and becomes oxidized, while the other acts as hydrogen or…	KOG0023	Alcohol dehydrogenase, class V	Secondary metabolites biosynthesis, transport and catabolism	METABOLISM	Alcohol dehydrogenase (NADP+).	An alcohol + NADP(+) = an aldehyde + NADPH.	Zinc.	\N	Caprolactam degradation,Glycerolipid metabolism,Glycolysis / Gluconeogenesis,Pentose and glucuronate interconversions	Biodegradation of Xenobiotics,Carbohydrate Metabolism,Metabolism of Complex Lipids	METABOLIC	.
91235	4.07202	yes	3.65561	no	139.202	8.27645	48.8998	3.88023	0.00206345	0.0778267	scaffold_03	2584616	2584999	+	1	.	.	.	.	.	.	.	.	.	.	.	.	.	.	.
91441	1.79274	yes	0.165499	no	27.713	7.9986	17.4208	15.5327	0.0157139	0.963861	scaffold_03	4465346	4467246	+	5	IPR005078~Peptidase C54	HMMPfam~PF03416~Peptidase_C54	.	KOG2674	Cysteine protease required for autophagy - Apg4p/Aut2p	Cytoskeleton,Intracellular trafficking, secretion, and vesicular transport	CELLULAR PROCESSES AND SIGNALING	Cysteine endopeptidases.	\N	\N	\N	\N	\N	\N	.
91563	4.49699	yes	6.11324	no	22.8973	1.01404	31.2401	0.451277	0.0234626	0.080421	scaffold_04	848335	849616	-	5	IPR001993~Mitochondrial substrate carrier	HMMPfam~PF00153~Mito_carr|ProfileScan~PS50920~SOLCAR|superfamily~SSF103506~Mitochondrial carrier	GO:0005488~binding~The selective, non-covalent, often stoichiometric, interaction of a molecule with one or more specific sites on another molecule.|GO:0006810~transport~The directed movement of substances (such as macromolecules, small molecules, ions) into, out of or within a cell, or between cells, or within a multicellular organism by means of some agent such as a transporter or pore.|GO:0016…	KOG0762	Mitochondrial carrier protein	Energy production and conversion	METABOLISM	.	.	.	.	.	.	.	.
92590	1.97118	yes	0.0820693	no	43.9462	11.2083	34.5888	32.6761	0.00981984	0.985997	scaffold_07	74821	76975	+	10	IPR015793~Pyruvate kinase, barrel|IPR015794~Pyruvate kinase, alpha/beta|IPR011037~Pyruvate kinase, beta-barrel-like|IPR015813~Pyruvate/Phosphoenolpyruvate kinase, catalytic core|IPR015795~Pyruvate kinase, C-terminal-like|IPR001697~Pyruvate kinase	BlastProDom~PD001009~KPYK_SCHPO_Q10208;|HMMPfam~PF00224~PK|HMMPfam~PF02887~PK_C|FPrintScan~PR01050~PYRUVTKNASE|ScanRegExp~PS00110~PYRUVATE_KINASE|superfamily~SSF50800~PK beta-barrel domain-like|superfamily~SSF51621~Phosphoenolpyruvate/pyruvate domain|superfamily~SSF52935~PK C-terminal domain-like|HMMTigr~TIGR01064~pyruv_kin: pyruvate kinase	GO:0000287~magnesium ion binding~Interacting selectively and non-covalently with magnesium (Mg) ions.|GO:0004743~pyruvate kinase activity~Catalysis of the reaction: ATP + pyruvate = ADP + phosphoenolpyruvate.|GO:0006096~glycolysis~The chemical reactions and pathways resulting in the breakdown of a monosaccharide (generally glucose) into pyruvate, with the concomitant production of a small amount …	KOG2323	Pyruvate kinase	Carbohydrate transport and metabolism	METABOLISM	Pyruvate kinase.	ATP + pyruvate = ADP + phosphoenolpyruvate.	\N	Hemolytic anemia due to pyruvate kinase deficiency; MIM:266200.	Carbon fixation,Glycolysis / Gluconeogenesis,Purine metabolism,Pyruvate metabolism	Carbohydrate Metabolism,Energy Metabolism,Nucleotide Metabolism	METABOLIC	.
94310	2.69856	yes	-9.99	no	72.0991	11.1066	0	0.403845	0.00206345	1	scaffold_02	304794	305669	-	1	.	.	.	.	.	.	.	.	.	.	.	.	.	.	.
104299	2.34096	yes	-0.256138	no	41.6102	8.21295	83.8945	100.193	0.0281487	0.914781	scaffold_01	182193	183053	+	4	.	.	.	.	.	.	.	.	.	.	.	.	.	.	.
104316	1.85233	yes	1.78771	yes	21.8917	6.06279	26.1272	7.56729	0.0321086	0.0353672	scaffold_01	231697	233398	-	3	IPR002073~3'5'-cyclic nucleotide phosphodiesterase|IPR001425~Rhodopsin, bacterial|IPR003607~Metal-dependent phosphohydrolase, HD region	HMMPfam~PF00233~PDEase_I|FPrintScan~PR00387~PDIESTERASE1|ScanRegExp~PS00327~BACTERIAL_OPSIN_RET|HMMSmart~SM00471~no description|superfamily~SSF109604~HD-domain/PDEase-like	GO:0004114~3',5'-cyclic-nucleotide phosphodiesterase activity~Catalysis of the reaction: nucleoside 3',5'-cyclic phosphate + H2O = nucleoside 5'-phosphate.|GO:0007165~signal transduction~The process whereby an activated receptor conveys information down the signaling pathway, resulting in a change in the function or state of a cell.|GO:0005216~ion channel activity~Catalysis of facilitated diffusi…	KOG3689	Cyclic nucleotide phosphodiesterase	Signal transduction mechanisms	CELLULAR PROCESSES AND SIGNALING	3',5'-cyclic-nucleotide phosphodiesterase.	Nucleoside 3',5'-cyclic phosphate + H(2)O = nucleoside 5'-phosphate.	\N	\N	Purine metabolism	Nucleotide Metabolism	METABOLIC	.
104350	1.90346	yes	0.691042	no	138.344	36.9794	74.4497	46.1146	0.00872029	0.574026	scaffold_01	317729	318998	+	3	.	.	.	.	.	.	.	.	.	.	.	.	.	.	.
104426	3.00666	yes	2.57448	no	5466.76	680.2	121.55	20.4061	0.00206345	0.145121	scaffold_01	556425	556721	-	2	.	.	.	.	.	.	.	.	.	.	.	.	.	.	.
104454	2.37498	yes	0.895452	no	11.8403	2.28256	6.5046	3.49673	0.0281487	0.623142	scaffold_01	654334	656137	+	6	IPR010916~TonB box, conserved site	ScanRegExp~PS00430~TONB_DEPENDENT_REC_1	.	.	.	.	.	.	.	.	.	.	.	.	.
104484	2.42798	yes	1.69763	no	20.3914	3.78925	26.9027	8.29386	0.00206345	0.0542774	scaffold_01	756208	758358	+	6	IPR013094~Alpha/beta hydrolase fold-3|IPR002168~Lipase, GDXG, active site	HMMPfam~PF07859~Abhydrolase_3|ScanRegExp~PS01174~LIPASE_GDXG_SER|superfamily~SSF53474~alpha/beta-Hydrolases	GO:0008152~metabolic process~The chemical reactions and pathways, including anabolism and catabolism, by which living organisms transform chemical substances. Metabolic processes typically transform small molecules, but also include macromolecular processes such as DNA repair and replication, and protein synthesis and degradation.|GO:0016787~hydrolase activity~Catalysis of the hydrolysis of vario…	KOG1515	Arylacetamide deacetylase	Defense mechanisms	CELLULAR PROCESSES AND SIGNALING	.	.	.	.	.	.	.	.
104495	3.56327	yes	1.41683	no	515.757	43.6311	580.918	217.574	0.00206345	0.18807	scaffold_01	801052	801449	-	2	.	.	.	.	.	.	.	.	.	.	.	.	.	.	.
104515	-1.9253	yes	-1.29152	no	2.09873	7.97127	1.27133	3.11203	0.038468	0.319874	scaffold_01	860630	863041	+	7	IPR008467~Dynein light intermediate chain	HMMPfam~PF05783~DLIC|superfamily~SSF52540~P-loop containing nucleoside triphosphate hydrolases	GO:0003774~motor activity~Catalysis of movement along a polymeric molecule such as a microfilament or microtubule, coupled to the hydrolysis of a nucleoside triphosphate.	KOG3905	Dynein light intermediate chain	Cell motility	CELLULAR PROCESSES AND SIGNALING	.	.	.	.	.	.	.	.
104629	2.57441	yes	2.73364	yes	59.4499	9.98108	70.8783	10.6563	0.00506807	0.00206345	scaffold_01	1183481	1184608	+	3	IPR004136~2-nitropropane dioxygenase, NPD	HMMPfam~PF03060~NPD|superfamily~SSF51412~Inosine monophosphate dehydrogenase (IMPDH)	GO:0006118~electron transport~OBSOLETE. The transport of electrons from an electron donor to an electron acceptor.|GO:0016491~oxidoreductase activity~Catalysis of an oxidation-reduction (redox) reaction, a reversible chemical reaction in which the oxidation state of an atom or atoms within a molecule is altered. One substrate acts as a hydrogen or electron donor and becomes oxidized, while the ot…	KOG2550	IMP dehydrogenase/GMP reductase	Nucleotide transport and metabolism	METABOLISM	IMP dehydrogenase.	Inosine 5'-phosphate + NAD(+) + H(2)O = xanthosine 5'-phosphate + NADH.	\N	\N	Purine metabolism	Nucleotide Metabolism	METABOLIC	.
104696	1.84231	yes	0.861985	no	93.1568	25.979	65.2318	35.8902	0.017618	0.510736	scaffold_01	1392723	1393629	+	2	IPR011616~bZIP transcription factor, bZIP-1|IPR004827~Basic-leucine zipper (bZIP) transcription factor	HMMPfam~PF00170~bZIP_1|ProfileScan~PS50217~BZIP|HMMSmart~SM00338~no description	GO:0003700~sequence-specific DNA binding transcription factor activity~Interacting selectively and non-covalently with a specific DNA sequence in order to modulate transcription. The transcription factor may or may not also interact selectively with a protein or macromolecular complex.|GO:0005634~nucleus~A membrane-bounded organelle of eukaryotic cells in which chromosomes are housed and replicat…	KOG1414	Transcriptional activator FOSB/c-Fos and related bZIP transcription factors	Transcription	INFORMATION STORAGE AND PROCESSING	.	.	.	.	.	.	.	Defline~Ekaterina Shelest~ekaterina.shelest@hki-jena.de~2014-11-18~Basic-leucine zipper (bZIP) transcription factor
104700	3.28564	yes	2.15391	yes	15.8292	1.62324	18.6601	4.19299	0.0157139	0.0421493	scaffold_01	1401555	1402933	-	3	IPR001841~Zinc finger, RING-type|IPR011016~Zinc finger, variant RING-type	HMMPfam~PF00097~zf-C3HC4|HMMSmart~SM00744~no description|superfamily~SSF57850~RING/U-box	GO:0005515~protein binding~Interacting selectively and non-covalently with any protein or protein complex (a complex of two or more proteins that may include other nonprotein molecules).|GO:0008270~zinc ion binding~Interacting selectively and non-covalently with zinc (Zn) ions.	KOG3053	Uncharacterized conserved protein	Function unknown	POORLY CHARACTERIZED	.	.	.	.	.	.	.	.
104858	-1.5858	yes	-2.27408	yes	145.73	437.445	45.2244	218.746	0.0373516	0.0273959	scaffold_01	1899930	1900407	-	3	.	.	.	.	.	.	.	.	.	.	.	.	.	.	.
105056	5.25707	yes	5.28429	yes	3523.44	92.1364	4092.03	105.005	0.00206345	0.0063426	scaffold_01	2546289	2546545	-	2	.	.	.	.	.	.	.	.	.	.	.	.	.	.	.
105068	1.93046	yes	1.30216	no	96.982	25.4428	47.8108	19.3882	0.0139192	0.23163	scaffold_01	2581257	2581983	-	5	IPR003033~Sterol-binding|IPR016083~Sterol-binding-like	HMMPfam~PF02036~SCP2|superfamily~SSF55718~Sterol carrier protein, SCP	.	.	.	.	.	.	.	.	.	.	.	.	.
105321	-1.71988	yes	-1.0458	no	2.05143	6.75757	2.53003	5.22327	0.0328423	0.357298	scaffold_01	3339696	3348747	+	17	IPR001936~Ras GTPase-activating protein|IPR008936~Rho GTPase activation protein|IPR016024~Armadillo-type fold|IPR001251~Cellular retinaldehyde-binding/triple function, C-terminal	HMMPfam~PF00616~RasGAP|ScanRegExp~PS00509~RAS_GTPASE_ACTIV_1|ProfileScan~PS50018~RAS_GTPASE_ACTIV_2|HMMSmart~SM00323~no description|superfamily~SSF48350~GTPase activation domain, GAP|superfamily~SSF48371~ARM repeat|superfamily~SSF52087~CRAL/TRIO domain	GO:0005096~GTPase activator activity~Increases the activity of a GTPase, an enzyme that catalyzes the hydrolysis of GTP.|GO:0005622~intracellular~The living contents of a cell; the matter contained within (but not including) the plasma membrane, usually taken to exclude large vacuoles and masses of secretory or ingested material. In eukaryotes it includes the nucleus and cytoplasm.|GO:0051056~reg…	KOG1826	Ras GTPase activating protein RasGAP/neurofibromin	Defense mechanisms	CELLULAR PROCESSES AND SIGNALING	.	.	.	.	.	.	.	.
105339	4.12376	yes	-1.30312	no	14.6029	0.837647	15.8976	39.2294	0.00206345	0.220694	scaffold_01	3393435	3396772	+	5	IPR000219~Dbl homology (DH) domain|IPR001180~Citron-like	HMMPfam~PF00621~RhoGEF|HMMPfam~PF00780~CNH|ProfileScan~PS50010~DH_2|HMMSmart~SM00036~no description|HMMSmart~SM00325~no description|superfamily~SSF48065~DBL homology domain (DH-domain)	GO:0005089~Rho guanyl-nucleotide exchange factor activity~Stimulates the exchange of guanyl nucleotides associated with a GTPase of the Rho family. Under normal cellular physiological conditions, the concentration of GTP is higher than that of GDP, favoring the replacement of GDP by GTP in association with the GTPase.|GO:0005622~intracellular~The living contents of a cell; the matter contained wi…	KOG4305	RhoGEF GTPase	Signal transduction mechanisms	CELLULAR PROCESSES AND SIGNALING	.	.	.	.	.	.	.	.
105415	1.70044	yes	1.63574	no	76.788	23.6271	82.6344	26.5922	0.0250068	0.0511961	scaffold_01	3607966	3610249	+	5	IPR001374~Single-stranded nucleic acid binding R3H|IPR000467~D111/G-patch	HMMPfam~PF01424~R3H|HMMPfam~PF01585~G-patch|ProfileScan~PS50174~G_PATCH|ProfileScan~PS51061~R3H|HMMSmart~SM00393~no description|HMMSmart~SM00443~no description|superfamily~SSF82708~R3H domain	GO:0003676~nucleic acid binding~Interacting selectively and non-covalently with any nucleic acid.|GO:0005622~intracellular~The living contents of a cell; the matter contained within (but not including) the plasma membrane, usually taken to exclude large vacuoles and masses of secretory or ingested material. In eukaryotes it includes the nucleus and cytoplasm.	KOG0154	RNA-binding protein RBM5 and related proteins, contain G-patch and RRM domains	General function prediction only	POORLY CHARACTERIZED	Peptidylprolyl isomerase.	Peptidylproline (omega=180) = peptidylproline (omega=0).	\N	\N	\N	\N	\N	.
105456	4.29401	yes	0	no	10.5942	0.540063	0	0	0.0193496	1	scaffold_01	3746431	3748479	-	3	.	.	.	.	.	.	.	.	.	.	.	.	.	.	.
105502	1.6198	yes	0.567781	no	46.3985	15.0972	31.4903	21.2451	0.0432045	0.751812	scaffold_01	3895323	3896972	-	8	IPR001594~Zinc finger, DHHC-type	BlastProDom~PD003041~Q9CAW1_ARATH_Q9CAW1;|HMMPfam~PF01529~zf-DHHC|ProfileScan~PS50216~ZF_DHHC	GO:0008270~zinc ion binding~Interacting selectively and non-covalently with zinc (Zn) ions.	KOG1315	Predicted DHHC-type Zn-finger protein	General function prediction only	POORLY CHARACTERIZED	.	.	.	.	.	.	.	.
105505	2.41862	yes	1.60977	no	27.1465	5.07734	32.2731	10.5743	0.0308431	0.138726	scaffold_01	3899148	3899999	+	2	IPR001509~NAD-dependent epimerase/dehydratase|IPR016040~NAD(P)-binding	HMMPfam~PF01370~Epimerase|superfamily~SSF51735~NAD(P)-binding Rossmann-fold domains	GO:0003824~catalytic activity~Catalysis of a biochemical reaction at physiological temperatures. In biologically catalyzed reactions, the reactants are known as substrates, and the catalysts are naturally occurring macromolecular substances known as enzymes. Enzymes possess specific binding sites for substrates, and are usually composed wholly or largely of protein, but RNA that has catalytic act…	KOG4288	Predicted oxidoreductase	General function prediction only	POORLY CHARACTERIZED	.	.	.	.	.	.	.	.
105526	2.88056	yes	-0.711812	no	100.451	13.6401	26.3079	43.0887	0.00206345	0.626039	scaffold_01	3962313	3964141	+	12	IPR000719~Protein kinase, core|IPR017442~Serine/threonine protein kinase-related|IPR001245~Tyrosine protein kinase|IPR008271~Serine/threonine protein kinase, active site|IPR002290~Serine/threonine protein kinase|IPR011009~Protein kinase-like	BlastProDom~PD000001~Q12741_BLAEM_Q12741;|HMMPfam~PF00069~Pkinase|FPrintScan~PR00109~TYRKINASE|ScanRegExp~PS00108~PROTEIN_KINASE_ST|ProfileScan~PS50011~PROTEIN_KINASE_DOM|HMMSmart~SM00219~no description|HMMSmart~SM00220~no description|superfamily~SSF56112~Protein kinase-like (PK-like)|superfamily~SSF68906~SAP domain	GO:0004672~protein kinase activity~Catalysis of the phosphorylation of an amino acid residue in a protein, usually according to the reaction: a protein + ATP = a phosphoprotein + ADP.|GO:0005524~ATP binding~Interacting selectively and non-covalently with ATP, adenosine 5'-triphosphate, a universally important coenzyme and enzyme regulator.|GO:0006468~protein amino acid phosphorylation~The process…	KOG0192	Tyrosine kinase specific for activated (GTP-bound) p21cdc42Hs	Signal transduction mechanisms	CELLULAR PROCESSES AND SIGNALING	.	.	.	.	.	.	.	.
105608	2.1831	yes	-0.207808	no	1966.37	432.998	1025.01	1183.82	0.00366465	0.935804	scaffold_01	4214882	4215668	+	3	IPR012533~GLE1, N-terminal, bacteria	HMMPfam~PF07987~DUF1775	.	.	.	.	.	.	.	.	.	.	.	.	.
105740	9.99	yes	7.28373	no	3.72719	0	28.5212	0.18304	0.00206345	0.665845	scaffold_01	4588874	4589448	+	2	.	.	.	.	.	.	.	.	.	.	.	.	.	.	.
105881	-3.17838	yes	-4.58265	yes	14.4768	131.057	1.03515	24.8039	0.00206345	0.00872029	scaffold_01	5009537	5010979	-	1	.	.	.	KOG2992	Nucleolar GTPase/ATPase p130	Nuclear structure	CELLULAR PROCESSES AND SIGNALING	.	.	.	.	.	.	.	.
105931	3.10333	yes	2.3679	yes	10.1925	1.18599	12.4879	2.41925	0.00206345	0.0148465	scaffold_01	5151807	5155006	-	4	IPR000834~Peptidase M14, carboxypeptidase A	ScanRegExp~PS00133~CARBOXYPEPT_ZN_2	GO:0004182~carboxypeptidase A activity~OBSOLETE. Catalysis of the reaction: peptidyl-L-amino acid + H2O = peptide + L-amino acid. Little or no action with -Asp, -Glu, -Arg, -Lys or -Pro.|GO:0006508~proteolysis~The chemical reactions and pathways resulting in the breakdown of a protein by the destruction of the native, active configuration, with the hydrolysis of peptide bonds.|GO:0008270~zinc ion…	.	.	.	.	.	.	.	.	.	.	.	.
105940	3.14821	yes	3.63063	yes	21.855	2.46516	22.7586	1.83746	0.00206345	0.0063426	scaffold_01	5178060	5179695	+	4	IPR011701~Major facilitator superfamily MFS-1|IPR007114~Major facilitator superfamily|IPR016196~MFS general substrate transporter	HMMPfam~PF07690~MFS_1|ProfileScan~PS50850~MFS|superfamily~SSF103473~MFS general substrate transporter	GO:0005215~transporter activity~Enables the directed movement of substances (such as macromolecules, small molecules, ions) into, out of or within a cell, or between cells.|GO:0006810~transport~The directed movement of substances (such as macromolecules, small molecules, ions) into, out of or within a cell, or between cells, or within a multicellular organism by means of some agent such as a tran…	KOG2533	Permease of the major facilitator superfamily	Carbohydrate transport and metabolism	METABOLISM	.	.	.	.	.	.	.	.
105948	1.77027	yes	0.405312	no	116.005	34.0073	81.804	61.768	0.0108355	0.825394	scaffold_01	5198043	5199312	-	2	IPR007087~Zinc finger, C2H2-type|IPR015880~Zinc finger, C2H2-like	HMMPfam~PF00096~zf-C2H2|ScanRegExp~PS00028~ZINC_FINGER_C2H2_1|ProfileScan~PS50157~ZINC_FINGER_C2H2_2|HMMSmart~SM00355~no description|superfamily~SSF57667~C2H2 and C2HC zinc fingers	GO:0003676~nucleic acid binding~Interacting selectively and non-covalently with any nucleic acid.|GO:0005622~intracellular~The living contents of a cell; the matter contained within (but not including) the plasma membrane, usually taken to exclude large vacuoles and masses of secretory or ingested material. In eukaryotes it includes the nucleus and cytoplasm.|GO:0008270~zinc ion binding~Interacti…	KOG1721	FOG: Zn-finger	General function prediction only	POORLY CHARACTERIZED	.	.	.	.	.	.	.	Defline~Ekaterina Shelest~ekaterina.shelest@hki-jena.de~2014-11-18~C2H2-type Zinc finger transcription factor
105949	3.38217	yes	1.9046	yes	16.9101	1.62185	13.2691	3.54403	0.00206345	0.039838	scaffold_01	5200663	5203037	-	7	IPR013517~FG-GAP|IPR001028~Glycoprotein phospholipase D|IPR000005~Helix-turn-helix, AraC type|IPR013519~Integrin alpha beta-propellor	HMMPfam~PF01839~FG-GAP|FPrintScan~PR00718~PHPHLIPASED|ScanRegExp~PS00041~HTH_ARAC_FAMILY_1|HMMSmart~SM00191~no description|superfamily~SSF69318~Integrin alpha N-terminal domain	GO:0004621~glycosylphosphatidylinositol phospholipase D activity~Catalysis of the reaction: glycoprotein phosphatidylinositol + H2O = phosphatidate + glycoprotein inositol.|GO:0005576~extracellular region~The space external to the outermost structure of a cell. For cells without external protective or external encapsulating structures this refers to space outside of the plasma membrane. This term…	KOG3637	Vitronectin receptor, alpha subunit	Extracellular structures	CELLULAR PROCESSES AND SIGNALING	Glycoprotein phospholipase D.	Glycoprotein phosphatidylinositol + H(2)O = phosphatidate + glycoprotein inositol.	\N	\N	\N	\N	\N	.
106022	-1.84404	yes	-0.879804	no	27.391	98.3376	16.8953	31.0894	0.00506807	0.459621	scaffold_01	5408758	5410025	-	5	IPR001092~Basic helix-loop-helix dimerisation region bHLH|IPR011598~Helix-loop-helix DNA-binding	HMMPfam~PF00010~HLH|ProfileScan~PS50888~HLH|HMMSmart~SM00353~no description|superfamily~SSF47459~HLH, helix-loop-helix DNA-binding domain	GO:0005634~nucleus~A membrane-bounded organelle of eukaryotic cells in which chromosomes are housed and replicated. In most cells, the nucleus contains all of the cell's chromosomes except the organellar chromosomes, and is the site of RNA synthesis and processing. In some species, or in specialized cell types, RNA metabolism or DNA replication may be absent.|GO:0030528~transcription regulator ac…	KOG2483	Upstream transcription factor 2/L-myc-2 protein	Transcription	INFORMATION STORAGE AND PROCESSING	.	.	.	.	.	.	.	Defline~Ekaterina Shelest~ekaterina.shelest@hki-jena.de~2014-11-18~Helix-loop-helix DNA-binding domain-containing transcription factor
106057	2.91775	yes	1.19582	no	60.3812	7.99047	68.5106	29.9075	0.00981984	0.342154	scaffold_01	5526281	5526784	+	1	.	.	.	.	.	.	.	.	.	.	.	.	.	.	.
106161	-1.55324	yes	-1.02561	no	56.6802	166.343	42.493	86.5081	0.038468	0.253335	scaffold_01	5846327	5847133	+	1	.	.	.	KOG2744	DNA-binding proteins Bright/BRCAA1/RBP1 and related proteins containing BRIGHT domain	Transcription	INFORMATION STORAGE AND PROCESSING	.	.	.	.	.	.	.	.
106276	3.71028	yes	3.64433	yes	2406.51	183.858	2943.34	235.39	0.00206345	0.00206345	scaffold_02	155596	155942	-	2	.	BlastProDom~PD019306~Q6FTU5_EEEEE_Q6FTU5;	.	.	.	.	.	.	.	.	.	.	.	.	.
106331	2.40476	yes	1.95586	yes	21.8036	4.11741	25.3035	6.52241	0.00206345	0.0234626	scaffold_02	337361	340791	+	11	IPR001680~WD40 repeat|IPR011046~WD40 repeat-like	HMMPfam~PF00400~WD40|ScanRegExp~PS00678~WD_REPEATS_1|ProfileScan~PS50082~WD_REPEATS_2|ProfileScan~PS50294~WD_REPEATS_REGION|HMMSmart~SM00320~no description|superfamily~SSF50978~WD40 repeat-like	.	KOG0309	Conserved WD40 repeat-containing protein	Function unknown	POORLY CHARACTERIZED	.	.	.	.	.	.	.	.
106356	2.25598	yes	0.929223	no	7.32433	1.53339	10.4164	5.4701	0.0467261	0.432681	scaffold_02	402272	405253	-	10	IPR001841~Zinc finger, RING-type|IPR009082~Signal transduction histidine kinase, homodimeric	ScanRegExp~PS00518~ZF_RING_1|ProfileScan~PS50089~ZF_RING_2|HMMSmart~SM00184~no description|superfamily~SSF47384~Homodimeric domain of signal transducing histidine kinase|superfamily~SSF57850~RING/U-box	GO:0005515~protein binding~Interacting selectively and non-covalently with any protein or protein complex (a complex of two or more proteins that may include other nonprotein molecules).|GO:0008270~zinc ion binding~Interacting selectively and non-covalently with zinc (Zn) ions.|GO:0004871~signal transducer activity~Mediates the transfer of a signal from the outside to the inside of a cell by mean…	KOG0978	E3 ubiquitin ligase involved in syntaxin degradation	Posttranslational modification, protein turnover, chaperones	CELLULAR PROCESSES AND SIGNALING	Myosin ATPase.	ATP + H(2)O = ADP + phosphate.	\N	\N	Purine metabolism	Nucleotide Metabolism	METABOLIC	.
106481	2.66532	yes	1.26566	no	110.397	17.4026	85.1672	35.4217	0.00206345	0.198496	scaffold_02	757915	760085	-	8	IPR015338~EXTL2, alpha-1,4-N-acetylhexosaminyltransferase	HMMPfam~PF09258~EXTL2|superfamily~SSF53448~Nucleotide-diphospho-sugar transferases	.	KOG1021	Acetylglucosaminyltransferase EXT1/exostosin 1	Carbohydrate transport and metabolism,Cell wall/membrane/envelope biogenesis,Extracellular structures	CELLULAR PROCESSES AND SIGNALING,METABOLISM	.	.	.	.	.	.	.	Description~Bernard Henrissat~Bernard.Henrissat@afmb.univ-mrs.fr~2014-08-04~GT8-GT64|Defline~Bernard Henrissat~Bernard.Henrissat@afmb.univ-mrs.fr~2014-08-04~Glycosyltransferase Family 8 / Glycosyltransferase Family 64 protein
106541	4.25747	yes	2.75244	yes	8.98581	0.469819	5.2141	0.773769	0.00366465	0.0139192	scaffold_02	940664	943532	-	3	IPR004331~SPX, N-terminal|IPR004680~Divalent ion symporter	HMMPfam~PF03105~SPX|HMMPfam~PF03600~CitMHS	GO:0015137~citrate transmembrane transporter activity~Catalysis of the transfer of citrate, 2-hydroxy-1,2,3-propanetricarboyxlate, from one side of the membrane to the other.|GO:0015746~citrate transport~The directed movement of citrate, 2-hydroxy-1,2,3-propanetricarboyxlate, into, out of or within a cell, or between cells by means of some agent such as a transporter or pore.|GO:0016021~integral …	KOG1281	Na+/dicarboxylate, Na+/tricarboxylate and phosphate transporters	Inorganic ion transport and metabolism	METABOLISM	.	.	.	.	.	.	.	.
106580	3.31568	yes	3.15905	yes	1208.65	121.39	888.606	99.4812	0.00206345	0.0063426	scaffold_02	1047117	1047447	-	2	.	.	.	.	.	.	.	.	.	.	.	.	.	.	.
107027	1.88072	yes	2.51362	no	11.9259	3.23846	10.1388	1.77546	0.0467261	0.0557117	scaffold_02	2390213	2392147	+	5	IPR002423~Chaperonin Cpn60/TCP-1|IPR001844~Chaperonin Cpn60|IPR002194~Chaperonin TCP-1, conserved site|IPR008950~GroEL-like chaperone, ATPase|IPR012715~T-complex protein 1, alpha subunit	HMMPfam~PF00118~Cpn60_TCP1|FPrintScan~PR00298~CHAPERONIN60|FPrintScan~PR00304~TCOMPLEXTCP1|ScanRegExp~PS00750~TCP1_1|ScanRegExp~PS00751~TCP1_2|ScanRegExp~PS00995~TCP1_3|superfamily~SSF48592~GroEL equatorial domain-like|superfamily~SSF52029~GroEL apical domain-like|superfamily~SSF54849~GroEL-intermediate domain like|HMMTigr~TIGR02340~chap_CCT_alpha: T-complex protein 1, a	GO:0005515~protein binding~Interacting selectively and non-covalently with any protein or protein complex (a complex of two or more proteins that may include other nonprotein molecules).|GO:0005524~ATP binding~Interacting selectively and non-covalently with ATP, adenosine 5'-triphosphate, a universally important coenzyme and enzyme regulator.|GO:0044267~cellular protein metabolic process~The chem…	KOG0360	Chaperonin complex component, TCP-1 alpha subunit (CCT1)	Posttranslational modification, protein turnover, chaperones	CELLULAR PROCESSES AND SIGNALING	Chaperonin ATPase.	ATP + H(2)O = ADP + phosphate.	\N	\N	\N	\N	\N	.
107204	2.4882	yes	-0.872944	no	213.44	38.0409	223.451	409.228	0.00506807	0.432681	scaffold_02	2905489	2905905	+	1	.	.	.	.	.	.	.	.	.	.	.	.	.	.	.
107245	3.30158	yes	2.24721	no	10.6083	1.0759	5.67676	1.1957	0.0184467	0.122124	scaffold_02	3045245	3047555	-	8	IPR011701~Major facilitator superfamily MFS-1|IPR007114~Major facilitator superfamily|IPR016196~MFS general substrate transporter	HMMPfam~PF07690~MFS_1|ProfileScan~PS50850~MFS|superfamily~SSF103473~MFS general substrate transporter	GO:0005215~transporter activity~Enables the directed movement of substances (such as macromolecules, small molecules, ions) into, out of or within a cell, or between cells.|GO:0006810~transport~The directed movement of substances (such as macromolecules, small molecules, ions) into, out of or within a cell, or between cells, or within a multicellular organism by means of some agent such as a tran…	KOG0254	Predicted transporter (major facilitator superfamily)	General function prediction only	POORLY CHARACTERIZED	.	.	.	.	.	.	.	.
107450	2.34658	yes	2.28893	yes	14.9333	2.93607	24.6228	5.0385	0.0129716	0.00206345	scaffold_02	3647351	3649278	+	4	IPR000120~Amidase signature enzyme	HMMPfam~PF01425~Amidase|ScanRegExp~PS00571~AMIDASES|superfamily~SSF75304~Amidase signature (AS) enzymes	GO:0016884~carbon-nitrogen ligase activity, with glutamine as amido-N-donor~Catalysis of the transfer of the amide nitrogen of glutamine to a variety of substrates. GATases catalyze two separate reactions at two active sites, which are located either on a single polypeptide chain or on different subunits. In the glutaminase reaction, glutamine is hydrolyzed to glutamate and ammonia, which is adde…	KOG1211	Amidases	Translation, ribosomal structure and biogenesis	INFORMATION STORAGE AND PROCESSING	Carbon--nitrogen ligases with glutamine as amido-N-donor.	\N	\N	\N	Alanine and aspartate metabolism,Glutamate metabolism	Amino Acid Metabolism	METABOLIC	.
107525	3.86396	yes	3.34544	yes	91.6708	6.29599	81.0772	7.97664	0.00206345	0.00206345	scaffold_02	3840816	3841559	-	2	.	.	.	.	.	.	.	.	.	.	.	.	.	.	.
107561	3.1603	yes	1.86942	yes	59.5032	6.65572	54.3609	14.8777	0.00206345	0.0373516	scaffold_02	3931773	3932605	+	2	.	superfamily~SSF54236~Ubiquitin-like	.	.	.	.	.	.	.	.	.	.	.	.	.
107586	1.92519	yes	1.42763	no	13.4166	3.53266	10.5636	3.92695	0.0438497	0.169003	scaffold_02	4022966	4024587	-	4	.	.	.	KOG1398	Uncharacterized conserved protein	Function unknown	POORLY CHARACTERIZED	.	.	.	.	.	.	.	.
107636	-1.61645	yes	-1.38444	no	132.004	404.75	37.7137	98.4593	0.0438497	0.173384	scaffold_02	4165946	4167183	+	6	IPR008997~Ricin B-related lectin	superfamily~SSF50370~Ricin B-like lectins	.	.	.	.	.	.	.	.	.	.	.	.	Description~Bernard Henrissat~Bernard.Henrissat@afmb.univ-mrs.fr~2014-08-04~CBM13|Defline~Bernard Henrissat~Bernard.Henrissat@afmb.univ-mrs.fr~2014-08-04~Carbohydrate-Binding Module Family 13 protein
107657	2.76694	yes	2.16025	yes	106.94	15.7112	132.909	29.7342	0.00206345	0.0108355	scaffold_02	4223789	4225433	-	4	IPR006114~6-phosphogluconate dehydrogenase, C-terminal|IPR006115~6-phosphogluconate dehydrogenase, NAD-binding|IPR006183~6-phosphogluconate dehydrogenase|IPR006184~6-phosphogluconate-binding site|IPR008927~6-phosphogluconate dehydrogenase, C-terminal-like|IPR016040~NAD(P)-binding|IPR006113~6-phosphogluconate dehydrogenase, decarboxylating	HMMPfam~PF00393~6PGD|HMMPfam~PF03446~NAD_binding_2|FPrintScan~PR00076~6PGDHDRGNASE|ScanRegExp~PS00461~6PGD|superfamily~SSF48179~6-phosphogluconate dehydrogenase C-terminal domain-like|superfamily~SSF51735~NAD(P)-binding Rossmann-fold domains|HMMTigr~TIGR00873~gnd: 6-phosphogluconate dehydrogenase, decar	GO:0004616~phosphogluconate dehydrogenase (decarboxylating) activity~Catalysis of the reaction: 6-phospho-D-gluconate + NADP+ = D-ribulose 5-phosphate + CO2 + NADPH + H+.|GO:0006098~pentose-phosphate shunt~The process by which glucose is oxidized, coupled to NADPH synthesis. Glucose 6-P is oxidized with the formation of carbon dioxide (CO2), ribulose 5-phosphate and reduced NADP; ribulose 5-P the…	KOG2653	6-phosphogluconate dehydrogenase	Carbohydrate transport and metabolism	METABOLISM	Phosphogluconate dehydrogenase (decarboxylating).	6-phospho-D-gluconate + NADP(+) = D-ribulose 5-phosphate + CO(2) + NADPH.	\N	6-phosphogluconate dehydrogenase deficiency; MIM: 172200.	Pentose phosphate pathway	Carbohydrate Metabolism	METABOLIC	.
107747	-1.71336	yes	-1.49942	no	7.3014	23.943	2.97359	8.40717	0.0288486	0.198496	scaffold_02	4476023	4477739	+	3	.	.	.	KOG4157	beta-1,6-N-acetylglucosaminyltransferase, contains WSC domain	Carbohydrate transport and metabolism,Posttranslational modification, protein turnover, chaperones	CELLULAR PROCESSES AND SIGNALING,METABOLISM	.	.	.	.	.	.	.	.
107756	2.2217	yes	1.08409	no	27.7842	5.9566	5.26806	2.48489	0.0426868	0.633733	scaffold_02	4500511	4501256	-	2	.	.	.	.	.	.	.	.	.	.	.	.	.	.	.
107761	3.85072	yes	5.47909	yes	2230.46	154.602	2403.39	53.8832	0.00206345	0.00206345	scaffold_02	4508426	4508771	-	2	.	.	.	.	.	.	.	.	.	.	.	.	.	.	.
107876	2.29733	yes	0.549944	no	25.9666	5.28262	38.0384	25.982	0.0321086	0.804583	scaffold_02	4884689	4885457	-	2	.	.	.	.	.	.	.	.	.	.	.	.	.	.	.
107989	2.6641	yes	3.31028	yes	93.0133	14.6747	151.322	15.2549	0.00206345	0.00206345	scaffold_03	207537	208306	+	2	.	.	.	.	.	.	.	.	.	.	.	.	.	.	.
108126	-1.71696	yes	-1.03407	no	6.47168	21.2752	7.0661	14.4699	0.016683	0.397419	scaffold_03	678361	681914	-	15	IPR000357~HEAT|IPR002345~Lipocalin|IPR016024~Armadillo-type fold|IPR008979~Galactose-binding like	HMMPfam~PF02985~HEAT|ScanRegExp~PS00213~LIPOCALIN|superfamily~SSF48371~ARM repeat|superfamily~SSF49785~Galactose-binding domain-like	GO:0005215~transporter activity~Enables the directed movement of substances (such as macromolecules, small molecules, ions) into, out of or within a cell, or between cells.|GO:0005488~binding~The selective, non-covalent, often stoichiometric, interaction of a molecule with one or more specific sites on another molecule.|GO:0006810~transport~The directed movement of substances (such as macromolecu…	KOG4825	Component of synaptic membrane glycine-, glutamate- and thienylcyclohexylpiperidine-binding glycoprotein (43kDa)	Signal transduction mechanisms	CELLULAR PROCESSES AND SIGNALING	.	.	.	.	.	.	.	.
108277	3.44349	yes	9.80226	no	51.8573	4.76666	308.21	0.3452	0.00206345	0.0890071	scaffold_03	1096064	1097878	-	3	IPR012000~Thiamine pyrophosphate enzyme, central region|IPR011766~Thiamine pyrophosphate enzyme, C-terminal TPP-binding|IPR012001~Thiamine pyrophosphate enzyme, N-terminal TPP binding region|IPR012110~Pyruvate decarboxylase/indolepyruvate decarboxylase	HMMPfam~PF00205~TPP_enzyme_M|HMMPfam~PF02775~TPP_enzyme_C|HMMPfam~PF02776~TPP_enzyme_N|HMMPIR~PIRSF036565~Pyruvate decarboxylase/indolepyruvate decarboxylase|superfamily~SSF52467~DHS-like NAD/FAD-binding domain|superfamily~SSF52518~Thiamin diphosphate-binding fold (THDP-binding)	GO:0000287~magnesium ion binding~Interacting selectively and non-covalently with magnesium (Mg) ions.|GO:0030976~thiamin pyrophosphate binding~Interacting selectively and non-covalently with thiamin pyrophosphate, the diphosphoric ester of thiamin. Acts as a coenzyme of several (de)carboxylases, transketolases, and alpha-oxoacid dehydrogenases.|GO:0003824~catalytic activity~Catalysis of a biochem…	KOG1184	Thiamine pyrophosphate-requiring enzyme	Amino acid transport and metabolism,Coenzyme transport and metabolism	METABOLISM	Pyruvate decarboxylase.	A 2-oxo acid = an aldehyde + CO(2).	Thiamine pyrophosphate.	\N	Glycolysis / Gluconeogenesis	Carbohydrate Metabolism	METABOLIC	.
108294	1.77681	yes	0.780491	no	13.6723	3.98995	11.0395	6.42687	0.0379202	0.537486	scaffold_03	1156004	1158628	+	8	IPR001060~Cdc15/Fes/CIP4	HMMPfam~PF00611~FCH|ProfileScan~PS50133~FCH|HMMSmart~SM00055~no description	.	KOG2398	Predicted proline-serine-threonine phosphatase-interacting protein (PSTPIP)	Cell cycle control, cell division, chromosome partitioning	METABOLISM	.	.	.	.	.	.	.	.
108308	4.2678	yes	3.20508	yes	651.785	33.8352	786.951	85.3338	0.00206345	0.00206345	scaffold_03	1196818	1197730	-	2	.	.	.	.	.	.	.	.	.	.	.	.	.	.	.
108372	2.79283	yes	3.09415	yes	4.04569	0.583803	4.06201	0.475674	0.00981984	0.0288486	scaffold_03	1392101	1396003	+	4	IPR002909~Cell surface receptor IPT/TIG|IPR015350~Beta-trefoil|IPR015351~LAG1, DNA binding|IPR008967~p53-like transcription factor, DNA-binding|IPR014756~Immunoglobulin E-set	HMMPfam~PF01833~TIG|HMMPfam~PF09270~Beta-trefoil|HMMPfam~PF09271~LAG1-DNAbind|superfamily~SSF110217~DNA-binding protein LAG-1 (CSL)|superfamily~SSF49417~p53-like transcription factors|superfamily~SSF81296~E set domains	GO:0003700~sequence-specific DNA binding transcription factor activity~Interacting selectively and non-covalently with a specific DNA sequence in order to modulate transcription. The transcription factor may or may not also interact selectively with a protein or macromolecular complex.|GO:0005515~protein binding~Interacting selectively and non-covalently with any protein or protein complex (a com…	KOG3743	Recombination signal binding protein-J kappa(CBF1, Su(H), HS2NF5)	Transcription	INFORMATION STORAGE AND PROCESSING	.	.	.	.	.	.	.	Defline~Ekaterina Shelest~ekaterina.shelest@hki-jena.de~2014-11-18~p53-like transcription factor
108397	2.40987	yes	1.02019	no	83.8062	15.7701	54.5265	26.8844	0.00206345	0.474431	scaffold_03	1467257	1468058	-	3	IPR001189~Manganese and iron superoxide dismutase	BlastProDom~PD000475~Q9SSX2_EEEEE_Q9SSX2;|HMMPfam~PF00081~Sod_Fe_N|HMMPfam~PF02777~Sod_Fe_C|HMMPIR~PIRSF000349~Superoxide dismutase, Mn/Fe specific|FPrintScan~PR01703~MNSODISMTASE|ScanRegExp~PS00088~SOD_MN|superfamily~SSF46609~Fe,Mn superoxide dismutase (SOD), N-terminal domain|superfamily~SSF54719~Fe,Mn superoxide dismutase (SOD), C-terminal domain	GO:0004784~superoxide dismutase activity~Catalysis of the reaction: 2 superoxide + 2 H+ = O2 + hydrogen peroxide.|GO:0006801~superoxide metabolic process~The chemical reactions and pathways involving superoxide, the superoxide anion O2- (superoxide free radical), or any compound containing this species.|GO:0046872~metal ion binding~Interacting selectively and non-covalently with any metal ion.	KOG0876	Manganese superoxide dismutase	Inorganic ion transport and metabolism	METABOLISM	Superoxide dismutase.	2 peroxide radical + 2 H(+) = O(2) + H(2)O(2).	Copper and Zinc or Iron or Manganese.	\N	\N	\N	\N	.
108408	1.67955	yes	1.35704	no	43.4858	13.5754	26.9161	10.5076	0.0353672	0.134001	scaffold_03	1498568	1500343	-	6	IPR013216~Methyltransferase type 11	HMMPfam~PF08241~Methyltransf_11|superfamily~SSF53335~S-adenosyl-L-methionine-dependent methyltransferases	GO:0008152~metabolic process~The chemical reactions and pathways, including anabolism and catabolism, by which living organisms transform chemical substances. Metabolic processes typically transform small molecules, but also include macromolecular processes such as DNA repair and replication, and protein synthesis and degradation.|GO:0008168~methyltransferase activity~Catalysis of the transfer of…	KOG1269	SAM-dependent methyltransferases	General function prediction only,Lipid transport and metabolism	METABOLISM,POORLY CHARACTERIZED	.	.	.	.	.	.	.	.
108490	6.48805	yes	6.20291	yes	3187.01	35.5046	3579.47	48.5911	0.00755013	0.00206345	scaffold_03	1739308	1740515	-	2	.	.	.	.	.	.	.	.	.	.	.	.	.	.	.
108494	1.66534	yes	0.697587	no	60.9169	19.2052	33.8661	20.8819	0.0373516	0.659584	scaffold_03	1752440	1754632	+	3	IPR001092~Basic helix-loop-helix dimerisation region bHLH|IPR011598~Helix-loop-helix DNA-binding	HMMPfam~PF00010~HLH|ProfileScan~PS50888~HLH|HMMSmart~SM00353~no description|superfamily~SSF47459~HLH, helix-loop-helix DNA-binding domain	GO:0005634~nucleus~A membrane-bounded organelle of eukaryotic cells in which chromosomes are housed and replicated. In most cells, the nucleus contains all of the cell's chromosomes except the organellar chromosomes, and is the site of RNA synthesis and processing. In some species, or in specialized cell types, RNA metabolism or DNA replication may be absent.|GO:0030528~transcription regulator ac…	KOG1878	Nuclear receptor coregulator SMRT/SMRTER, contains Myb-like domains	Transcription	INFORMATION STORAGE AND PROCESSING	.	.	.	.	.	.	.	Defline~Ekaterina Shelest~ekaterina.shelest@hki-jena.de~2014-11-18~Helix-loop-helix DNA-binding domain-containing transcription factor
108660	-1.7802	yes	-0.834838	no	22.2796	76.5247	26.5003	47.2675	0.0157139	0.47555	scaffold_03	2222809	2224401	-	2	IPR001220~Legume lectin, beta domain	ScanRegExp~PS00307~LECTIN_LEGUME_BETA	GO:0005529~sugar binding~Interacting selectively and non-covalently with any mono-, di- or trisaccharide carbohydrate.	KOG1181	FOG: Low-complexity	Function unknown	POORLY CHARACTERIZED	.	.	.	.	.	.	.	.
108819	1.83034	yes	0.776137	no	73.3683	20.631	64.2195	37.4996	0.0139192	0.592236	scaffold_03	2718716	2719962	-	4	IPR002037~Glycoside hydrolase, family 8|IPR008928~Six-hairpin glycosidase-like	HMMPfam~PF01270~Glyco_hydro_8|FPrintScan~PR00735~GLHYDRLASE8|superfamily~SSF48208~Six-hairpin glycosidases	GO:0004553~hydrolase activity, hydrolyzing O-glycosyl compounds~Catalysis of the hydrolysis of any O-glycosyl bond.|GO:0005975~carbohydrate metabolic process~The chemical reactions and pathways involving carbohydrates, any of a group of organic compounds based of the general formula Cx(H2O)y. Includes the formation of carbohydrate derivatives by the addition of a carbohydrate residue to another m…	.	.	.	.	.	.	.	.	.	.	.	Description~Bernard Henrissat~Bernard.Henrissat@afmb.univ-mrs.fr~2014-08-04~GH8|Defline~Bernard Henrissat~Bernard.Henrissat@afmb.univ-mrs.fr~2014-08-04~Glycoside Hydrolase Family 8 protein
108845	2.7536	yes	3.11785	yes	26.8136	3.97592	33.002	3.80168	0.00206345	0.00206345	scaffold_03	2781181	2783641	+	7	IPR002655~Acyl-CoA oxidase, C-terminal|IPR006091~Acyl-CoA dehydrogenase/oxidase, central region|IPR012258~Acyl-CoA oxidase|IPR009075~Acyl-CoA dehydrogenase/oxidase C-terminal|IPR009100~Acyl-CoA dehydrogenase/oxidase, middle and N-terminal	HMMPfam~PF01756~ACOX|HMMPfam~PF02770~Acyl-CoA_dh_M|HMMPIR~PIRSF000168~Acyl-CoA oxidase|superfamily~SSF47203~Acyl-CoA dehydrogenase C-terminal domain-like|superfamily~SSF56645~Acyl-CoA dehydrogenase NM domain-like	GO:0003997~acyl-CoA oxidase activity~Catalysis of the reaction: acyl-CoA + O2 = trans-2,3-dehydroacyl-CoA + hydrogen peroxide.|GO:0005777~peroxisome~A small, membrane-bounded organelle that uses dioxygen (O2) to oxidize organic molecules; contains some enzymes that produce and others that degrade hydrogen peroxide (H2O2).|GO:0006635~fatty acid beta-oxidation~A fatty acid oxidation process that re…	KOG0136	Acyl-CoA oxidase	Lipid transport and metabolism	METABOLISM	Acyl-CoA oxidase.	Acyl-CoA + O(2) = trans-2,3-dehydroacyl-CoA + H(2)O(2).	FAD.	\N	Fatty acid metabolism	Lipid Metabolism	METABOLIC	.
108963	2.7627	yes	1.84653	no	16.295	2.40104	15.482	4.30493	0.0108355	0.117548	scaffold_03	3135507	3136659	+	4	.	.	.	.	.	.	.	.	.	.	.	.	.	.	.
109156	2.49001	yes	1.49194	no	6.50194	1.15738	10.3986	3.69705	0.00872029	0.0952718	scaffold_03	3740638	3744728	+	8	IPR000219~Dbl homology (DH) domain|IPR001180~Citron-like|IPR000276~GPCR, rhodopsin-like|IPR001849~Pleckstrin-like	HMMPfam~PF00621~RhoGEF|HMMPfam~PF00780~CNH|ScanRegExp~PS00237~G_PROTEIN_RECEP_F1_1|ProfileScan~PS50010~DH_2|HMMSmart~SM00036~no description|HMMSmart~SM00233~no description|HMMSmart~SM00325~no description|superfamily~SSF48065~DBL homology domain (DH-domain)|superfamily~SSF50729~PH domain-like	GO:0005089~Rho guanyl-nucleotide exchange factor activity~Stimulates the exchange of guanyl nucleotides associated with a GTPase of the Rho family. Under normal cellular physiological conditions, the concentration of GTP is higher than that of GDP, favoring the replacement of GDP by GTP in association with the GTPase.|GO:0005622~intracellular~The living contents of a cell; the matter contained wi…	KOG4305	RhoGEF GTPase	Signal transduction mechanisms	CELLULAR PROCESSES AND SIGNALING	.	.	.	.	.	.	.	.
109263	4.28641	yes	0.551543	no	194.365	9.96047	138.849	94.7354	0.0426868	0.807449	scaffold_03	4075818	4077019	+	2	.	.	.	.	.	.	.	.	.	.	.	.	.	.	.
109302	2.29287	yes	1.64963	no	59.6691	12.1767	44.1367	14.0673	0.00206345	0.0927464	scaffold_03	4195375	4197670	-	4	IPR014867~Spore coat protein CotH	HMMPfam~PF08757~CotH	.	.	.	.	.	.	.	.	.	.	.	.	.
109334	3.52037	yes	1.54052	no	227.723	19.8459	219.046	75.2995	0.00506807	0.171349	scaffold_03	4305381	4305769	-	2	.	.	.	.	.	.	.	.	.	.	.	.	.	.	.
109373	2.34705	yes	1.15343	no	4.24584	0.834508	3.79344	1.70536	0.0328423	0.555408	scaffold_03	4415320	4417724	-	5	IPR005613~Actin interacting protein 3	HMMPfam~PF03915~AIP3|HMMSmart~SM00806~no description|superfamily~SSF46966~Spectrin repeat	.	KOG0971	Microtubule-associated protein dynactin DCTN1/Glued	Cell cycle control, cell division, chromosome partitioning,Cytoskeleton	CELLULAR PROCESSES AND SIGNALING,METABOLISM	.	.	.	.	.	.	.	.
109412	3.40782	yes	5.16627	yes	23.3783	2.2027	24.2788	0.676122	0.00206345	0.0353672	scaffold_03	4550553	4551668	+	1	IPR001810~Cyclin-like F-box	HMMPfam~PF00646~F-box|ProfileScan~PS50181~FBOX|superfamily~SSF81383~F-box domain	.	.	.	.	.	.	.	.	.	.	.	.	.
109696	5.37778	yes	5.57883	yes	8.18867	0.196943	14.0089	0.293096	0.00206345	0.00206345	scaffold_04	495042	501853	-	3	IPR005481~Carbamoyl phosphate synthase, large subunit, N-terminal|IPR000089~Biotin/lipoyl attachment|IPR000022~Carboxyl transferase|IPR005482~Biotin carboxylase, C-terminal|IPR005479~Carbamoyl phosphate synthetase, large subunit, ATP-binding|IPR013537~Acetyl-CoA carboxylase, central region|IPR001882~Biotin-binding site|IPR011761~ATP-grasp fold|IPR011764~Biotin carboxylation region|IPR011762~Acety…	HMMPfam~PF00289~CPSase_L_chain|HMMPfam~PF00364~Biotin_lipoyl|HMMPfam~PF01039~Carboxyl_trans|HMMPfam~PF02785~Biotin_carb_C|HMMPfam~PF02786~CPSase_L_D2|HMMPfam~PF08326~ACC_central|ScanRegExp~PS00188~BIOTIN|ScanRegExp~PS00866~CPSASE_1|ScanRegExp~PS00867~CPSASE_2|ProfileScan~PS50968~BIOTINYL_LIPOYL|ProfileScan~PS50975~ATP_GRASP|ProfileScan~PS50979~BC|ProfileScan~PS50980~COA_CT_NTER|ProfileScan~PS5098…	GO:0003824~catalytic activity~Catalysis of a biochemical reaction at physiological temperatures. In biologically catalyzed reactions, the reactants are known as substrates, and the catalysts are naturally occurring macromolecular substances known as enzymes. Enzymes possess specific binding sites for substrates, and are usually composed wholly or largely of protein, but RNA that has catalytic act…	KOG0368	Acetyl-CoA carboxylase	Lipid transport and metabolism	METABOLISM	.	.	.	.	.	.	.	.
109845	2.28345	yes	1.46096	no	9.77976	2.00882	3.32279	1.20701	0.0410748	0.385501	scaffold_04	905590	907307	-	4	IPR014756~Immunoglobulin E-set	superfamily~SSF81296~E set domains	.	KOG4157	beta-1,6-N-acetylglucosaminyltransferase, contains WSC domain	Carbohydrate transport and metabolism,Posttranslational modification, protein turnover, chaperones	CELLULAR PROCESSES AND SIGNALING,METABOLISM	.	.	.	.	.	.	.	.
109875	-2.09459	yes	-1.46549	no	2.54532	10.8712	2.81153	7.76425	0.0361073	0.14818	scaffold_04	1001188	1003597	-	5	.	.	.	KOG0613	Projectin/twitchin and related proteins	Cytoskeleton	CELLULAR PROCESSES AND SIGNALING	.	.	.	.	.	.	.	.
109992	-1.66811	yes	-0.711093	no	51.4154	163.397	32.0543	52.4742	0.0308431	0.646844	scaffold_04	1336673	1337549	+	8	IPR000772~Ricin B lectin|IPR008997~Ricin B-related lectin	HMMPfam~PF00652~Ricin_B_lectin|ProfileScan~PS50231~RICIN_B_LECTIN|HMMSmart~SM00458~no description|superfamily~SSF50370~Ricin B-like lectins	.	.	.	.	.	.	.	.	.	.	.	.	Description~Bernard Henrissat~Bernard.Henrissat@afmb.univ-mrs.fr~2014-08-04~CBM13|Defline~Bernard Henrissat~Bernard.Henrissat@afmb.univ-mrs.fr~2014-08-04~Carbohydrate-Binding Module Family 13 protein
110016	4.27636	yes	4.25062	yes	73.6471	3.80052	145.227	7.62924	0.00206345	0.00206345	scaffold_04	1406397	1408991	-	7	IPR002226~Catalase|IPR011614~Catalase, N-terminal|IPR010582~Catalase-related	BlastProDom~PD000510~CATA_TOXGO_Q9XZD5;|HMMPfam~PF00199~Catalase|HMMPfam~PF06628~Catalase-rel|FPrintScan~PR00067~CATALASE|ScanRegExp~PS00437~CATALASE_1|superfamily~SSF52317~Class I glutamine amidotransferase-like|superfamily~SSF56634~Heme-dependent catalases	GO:0004096~catalase activity~Catalysis of the reaction: 2 hydrogen peroxide = O2 + 2 H2O.|GO:0006118~electron transport~OBSOLETE. The transport of electrons from an electron donor to an electron acceptor.|GO:0006979~response to oxidative stress~A change in state or activity of a cell or an organism (in terms of movement, secretion, enzyme production, gene expression, etc.) as a result of oxidativ…	KOG0047	Catalase	Inorganic ion transport and metabolism	METABOLISM	Catalase.	2 H(2)O(2) = O(2) + 2 H(2)O.	Heme; Manganese.	Acatalasia; MIM:115500.	Methane metabolism,Tryptophan metabolism	Amino Acid Metabolism,Energy Metabolism	METABOLIC	.
110036	4.525	yes	2.57709	no	38.6576	1.67909	6.48319	1.08644	0.00206345	0.0516994	scaffold_04	1459764	1462187	+	8	IPR006823~Neutral/alkaline nonlysosomal ceramidase	HMMPfam~PF04734~Ceramidase_alk	.	KOG2232	Ceramidases	Signal transduction mechanisms	CELLULAR PROCESSES AND SIGNALING	.	.	.	.	.	.	.	.
110520	1.68379	yes	-0.142279	no	3376.58	1051.01	2477.67	2734.48	0.024248	0.973035	scaffold_04	2973624	2973968	+	1	.	.	.	.	.	.	.	.	.	.	.	.	.	.	.
110538	4.58937	yes	3.08207	yes	46.3513	1.92542	31.6871	3.74185	0.00206345	0.00366465	scaffold_04	3015865	3016713	-	1	.	.	.	.	.	.	.	.	.	.	.	.	.	.	.
110808	-1.87912	yes	-0.306544	no	95.39	350.892	150.985	186.73	0.00366465	0.892502	scaffold_04	3811005	3814785	-	3	IPR005811~ATP-citrate lyase/succinyl-CoA ligase|IPR003781~CoA-binding|IPR013650~ATP-grasp fold, succinyl-CoA synthetase-type|IPR005810~Succinyl-CoA ligase, alpha subunit|IPR017440~ATP-citrate lyase/succinyl-CoA ligase, active site|IPR005809~Succinyl-CoA synthetase, beta subunit|IPR016141~Citrate synthase-like, core|IPR016040~NAD(P)-binding|IPR016102~Succinyl-CoA synthetase-like	HMMPfam~PF00549~Ligase_CoA|HMMPfam~PF02629~CoA_binding|HMMPfam~PF08442~ATP-grasp_2|FPrintScan~PR01798~SCOASYNTHASE|ScanRegExp~PS00399~SUCCINYL_COA_LIG_2|ScanRegExp~PS01216~SUCCINYL_COA_LIG_1|ScanRegExp~PS01217~SUCCINYL_COA_LIG_3|superfamily~SSF48256~Citrate synthase|superfamily~SSF51735~NAD(P)-binding Rossmann-fold domains|superfamily~SSF52210~Succinyl-CoA synthetase domains|superfamily~SSF56059~…	GO:0003824~catalytic activity~Catalysis of a biochemical reaction at physiological temperatures. In biologically catalyzed reactions, the reactants are known as substrates, and the catalysts are naturally occurring macromolecular substances known as enzymes. Enzymes possess specific binding sites for substrates, and are usually composed wholly or largely of protein, but RNA that has catalytic act…	KOG1254	ATP-citrate lyase	Energy production and conversion	METABOLISM	.	.	.	.	.	.	.	.
110816	-1.94647	yes	-0.890959	no	7.15016	27.5588	5.51506	10.2272	0.00206345	0.497137	scaffold_04	3831925	3833719	+	3	.	.	.	.	.	.	.	.	.	.	.	.	.	.	.
110991	4.90448	yes	4.30585	yes	63.7856	2.12975	54.8345	2.77245	0.00206345	0.00206345	scaffold_05	12620	14505	-	6	IPR001128~Cytochrome P450|IPR002401~Cytochrome P450, E-class, group I	HMMPfam~PF00067~p450|FPrintScan~PR00385~P450|FPrintScan~PR00463~EP450I|ScanRegExp~PS00086~CYTOCHROME_P450|superfamily~SSF48264~Cytochrome P450	GO:0004497~monooxygenase activity~Catalysis of the incorporation of one atom from molecular oxygen into a compound and the reduction of the other atom of oxygen to water.|GO:0005506~iron ion binding~Interacting selectively and non-covalently with iron (Fe) ions.|GO:0006118~electron transport~OBSOLETE. The transport of electrons from an electron donor to an electron acceptor.|GO:0020037~heme bindi…	KOG0157	Cytochrome P450 CYP4/CYP19/CYP26 subfamilies	Lipid transport and metabolism,Secondary metabolites biosynthesis, transport and catabolism	METABOLISM	Leukotriene-B4 20-monooxygenase.	(6Z,8E,10E,14Z)-(5S,12R)-5,12-dihydroxyicosa-6,8,10,14-tetraenoate + NADPH + O(2) = (6Z,8E,10E,14Z)-(5S,12R)-5,12,20-trihydroxyicosa- 6,8,10,14-tetraenoate + NADP(+) + H(2)O.	Heme-thiolate.	\N	Prostaglandin and leukotriene metabolism	Metabolism of Complex Lipids	METABOLIC	.
111394	1.89023	yes	0.738072	no	76.5998	20.6639	74.2918	44.5409	0.0063426	0.605904	scaffold_05	1251415	1252680	+	4	IPR001342~Homoserine dehydrogenase, catalytic|IPR005106~Aspartate/homoserine dehydrogenase, NAD-binding|IPR016040~NAD(P)-binding	HMMPfam~PF00742~Homoserine_dh|HMMPfam~PF03447~NAD_binding_3|ScanRegExp~PS01042~HOMOSER_DHGENASE|superfamily~SSF51735~NAD(P)-binding Rossmann-fold domains|superfamily~SSF55347~Glyceraldehyde-3-phosphate dehydrogenase-like, C-terminal domain	GO:0004412~homoserine dehydrogenase activity~Catalysis of the reaction: L-homoserine + NADP+ = L-aspartate-4-semialdehyde + NADPH + H+.|GO:0008652~cellular amino acid biosynthetic process~The chemical reactions and pathways resulting in the formation of amino acids, organic acids containing one or more amino substituents.|GO:0003824~catalytic activity~Catalysis of a biochemical reaction at physio…	KOG0455	Homoserine dehydrogenase	Amino acid transport and metabolism	METABOLISM	Homoserine dehydrogenase.	L-homoserine + NAD(P)(+) = L-aspartate 4-semialdehyde + NAD(P)H.	\N	\N	Glycine, serine and threonine metabolism,Lysine biosynthesis	Amino Acid Metabolism	METABOLIC	.
111534	-2.68971	yes	-2.49647	yes	14.0547	90.6791	12.5885	71.0374	0.00206345	0.0193496	scaffold_05	1645473	1646129	-	2	.	.	.	.	.	.	.	.	.	.	.	.	.	.	.
111545	9.99	yes	10.6715	no	34.5445	0	236.001	0.144701	0.00206345	0.657075	scaffold_05	1675262	1675744	+	1	.	.	.	KOG2747	Histone acetyltransferase (MYST family)	Chromatin structure and dynamics	INFORMATION STORAGE AND PROCESSING	.	.	.	.	.	.	.	.
111616	-2.19152	yes	-2.81915	yes	25.3925	115.989	7.47841	52.7788	0.00366465	0.00206345	scaffold_05	1893954	1896097	+	8	IPR002108~Actin-binding, cofilin/tropomyosin type|IPR001849~Pleckstrin-like	HMMPfam~PF00241~Cofilin_ADF|ProfileScan~PS50003~PH_DOMAIN|HMMSmart~SM00102~no description|superfamily~SSF50729~PH domain-like|superfamily~SSF55753~Actin depolymerizing proteins	GO:0003779~actin binding~Interacting selectively and non-covalently with monomeric or multimeric forms of actin, including actin filaments.|GO:0005622~intracellular~The living contents of a cell; the matter contained within (but not including) the plasma membrane, usually taken to exclude large vacuoles and masses of secretory or ingested material. In eukaryotes it includes the nucleus and cytopl…	KOG1124	FOG: TPR repeat	General function prediction only	POORLY CHARACTERIZED	.	.	.	.	.	.	.	.
111711	2.86161	yes	0.74855	no	220.934	30.3972	171.246	101.926	0.00206345	0.62413	scaffold_05	2172896	2173764	+	4	IPR004046~Glutathione S-transferase, C-terminal|IPR004045~Glutathione S-transferase, N-terminal|IPR010987~Glutathione S-transferase, C-terminal-like|IPR012336~Thioredoxin-like fold|IPR005955~Maleylacetoacetate isomerase	HMMPfam~PF00043~GST_C|HMMPfam~PF02798~GST_N|superfamily~SSF47616~Glutathione S-transferase (GST), C-terminal domain|superfamily~SSF52833~Thioredoxin-like|HMMTigr~TIGR01262~maiA: maleylacetoacetate isomerase	GO:0003824~catalytic activity~Catalysis of a biochemical reaction at physiological temperatures. In biologically catalyzed reactions, the reactants are known as substrates, and the catalysts are naturally occurring macromolecular substances known as enzymes. Enzymes possess specific binding sites for substrates, and are usually composed wholly or largely of protein, but RNA that has catalytic act…	KOG0868	Glutathione S-transferase	Posttranslational modification, protein turnover, chaperones	CELLULAR PROCESSES AND SIGNALING	Maleylacetoacetate isomerase.	4-maleylacetoacetate = 4-fumarylacetoacetate.	\N	\N	Styrene degradation,Tyrosine metabolism	Amino Acid Metabolism,Biodegradation of Xenobiotics	METABOLIC	.
111734	-2.14618	yes	-2.69859	yes	9.70588	42.9635	4.47919	29.0774	0.00206345	0.00206345	scaffold_05	2244164	2246308	-	2	IPR002921~Lipase, class 3|IPR008262~Lipase, active site	HMMPfam~PF01764~Lipase_3|ScanRegExp~PS00120~LIPASE_SER|superfamily~SSF53474~alpha/beta-Hydrolases	GO:0004806~triglyceride lipase activity~Catalysis of the reaction: triacylglycerol + H2O = diacylglycerol + a fatty acid anion.|GO:0006629~lipid metabolic process~The chemical reactions and pathways involving lipids, compounds soluble in an organic solvent but not, or sparingly, in an aqueous solvent. Includes fatty acids; neutral fats, other fatty-acid esters, and soaps; long-chain (fatty) alcoh…	KOG4569	Predicted lipase	Lipid transport and metabolism	METABOLISM	.	.	.	.	.	.	.	.
111745	1.91109	yes	0.0624362	no	27.7623	7.38173	16.7779	16.0673	0.0108355	0.988023	scaffold_05	2275405	2277342	-	1	.	superfamily~SSF52047~RNI-like	.	.	.	.	.	.	.	.	.	.	.	.	.
111747	-1.54342	yes	-1.65613	yes	18.9109	55.1226	11.9646	37.7088	0.0467261	0.0353672	scaffold_05	2288450	2290444	-	7	IPR008603~Dynactin p62	HMMPfam~PF05502~Dynactin_p62	.	KOG3896	Dynactin, subunit p62	Cell motility	CELLULAR PROCESSES AND SIGNALING	.	.	.	.	.	.	.	.
112090	2.99005	yes	1.12597	no	49.1481	6.18604	64.8269	29.7033	0.00506807	0.392656	scaffold_06	46752	48223	+	3	.	.	.	.	.	.	.	.	.	.	.	.	.	.	.
112211	-1.6744	yes	-0.983459	no	20.2463	64.6235	14.4201	28.5115	0.024248	0.385264	scaffold_06	435745	438034	-	9	.	superfamily~SSF53067~Actin-like ATPase domain	.	KOG0101	Molecular chaperones HSP70/HSC70, HSP70 superfamily	Posttranslational modification, protein turnover, chaperones	CELLULAR PROCESSES AND SIGNALING	.	.	.	.	.	.	.	.
112227	3.60626	yes	3.16036	yes	205.734	16.8932	150.422	16.8247	0.00206345	0.00206345	scaffold_06	476930	477423	+	2	IPR011700~Basic leucine zipper|IPR004827~Basic-leucine zipper (bZIP) transcription factor	HMMPfam~PF07716~bZIP_2|ScanRegExp~PS00036~BZIP_BASIC|ProfileScan~PS50217~BZIP|HMMSmart~SM00338~no description	GO:0003700~sequence-specific DNA binding transcription factor activity~Interacting selectively and non-covalently with a specific DNA sequence in order to modulate transcription. The transcription factor may or may not also interact selectively with a protein or macromolecular complex.|GO:0005634~nucleus~A membrane-bounded organelle of eukaryotic cells in which chromosomes are housed and replicat…	KOG1414	Transcriptional activator FOSB/c-Fos and related bZIP transcription factors	Transcription	INFORMATION STORAGE AND PROCESSING	.	.	.	.	.	.	.	Defline~Ekaterina Shelest~ekaterina.shelest@hki-jena.de~2014-11-18~Basic-leucine zipper (bZIP) transcription factor
112233	5.98935	yes	6.86097	yes	1864.39	29.3468	6148.73	52.8965	0.0108355	0.00206345	scaffold_06	500834	501106	+	2	IPR008462~CsbD-like	HMMPfam~PF05532~CsbD|superfamily~SSF69047~Hypothetical protein YjbJ	.	.	.	.	.	.	.	.	.	.	.	.	.
112355	1.95993	yes	0.94335	no	162.874	41.8655	176.496	91.7821	0.0063426	0.303482	scaffold_06	876493	878497	+	3	.	.	.	KOG1981	SOK1 kinase belonging to the STE20/SPS1/GC kinase family	Signal transduction mechanisms	CELLULAR PROCESSES AND SIGNALING	.	.	.	.	.	.	.	.
112382	2.81351	yes	1.46124	no	13.1062	1.86434	15.4746	5.62008	0.0108355	0.119095	scaffold_06	946155	948572	-	7	.	superfamily~SSF53067~Actin-like ATPase domain	.	KOG0101	Molecular chaperones HSP70/HSC70, HSP70 superfamily	Posttranslational modification, protein turnover, chaperones	CELLULAR PROCESSES AND SIGNALING	.	.	.	.	.	.	.	.
112425	6.32955	yes	7.42494	yes	87.6805	1.09023	198.806	1.15691	0.00206345	0.00366465	scaffold_06	1072974	1075120	-	7	IPR000782~Beta-Ig-H3/fasciclin	HMMPfam~PF02469~Fasciclin|ProfileScan~PS50213~FAS1|HMMSmart~SM00554~no description|superfamily~SSF82153~FAS1 domain	.	KOG1218	Proteins containing Ca2+-binding EGF-like domains	Signal transduction mechanisms	CELLULAR PROCESSES AND SIGNALING	.	.	.	.	.	.	.	.
112430	3.24872	yes	5.58702	yes	9.14819	0.962437	43.3843	0.902551	0.0308431	0.0334925	scaffold_06	1086423	1087607	-	3	IPR001680~WD40 repeat|IPR016346~Guanine nucleotide-binding protein, beta subunit|IPR001632~G-protein, beta subunit|IPR000560~Histidine acid phosphatase|IPR011046~WD40 repeat-like	BlastProDom~PD000018~Q7QG51_EEEEE_Q7QG51;|HMMPfam~PF00400~WD40|HMMPIR~PIRSF002394~Guanine nucleotide-binding protein, beta subunit|FPrintScan~PR00319~GPROTEINB|FPrintScan~PR00320~GPROTEINBRPT|ScanRegExp~PS00678~WD_REPEATS_1|ScanRegExp~PS00778~HIS_ACID_PHOSPHAT_2|ProfileScan~PS50082~WD_REPEATS_2|ProfileScan~PS50294~WD_REPEATS_REGION|HMMSmart~SM00320~no description|superfamily~SSF50978~WD40 repeat-…	GO:0003993~acid phosphatase activity~Catalysis of the reaction: an orthophosphoric monoester + H2O = an alcohol + phosphate, with an acid pH optimum.	KOG0286	G-protein beta subunit	General function prediction only	POORLY CHARACTERIZED	.	.	.	.	.	.	.	.
112593	4.47133	yes	7.27219	yes	31.6897	1.42861	51.8826	0.335641	0.00206345	0.0490363	scaffold_06	1577659	1579866	+	3	IPR015798~Copper amine oxidase, C-terminal|IPR015800~Copper amine oxidase, N2-terminal|IPR015802~Copper amine oxidase, N3-terminal|IPR000269~Copper amine oxidase|IPR016182~Copper amine oxidase, N-terminal region	HMMPfam~PF01179~Cu_amine_oxid|HMMPfam~PF02727~Cu_amine_oxidN2|HMMPfam~PF02728~Cu_amine_oxidN3|ScanRegExp~PS01164~COPPER_AMINE_OXID_1|ScanRegExp~PS01165~COPPER_AMINE_OXID_2|superfamily~SSF49998~Amine oxidase catalytic domain|superfamily~SSF54416~Amine oxidase N-terminal region	GO:0005507~copper ion binding~Interacting selectively and non-covalently with copper (Cu) ions.|GO:0008131~primary amine oxidase activity~Catalysis of the reaction: a primary amine + H2O + O2 = an aldehyde + NH3 + hydrogen peroxide.|GO:0009308~amine metabolic process~The chemical reactions and pathways involving any organic compound that is weakly basic in character and contains an amino or a sub…	KOG1186	Copper amine oxidase	Secondary metabolites biosynthesis, transport and catabolism	METABOLISM	Amine oxidase (copper-containing).	RCH(2)NH(2) + H(2)O + O(2) = RCHO + NH(3) + H(2)O(2).	6-hydroxyDOPA; Copper.	\N	Alkaloid biosynthesis II,Arginine and proline metabolism,Glycine, serine and threonine metabolism,Histidine metabolism,Phenylalanine metabolism,Tryptophan metabolism,Tyrosine metabolism,beta-Alanine metabolism	Amino Acid Metabolism,Biosynthesis of Secondary Metabolites,Metabolism of Other Amino Acids	METABOLIC	.
112602	3.93454	yes	1.96816	yes	45.0363	2.94543	69.1057	17.6619	0.00206345	0.016683	scaffold_06	1609909	1613544	+	5	IPR001128~Cytochrome P450|IPR001433~Oxidoreductase FAD/NAD(P)-binding|IPR008254~Flavodoxin/nitric oxide synthase|IPR003097~FAD-binding, type 1|IPR001094~Flavodoxin-like|IPR001709~Flavoprotein pyridine nucleotide cytochrome reductase|IPR002401~Cytochrome P450, E-class, group I	HMMPfam~PF00067~p450|HMMPfam~PF00175~NAD_binding_1|HMMPfam~PF00258~Flavodoxin_1|HMMPfam~PF00667~FAD_binding_1|FPrintScan~PR00369~FLAVODOXIN|FPrintScan~PR00371~FPNCR|FPrintScan~PR00385~P450|FPrintScan~PR00463~EP450I|ScanRegExp~PS00086~CYTOCHROME_P450|ProfileScan~PS50902~FLAVODOXIN_LIKE|superfamily~SSF48264~Cytochrome P450|superfamily~SSF52218~Flavoproteins|superfamily~SSF52343~Ferredoxin reductase…	GO:0004497~monooxygenase activity~Catalysis of the incorporation of one atom from molecular oxygen into a compound and the reduction of the other atom of oxygen to water.|GO:0005506~iron ion binding~Interacting selectively and non-covalently with iron (Fe) ions.|GO:0006118~electron transport~OBSOLETE. The transport of electrons from an electron donor to an electron acceptor.|GO:0020037~heme bindi…	KOG1158	NADP/FAD dependent oxidoreductase	Energy production and conversion	METABOLISM	NADPH--ferrihemoprotein reductase.	NADPH + 2 ferricytochrome = NADP(+) + 2 ferrocytochrome.	FMN; FAD.	\N	\N	\N	\N	.
112702	2.23276	yes	0.435999	no	16.5361	3.51809	14.1984	10.4952	0.00206345	0.799242	scaffold_06	1914371	1918625	-	7	.	.	.	KOG4711	Predicted membrane protein	General function prediction only	POORLY CHARACTERIZED	.	.	.	.	.	.	.	.
112732	3.13477	yes	1.75325	no	23.9223	2.72359	28.3231	8.40154	0.0227086	0.127205	scaffold_06	2006747	2007697	+	1	.	superfamily~SSF81383~F-box domain	.	.	.	.	.	.	.	.	.	.	.	.	.
112823	2.34387	yes	1.88439	yes	8.11778	1.59905	14.5923	3.95243	0.0334925	0.0334925	scaffold_06	2276256	2279962	+	11	.	.	.	KOG4711	Predicted membrane protein	General function prediction only	POORLY CHARACTERIZED	.	.	.	.	.	.	.	.
112911	-1.76134	yes	-1.27528	no	109.487	371.176	72.4451	175.35	0.0416161	0.281739	scaffold_06	2542971	2543385	+	3	IPR010259~Proteinase inhibitor I9, subtilisin propeptide|IPR009020~Proteinase inhibitor, propeptide	HMMPfam~PF05922~Subtilisin_N|superfamily~SSF54897~Protease propeptides/inhibitors	GO:0004289~subtilase activity~OBSOLETE. Was not defined before being made obsolete.|GO:0042802~identical protein binding~Interacting selectively and non-covalently with an identical protein or proteins.|GO:0043086~negative regulation of catalytic activity~Any process that stops or reduces the activity of an enzyme.	.	.	.	.	.	.	.	.	.	.	.	.
112963	3.49536	yes	2.10678	yes	451.926	40.0736	544.367	126.383	0.00206345	0.0218682	scaffold_06	2728572	2729054	+	2	IPR009068~S15/NS1, RNA-binding	superfamily~SSF47060~S15/NS1 RNA-binding domain	.	.	.	.	.	.	.	.	.	.	.	.	.
113027	3.44864	yes	4.39929	yes	258.106	23.6403	625.579	29.6458	0.00206345	0.00206345	scaffold_06	2921654	2922115	-	1	IPR007087~Zinc finger, C2H2-type	HMMPfam~PF00096~zf-C2H2|ScanRegExp~PS00028~ZINC_FINGER_C2H2_1|ProfileScan~PS50157~ZINC_FINGER_C2H2_2|superfamily~SSF57667~C2H2 and C2HC zinc fingers	GO:0003676~nucleic acid binding~Interacting selectively and non-covalently with any nucleic acid.|GO:0005622~intracellular~The living contents of a cell; the matter contained within (but not including) the plasma membrane, usually taken to exclude large vacuoles and masses of secretory or ingested material. In eukaryotes it includes the nucleus and cytoplasm.|GO:0008270~zinc ion binding~Interacti…	.	.	.	.	.	.	.	.	.	.	.	Defline~Ekaterina Shelest~ekaterina.shelest@hki-jena.de~2014-11-18~C2H2-type Zinc finger transcription factor
113045	2.82773	yes	-0.410275	no	11.546	1.6263	1.17239	1.55803	0.00366465	0.908935	scaffold_06	2977206	2981155	+	8	IPR000209~Peptidase S8 and S53, subtilisin, kexin, sedolisin|IPR003137~Protease-associated PA|IPR009020~Proteinase inhibitor, propeptide	HMMPfam~PF00082~Peptidase_S8|HMMPfam~PF02225~PA|FPrintScan~PR00723~SUBTILISIN|ScanRegExp~PS00137~SUBTILASE_HIS|ScanRegExp~PS00138~SUBTILASE_SER|superfamily~SSF52025~Transferrin receptor ectodomain, apical domain|superfamily~SSF52743~Subtilisin-like|superfamily~SSF54897~Protease propeptides/inhibitors	GO:0004289~subtilase activity~OBSOLETE. Was not defined before being made obsolete.|GO:0006508~proteolysis~The chemical reactions and pathways resulting in the breakdown of a protein by the destruction of the native, active configuration, with the hydrolysis of peptide bonds.	KOG1114	Tripeptidyl peptidase II	Posttranslational modification, protein turnover, chaperones	CELLULAR PROCESSES AND SIGNALING	.	.	.	.	.	.	.	.
113167	6.2736	yes	4.94157	yes	75.7115	0.978634	125.684	4.08997	0.00206345	0.00206345	scaffold_07	128314	129879	+	3	IPR002226~Catalase|IPR011614~Catalase, N-terminal|IPR006114~6-phosphogluconate dehydrogenase, C-terminal	BlastProDom~PD000510~CATA_TOXGO_Q9XZD5;|HMMPfam~PF00199~Catalase|HMMPfam~PF00393~6PGD|FPrintScan~PR00067~CATALASE|ScanRegExp~PS00437~CATALASE_1|ScanRegExp~PS00438~CATALASE_2|superfamily~SSF56634~Heme-dependent catalases	GO:0004096~catalase activity~Catalysis of the reaction: 2 hydrogen peroxide = O2 + 2 H2O.|GO:0006118~electron transport~OBSOLETE. The transport of electrons from an electron donor to an electron acceptor.|GO:0006979~response to oxidative stress~A change in state or activity of a cell or an organism (in terms of movement, secretion, enzyme production, gene expression, etc.) as a result of oxidativ…	KOG0047	Catalase	Inorganic ion transport and metabolism	METABOLISM	Catalase.	2 H(2)O(2) = O(2) + 2 H(2)O.	Heme; Manganese.	Acatalasia; MIM:115500.	Methane metabolism,Tryptophan metabolism	Amino Acid Metabolism,Energy Metabolism	METABOLIC	.
113441	2.43116	yes	1.39021	no	36.2331	6.71823	29.8574	11.3909	0.00206345	0.131203	scaffold_07	958420	960145	-	3	IPR013941~Sporulation protein Zds1, C-terminal	HMMPfam~PF08632~Zds1_C	.	KOG1787	Kinase A-anchor protein Neurobeachin and related BEACH and WD40 repeat proteins	Intracellular trafficking, secretion, and vesicular transport	CELLULAR PROCESSES AND SIGNALING	.	.	.	.	.	.	.	.
113493	2.0458	yes	0.86672	no	52.3972	12.69	42.51	23.3121	0.00506807	0.382054	scaffold_07	1105385	1106689	+	1	IPR005036~Putative phosphatase regulatory subunit	HMMPfam~PF03370~CBM_21|ProfileScan~PS51159~CBM21	.	KOG3986	Protein phosphatase, regulatory subunit PPP1R3C/D	Posttranslational modification, protein turnover, chaperones,Signal transduction mechanisms	CELLULAR PROCESSES AND SIGNALING	Serine/threonine specific protein phosphatase.	A phosphoprotein + H(2)O = a protein + phosphate.	\N	\N	\N	\N	\N	Description~Bernard Henrissat~Bernard.Henrissat@afmb.univ-mrs.fr~2014-08-04~CBM21|Defline~Bernard Henrissat~Bernard.Henrissat@afmb.univ-mrs.fr~2014-08-04~Carbohydrate-Binding Module Family 21 protein
113678	4.19021	yes	6.28558	no	24.4663	1.34026	24.1908	0.3101	0.00366465	0.0939687	scaffold_07	1649326	1651093	-	3	IPR001465~Malate synthase|IPR006252~Malate synthase A|IPR011076~Malate synthase-like, core	HMMPfam~PF01274~Malate_synthase|HMMPIR~PIRSF001363~Malate synthase|ScanRegExp~PS00510~MALATE_SYNTHASE|superfamily~SSF51645~Malate synthase G|HMMTigr~TIGR01344~malate_syn_A: malate synthase A	GO:0004474~malate synthase activity~Catalysis of the reaction: acetyl-CoA + H2O + glyoxylate = L-malate + CoA.|GO:0006097~glyoxylate cycle~A modification of the TCA cycle occurring in some plants and microorganisms, in which isocitrate is cleaved to glyoxylate and succinate. Glyoxylate can then react with acetyl-CoA to form malate.|GO:0003824~catalytic activity~Catalysis of a biochemical reaction…	KOG1261	Malate synthase	Energy production and conversion	METABOLISM	.	.	.	.	.	.	.	.
113714	3.04596	yes	2.98668	yes	79.9252	9.67736	74.0383	9.34061	0.00206345	0.00206345	scaffold_07	1749950	1752743	-	9	IPR001357~BRCT	HMMPfam~PF00533~BRCT|ProfileScan~PS50172~BRCT|HMMSmart~SM00292~no description|superfamily~SSF52113~BRCT domain	GO:0005622~intracellular~The living contents of a cell; the matter contained within (but not including) the plasma membrane, usually taken to exclude large vacuoles and masses of secretory or ingested material. In eukaryotes it includes the nucleus and cytoplasm.	KOG4362	Transcriptional regulator BRCA1	Replication, recombination and repair,Transcription	INFORMATION STORAGE AND PROCESSING	.	.	.	.	.	.	.	.
113723	2.49583	yes	2.73456	yes	18.4194	3.26554	15.4634	2.32339	0.00872029	0.00206345	scaffold_07	1781660	1783734	-	6	IPR004181~Zinc finger, MIZ-type	HMMPfam~PF02891~zf-MIZ|ProfileScan~PS51044~ZF_SP_RING|superfamily~SSF57850~RING/U-box	GO:0008270~zinc ion binding~Interacting selectively and non-covalently with zinc (Zn) ions.	KOG2169	Zn-finger transcription factor	Transcription	INFORMATION STORAGE AND PROCESSING	.	.	.	.	.	.	.	Defline~Ekaterina Shelest~ekaterina.shelest@hki-jena.de~2014-11-18~MIZ-type Zinc finger transcription factor
113746	-2.07046	yes	0.446622	no	51.13	214.757	9.9483	7.29965	0.024248	0.807666	scaffold_07	1842560	1845426	-	3	IPR008250~E1-E2 ATPase-associated region|IPR004014~ATPase, P-type cation-transporter, N-terminal|IPR005834~Haloacid dehalogenase-like hydrolase|IPR001757~ATPase, P-type, K/Mg/Cd/Cu/Zn/Na/Ca/Na/H-transporter|IPR000695~H+ transporting ATPase, proton pump|IPR017441~Protein kinase ATP binding, conserved site|IPR006534~Plasma-membrane proton-efflux P-type ATPase	HMMPfam~PF00122~E1-E2_ATPase|HMMPfam~PF00690~Cation_ATPase_N|HMMPfam~PF00702~Hydrolase|FPrintScan~PR00119~CATATPASE|FPrintScan~PR00120~HATPASE|ScanRegExp~PS00107~PROTEIN_KINASE_ATP|ScanRegExp~PS00154~ATPASE_E1_E2|superfamily~SSF56784~HAD-like|superfamily~SSF81653~Calcium ATPase, transduction domain A|superfamily~SSF81665~Calcium ATPase, transmembrane domain M|HMMTigr~TIGR01494~ATPase_P-type: ATPa…	GO:0005524~ATP binding~Interacting selectively and non-covalently with ATP, adenosine 5'-triphosphate, a universally important coenzyme and enzyme regulator.|GO:0016020~membrane~Double layer of lipid molecules that encloses all cells, and, in eukaryotes, many organelles; may be a single or double lipid bilayer; also includes associated proteins.|GO:0016820~hydrolase activity, acting on acid anhyd…	KOG0205	Plasma membrane H+-transporting ATPase	Inorganic ion transport and metabolism	METABOLISM	Proton-exporting ATPase.	ATP + H(2)O + H(+)(In) = ADP + phosphate + H(+)(Out).	Magnesium.	\N	Oxidative phosphorylation	Energy Metabolism	METABOLIC	.
113785	4.49898	yes	4.43378	yes	19.4479	0.860092	37.965	1.75663	0.0432045	0.00366465	scaffold_07	1974835	1975677	-	1	IPR001611~Leucine-rich repeat|IPR001810~Cyclin-like F-box|IPR006553~Leucine-rich repeat, cysteine-containing subtype	HMMPfam~PF00560~LRR_1|HMMPfam~PF00646~F-box|HMMSmart~SM00367~no description|superfamily~SSF52047~RNI-like|superfamily~SSF81383~F-box domain	GO:0005515~protein binding~Interacting selectively and non-covalently with any protein or protein complex (a complex of two or more proteins that may include other nonprotein molecules).	KOG4341	F-box protein containing LRR	General function prediction only	POORLY CHARACTERIZED	.	.	.	.	.	.	.	.
113819	3.16488	yes	0.352045	no	67.9917	7.58109	90.0609	70.5602	0.00206345	0.878772	scaffold_07	2062775	2064275	+	5	IPR006016~UspA|IPR006015~Universal stress protein (Usp)	HMMPfam~PF00582~Usp|FPrintScan~PR01438~UNVRSLSTRESS|superfamily~SSF52402~Adenine nucleotide alpha hydrolases-like	GO:0006950~response to stress~A change in state or activity of a cell or an organism (in terms of movement, secretion, enzyme production, gene expression, etc.) as a result of a disturbance in organismal or cellular homeostasis, usually, but not necessarily, exogenous (e.g. temperature, humidity, ionizing radiation).	.	.	.	.	.	.	.	.	.	.	.	.
113981	2.03777	yes	1.79248	yes	38.1341	9.28717	50.5945	14.6054	0.0210721	0.0490363	scaffold_07	2559643	2560673	-	2	IPR001993~Mitochondrial substrate carrier	HMMPfam~PF00153~Mito_carr|ProfileScan~PS50920~SOLCAR|superfamily~SSF103506~Mitochondrial carrier	GO:0005488~binding~The selective, non-covalent, often stoichiometric, interaction of a molecule with one or more specific sites on another molecule.|GO:0006810~transport~The directed movement of substances (such as macromolecules, small molecules, ions) into, out of or within a cell, or between cells, or within a multicellular organism by means of some agent such as a transporter or pore.|GO:0016…	KOG0770	Predicted mitochondrial carrier protein	Energy production and conversion	METABOLISM	.	.	.	.	.	.	.	.
114102	2.88021	yes	1.51824	no	341.24	46.3478	403.05	140.71	0.00206345	0.0822465	scaffold_07	2954223	2954923	+	2	.	.	.	.	.	.	.	.	.	.	.	.	.	.	.
114194	2.22168	yes	2.28579	yes	88.3062	18.9321	32.0561	6.57385	0.00206345	0.0321086	scaffold_08	131034	132083	-	7	IPR001578~Peptidase C12, ubiquitin carboxyl-terminal hydrolase 1	BlastProDom~PD350662~Q6K6Z5_EEEEE_Q6K6Z5;|HMMPfam~PF01088~Peptidase_C12|FPrintScan~PR00707~UBCTHYDRLASE|ScanRegExp~PS00140~UCH_1|superfamily~SSF54001~Cysteine proteinases	GO:0004221~ubiquitin thiolesterase activity~Catalysis of the reaction: ubiquitin C-terminal thiolester + H2O = ubiquitin + a thiol. Hydrolysis of esters, including those formed between thiols such as dithiothreitol or glutathione and the C-terminal glycine residue of the polypeptide ubiquitin, and AMP-ubiquitin.|GO:0005622~intracellular~The living contents of a cell; the matter contained within (…	KOG1415	Ubiquitin C-terminal hydrolase UCHL1	Posttranslational modification, protein turnover, chaperones	CELLULAR PROCESSES AND SIGNALING	Ubiquitinyl hydrolase 1.	Thiol-dependent hydrolysis of ester, thiolester, amide, peptide and isopeptide bonds formed by the C-terminal Gly of ubiquitin (a 76-residue protein attached to proteins as an intracellular targeting signal).	\N	\N	\N	\N	\N	.
114270	3.64903	yes	3.94806	yes	7.55672	0.602373	17.646	1.14331	0.0157139	0.00506807	scaffold_08	378095	380499	-	6	IPR002553~Clathrin/coatomer adaptor, adaptin-like, N-terminal|IPR016342~Adaptor protein complex, beta subunit|IPR016024~Armadillo-type fold	HMMPfam~PF01602~Adaptin_N|HMMPIR~PIRSF002291~Adaptor protein complex, beta subunit|superfamily~SSF48371~ARM repeat	GO:0005515~protein binding~Interacting selectively and non-covalently with any protein or protein complex (a complex of two or more proteins that may include other nonprotein molecules).|GO:0006461~protein complex assembly~The aggregation, arrangement and bonding together of a set of components to form a protein complex.|GO:0006886~intracellular protein transport~The directed movement of proteins…	KOG1061	Vesicle coat complex AP-1/AP-2/AP-4, beta subunit	Intracellular trafficking, secretion, and vesicular transport	CELLULAR PROCESSES AND SIGNALING	.	.	.	.	.	.	.	.
114295	5.06697	yes	3.39556	yes	35.0062	1.04433	45.1189	4.28737	0.00206345	0.00206345	scaffold_08	455589	457956	-	2	IPR004331~SPX, N-terminal	HMMPfam~PF03105~SPX	.	KOG1161	Protein involved in vacuolar polyphosphate accumulation, contains SPX domain	Inorganic ion transport and metabolism	METABOLISM	.	.	.	.	.	.	.	.
114562	-2.24947	yes	-1.15405	no	14.4358	68.6436	18.837	41.9193	0.00366465	0.35741	scaffold_08	1231819	1235433	-	3	IPR001199~Cytochrome b5|IPR004835~Fungal chitin synthase	HMMPfam~PF00173~Cyt-b5|HMMPfam~PF03142~Chitin_synth_2	GO:0020037~heme binding~Interacting selectively and non-covalently with heme, any compound of iron complexed in a porphyrin (tetrapyrrole) ring.|GO:0046914~transition metal ion binding~Interacting selectively and non-covalently with a transition metal ions; a transition metal is an element whose atom has an incomplete d-subshell of extranuclear electrons, or which gives rise to a cation or cation…	KOG2571	Chitin synthase/hyaluronan synthase (glycosyltransferases)	Cell wall/membrane/envelope biogenesis	CELLULAR PROCESSES AND SIGNALING	Chitin synthase.	UDP-N-acetyl-D-glucosamine + {(1,4)-(N-acetyl-beta-D-glucosaminyl)}(N) = UDP + {(1,4)-(N-acetyl-beta-D-glucosaminyl)}(N+1).	\N	\N	Aminosugars metabolism	Metabolism of Complex Carbohydrates	METABOLIC	Description~Bernard Henrissat~Bernard.Henrissat@afmb.univ-mrs.fr~2014-08-04~GT2|Defline~Bernard Henrissat~Bernard.Henrissat@afmb.univ-mrs.fr~2014-08-04~Glycosyltransferase Family 2 protein
114584	3.3415	yes	3.12446	no	20.0869	1.98162	26.9652	3.09205	0.0273959	0.101674	scaffold_08	1308099	1308804	+	3	.	.	.	.	.	.	.	.	.	.	.	.	.	.	.
114707	2.04247	yes	0.60508	no	14.3486	3.48309	20.5125	13.4856	0.0314568	0.683577	scaffold_08	1682570	1684384	-	7	IPR001623~Heat shock protein DnaJ, N-terminal	HMMPfam~PF00226~DnaJ|ScanRegExp~PS00636~DNAJ_1|ProfileScan~PS50076~DNAJ_2|HMMSmart~SM00271~no description|superfamily~SSF46565~Chaperone J-domain	GO:0031072~heat shock protein binding~Interacting selectvely with a heat shock protein, any protein synthesized or activated in response to heat shock.	KOG0624	dsRNA-activated protein kinase inhibitor P58, contains TPR and DnaJ domains	Defense mechanisms	CELLULAR PROCESSES AND SIGNALING	.	.	.	.	.	.	.	.
114717	-2.14475	yes	-1.9738	no	11.2074	49.5609	3.38247	13.2864	0.00872029	0.0710014	scaffold_08	1710439	1712449	-	7	IPR006652~Kelch repeat type 1|IPR000173~Glyceraldehyde 3-phosphate dehydrogenase|IPR011043~Galactose oxidase/kelch, beta-propeller	HMMPfam~PF01344~Kelch_1|ScanRegExp~PS00071~GAPDH|superfamily~SSF50965~Galactose oxidase, central domain	GO:0004365~glyceraldehyde-3-phosphate dehydrogenase (phosphorylating) activity~Catalysis of the reaction: D-glyceraldehyde 3-phosphate + phosphate + NAD+ = 3-phospho-D-glyceroyl phosphate + NADH + H+.|GO:0006096~glycolysis~The chemical reactions and pathways resulting in the breakdown of a monosaccharide (generally glucose) into pyruvate, with the concomitant production of a small amount of ATP. …	KOG4693	Uncharacterized conserved protein, contains kelch repeat	General function prediction only	POORLY CHARACTERIZED	.	.	.	.	.	.	.	.
114834	5.46014	yes	3.65419	yes	32.1158	0.729547	33.929	2.69495	0.0308431	0.00506807	scaffold_08	2071716	2073144	-	7	.	.	.	.	.	.	.	.	.	.	.	.	.	.	.
114870	2.53828	yes	2.29814	yes	9.07229	1.56178	23.0697	4.69063	0.0063426	0.016683	scaffold_08	2185278	2187860	-	5	IPR000242~Protein-tyrosine phosphatase, receptor/non-receptor type|IPR016130~Protein-tyrosine phosphatase, active site|IPR000387~Protein-tyrosine phosphatase|IPR001763~Rhodanese-like|IPR003595~Protein-tyrosine phosphatase, catalytic	HMMPfam~PF00102~Y_phosphatase|FPrintScan~PR00700~PRTYPHPHTASE|ScanRegExp~PS00383~TYR_PHOSPHATASE_1|ProfileScan~PS50055~TYR_PHOSPHATASE_PTP|ProfileScan~PS50056~TYR_PHOSPHATASE_2|ProfileScan~PS50206~RHODANESE_3|HMMSmart~SM00194~no description|HMMSmart~SM00404~no description|HMMSmart~SM00450~no description|superfamily~SSF52799~(Phosphotyrosine protein) phosphatases II|superfamily~SSF52821~Rhodanese/…	GO:0004725~protein tyrosine phosphatase activity~Catalysis of the reaction: protein tyrosine phosphate + H2O = protein tyrosine + phosphate.|GO:0006470~protein amino acid dephosphorylation~The process of removing one or more phosphoric residues from a protein.|GO:0016311~dephosphorylation~The process of removing one or more phosphoric (ester or anhydride) residues from a molecule.|GO:0016791~phos…	KOG4228	Protein tyrosine phosphatase	Signal transduction mechanisms	CELLULAR PROCESSES AND SIGNALING	.	.	.	.	.	.	.	.
114898	3.80197	yes	3.00613	yes	44.6224	3.19924	84.7014	10.5428	0.00206345	0.00206345	scaffold_09	44484	47172	-	3	IPR001849~Pleckstrin-like	HMMPfam~PF00169~PH|ProfileScan~PS50003~PH_DOMAIN|HMMSmart~SM00233~no description|superfamily~SSF50729~PH domain-like	.	KOG4797	Transcriptional regulator	Transcription	INFORMATION STORAGE AND PROCESSING	.	.	.	.	.	.	.	.
114945	1.87325	yes	2.16471	no	3.58948	0.979775	1.57526	0.351326	0.0449363	0.150636	scaffold_09	200897	206728	-	16	IPR002345~Lipocalin|IPR001965~Zinc finger, PHD-type|IPR011011~Zinc finger, FYVE/PHD-type	ScanRegExp~PS00213~LIPOCALIN|ScanRegExp~PS01359~ZF_PHD_1|HMMSmart~SM00249~no description|superfamily~SSF53335~S-adenosyl-L-methionine-dependent methyltransferases|superfamily~SSF57716~Glucocorticoid receptor-like (DNA-binding domain)|superfamily~SSF57903~FYVE/PHD zinc finger|superfamily~SSF63748~Tudor/PWWP/MBT	GO:0005215~transporter activity~Enables the directed movement of substances (such as macromolecules, small molecules, ions) into, out of or within a cell, or between cells.|GO:0005488~binding~The selective, non-covalent, often stoichiometric, interaction of a molecule with one or more specific sites on another molecule.|GO:0006810~transport~The directed movement of substances (such as macromolecu…	KOG1084	Transcription factor TCF20	Transcription	INFORMATION STORAGE AND PROCESSING	.	.	.	.	.	.	.	.
114978	4.02466	yes	1.51543	no	65.2678	4.0101	65.9075	23.054	0.00206345	0.14818	scaffold_09	295517	296869	-	4	IPR001087~Lipase, GDSL|IPR008265~Lipase, GDSL, active site|IPR013830~Esterase, SGNH hydrolase-type	HMMPfam~PF00657~Lipase_GDSL|ScanRegExp~PS01098~LIPASE_GDSL_SER|superfamily~SSF52266~SGNH hydrolase	GO:0006629~lipid metabolic process~The chemical reactions and pathways involving lipids, compounds soluble in an organic solvent but not, or sparingly, in an aqueous solvent. Includes fatty acids; neutral fats, other fatty-acid esters, and soaps; long-chain (fatty) alcohols and waxes; sphingoids and other long-chain bases; glycolipids, phospholipids and sphingolipids; and carotenes, polyprenols, …	KOG3670	Phospholipase	Lipid transport and metabolism	METABOLISM	.	.	.	.	.	.	.	.
114980	2.33447	yes	2.14921	yes	9.27997	1.83993	9.99313	2.25282	0.0129716	0.00981984	scaffold_09	305090	308260	-	2	.	.	.	KOG4711	Predicted membrane protein	General function prediction only	POORLY CHARACTERIZED	.	.	.	.	.	.	.	.
115003	2.54035	yes	4.21031	yes	151.454	26.035	176.165	9.51677	0.00206345	0.00206345	scaffold_09	363716	365420	+	3	IPR001093~IMP dehydrogenase/GMP reductase|IPR000644~Cystathionine beta-synthase, core|IPR005990~IMP dehydrogenase|IPR015875~IMP dehydrogenase / GMP reductase, conserved site	HMMPfam~PF00478~IMPDH|HMMPfam~PF00571~CBS|HMMPIR~PIRSF000130~Inosine-5'-monophosphate dehydrogenase|ScanRegExp~PS00487~IMP_DH_GMP_RED|HMMSmart~SM00116~no description|superfamily~SSF51412~Inosine monophosphate dehydrogenase (IMPDH)|superfamily~SSF54631~CBS-domain|HMMTigr~TIGR01302~IMP_dehydrog: inosine-5'-monophosphate d	GO:0003824~catalytic activity~Catalysis of a biochemical reaction at physiological temperatures. In biologically catalyzed reactions, the reactants are known as substrates, and the catalysts are naturally occurring macromolecular substances known as enzymes. Enzymes possess specific binding sites for substrates, and are usually composed wholly or largely of protein, but RNA that has catalytic act…	KOG2550	IMP dehydrogenase/GMP reductase	Nucleotide transport and metabolism	METABOLISM	.	.	.	.	.	.	.	.
115149	2.06897	yes	1.48548	no	24.9927	5.95652	32.1024	11.4647	0.00755013	0.114289	scaffold_09	812543	816461	+	14	IPR008262~Lipase, active site	ScanRegExp~PS00120~LIPASE_SER|superfamily~SSF53474~alpha/beta-Hydrolases	GO:0003824~catalytic activity~Catalysis of a biochemical reaction at physiological temperatures. In biologically catalyzed reactions, the reactants are known as substrates, and the catalysts are naturally occurring macromolecular substances known as enzymes. Enzymes possess specific binding sites for substrates, and are usually composed wholly or largely of protein, but RNA that has catalytic act…	.	.	.	.	.	.	.	.	.	.	.	.
115161	2.22522	yes	-0.838337	no	20.8236	4.45346	47.4361	84.8152	0.0347601	0.52783	scaffold_09	847020	848141	+	1	.	.	.	KOG0845	Nuclear pore complex, Nup98 component (sc Nup145/Nup100/Nup116)	Intracellular trafficking, secretion, and vesicular transport,Nuclear structure	CELLULAR PROCESSES AND SIGNALING	.	.	.	.	.	.	.	.
115267	3.8514	yes	0.710636	no	711.56	49.2976	1269.96	776.01	0.00206345	0.657016	scaffold_10	94605	94886	-	2	.	.	.	.	.	.	.	.	.	.	.	.	.	.	.
115333	2.6087	yes	0.470012	no	21.5896	3.53955	23.347	16.8555	0.0108355	0.822176	scaffold_10	280769	281686	-	1	.	.	.	.	.	.	.	.	.	.	.	.	.	.	.
115431	2.22986	yes	1.15467	no	264.125	56.3059	341.096	153.21	0.00366465	0.278079	scaffold_10	578618	581293	+	1	IPR003959~AAA ATPase, core|IPR004176~Clp, N-terminal|IPR013093~ATPase AAA-2|IPR001270~Chaperonin clpA/B|IPR003593~AAA+ ATPase, core	HMMPfam~PF00004~AAA|HMMPfam~PF02861~Clp_N|HMMPfam~PF07724~AAA_2|FPrintScan~PR00300~CLPPROTEASEA|ScanRegExp~PS00870~CLPAB_1|ScanRegExp~PS00871~CLPAB_2|HMMSmart~SM00382~no description|superfamily~SSF52540~P-loop containing nucleoside triphosphate hydrolases|superfamily~SSF81923~Double Clp-N motif	GO:0005524~ATP binding~Interacting selectively and non-covalently with ATP, adenosine 5'-triphosphate, a universally important coenzyme and enzyme regulator.|GO:0005515~protein binding~Interacting selectively and non-covalently with any protein or protein complex (a complex of two or more proteins that may include other nonprotein molecules).|GO:0019538~protein metabolic process~The chemical reac…	KOG1051	Chaperone HSP104 and related ATP-dependent Clp proteases	Posttranslational modification, protein turnover, chaperones	CELLULAR PROCESSES AND SIGNALING	.	.	.	.	.	.	.	.
115536	-2.27492	yes	-0.00768839	no	4.57508	22.1421	4.12352	4.14556	0.0361073	0.997529	scaffold_10	908357	909507	-	5	IPR001040~Eukaryotic translation initiation factor 4E (eIF-4E)	BlastProDom~PD003697~IFE1_WHEAT_P29557;|HMMPfam~PF01652~IF4E|superfamily~SSF55418~Translation initiation factor eIF4e	GO:0003723~RNA binding~Interacting selectively and non-covalently with an RNA molecule or a portion thereof.|GO:0003743~translation initiation factor activity~Functions in the initiation of ribosome-mediated translation of mRNA into a polypeptide.|GO:0005737~cytoplasm~All of the contents of a cell excluding the plasma membrane and nucleus, but including other subcellular structures.|GO:0006413~tr…	KOG1669	Predicted mRNA cap-binding protein related to eIF-4E	Translation, ribosomal structure and biogenesis	INFORMATION STORAGE AND PROCESSING	.	.	.	.	.	.	.	.
115649	1.91979	yes	0.103925	no	80.1915	21.194	73.8224	68.6916	0.00366465	0.981036	scaffold_11	300315	301662	-	3	.	.	.	KOG1472	Histone acetyltransferase SAGA/ADA, catalytic subunit PCAF/GCN5 and related proteins	Chromatin structure and dynamics,Transcription	INFORMATION STORAGE AND PROCESSING	.	.	.	.	.	.	.	.
115772	2.80793	yes	1.10064	no	15.2644	2.17975	16.6557	7.76673	0.0148465	0.387192	scaffold_11	690860	693242	-	9	IPR002048~Calcium-binding EF-hand	ScanRegExp~PS00018~EF_HAND_1|ProfileScan~PS50222~EF_HAND_2|superfamily~SSF47473~EF-hand	GO:0005509~calcium ion binding~Interacting selectively and non-covalently with calcium ions (Ca2+).	KOG2562	Protein phosphatase 2 regulatory subunit	RNA processing and modification	INFORMATION STORAGE AND PROCESSING	Serine/threonine specific protein phosphatase.	A phosphoprotein + H(2)O = a protein + phosphate.	\N	\N	\N	\N	\N	.
115799	3.99396	yes	1.89597	yes	1199.04	75.2541	2275.52	611.414	0.00206345	0.0379202	scaffold_11	763241	763571	+	2	.	.	.	.	.	.	.	.	.	.	.	.	.	.	.
115848	3.61704	yes	1.15288	no	1601.7	130.54	2001.82	900.27	0.00206345	0.387192	scaffold_12	11873	12201	-	2	.	.	.	.	.	.	.	.	.	.	.	.	.	.	.
115875	2.72906	yes	1.55637	no	16.3071	2.45951	11.6009	3.94436	0.00206345	0.0827684	scaffold_12	110917	113242	+	4	IPR010308~Protein of unknown function DUF907, fungi	HMMPfam~PF06011~TRP	.	.	.	.	.	.	.	.	.	.	.	.	.
116017	-1.52716	yes	-0.234014	no	21.5344	62.066	20.8786	24.5554	0.0416161	0.938428	scaffold_12	523423	525412	+	3	IPR000048~IQ calmodulin-binding region	HMMPfam~PF00612~IQ|ProfileScan~PS50096~IQ|superfamily~SSF100934~Heat shock protein 70kD (HSP70), C-terminal subdomain|superfamily~SSF52540~P-loop containing nucleoside triphosphate hydrolases	.	KOG0161	Myosin class II heavy chain	Cytoskeleton	CELLULAR PROCESSES AND SIGNALING	.	.	.	.	.	.	.	.
116040	2.53035	yes	2.82516	yes	126.207	21.846	103.772	14.6427	0.00206345	0.00206345	scaffold_12	587854	590314	-	10	IPR000109~TGF-beta receptor, type I/II extracellular region|IPR016196~MFS general substrate transporter	HMMPfam~PF00854~PTR2|ScanRegExp~PS01022~PTR2_1|ScanRegExp~PS01023~PTR2_2|superfamily~SSF103473~MFS general substrate transporter	GO:0005215~transporter activity~Enables the directed movement of substances (such as macromolecules, small molecules, ions) into, out of or within a cell, or between cells.|GO:0006857~oligopeptide transport~The directed movement of oligopeptides into, out of or within a cell, or between cells by means of some agent such as a transporter or pore. Oligopeptides are molecules that contain a small nu…	KOG1237	H+/oligopeptide symporter	Amino acid transport and metabolism	METABOLISM	.	.	.	.	.	.	.	.
116243	2.60389	yes	1.79829	no	7.23989	1.19093	17.2608	4.96273	0.0250068	0.0773694	scaffold_13	354874	358639	+	13	.	superfamily~SSF48452~TPR-like|superfamily~SSF54236~Ubiquitin-like	.	KOG0516	Dystonin, GAS (Growth-arrest-specific protein), and related proteins	Cytoskeleton	CELLULAR PROCESSES AND SIGNALING	Protein kinase.	ATP + a protein = ADP + a phosphoprotein.	\N	\N	\N	\N	\N	.
116333	3.34129	yes	3.67664	yes	5.08308	0.501532	9.02717	0.705948	0.0210721	0.0148465	scaffold_16	2212	6780	-	2	.	superfamily~SSF52047~RNI-like|superfamily~SSF81383~F-box domain	.	KOG0351	ATP-dependent DNA helicase	Replication, recombination and repair	INFORMATION STORAGE AND PROCESSING	.	.	.	.	.	.	.	.
116350	2.77368	yes	1.6871	no	15.4782	2.26338	14.4104	4.47515	0.0426868	0.146362	scaffold_16	36355	37559	-	3	.	.	.	.	.	.	.	.	.	.	.	.	.	.	.
116409	2.31954	yes	0.194789	no	21.6284	4.33286	24.322	21.2502	0.00206345	0.961217	scaffold_06	162327	167400	+	3	IPR001199~Cytochrome b5|IPR001609~Myosin head, motor region|IPR004835~Fungal chitin synthase|IPR002078~RNA polymerase sigma factor 54, interaction	BlastProDom~PD000612~Q9ZSP7_PETHY_Q9ZSP7;|HMMPfam~PF00063~Myosin_head|HMMPfam~PF00173~Cyt-b5|HMMPfam~PF03142~Chitin_synth_2|FPrintScan~PR00193~MYOSINHEAVY|ScanRegExp~PS00675~SIGMA54_INTERACT_1|ProfileScan~PS50255~CYTOCHROME_B5_2|HMMSmart~SM00242~no description|superfamily~SSF52540~P-loop containing nucleoside triphosphate hydrolases|superfamily~SSF53448~Nucleotide-diphospho-sugar transferases|sup…	GO:0020037~heme binding~Interacting selectively and non-covalently with heme, any compound of iron complexed in a porphyrin (tetrapyrrole) ring.|GO:0046914~transition metal ion binding~Interacting selectively and non-covalently with a transition metal ions; a transition metal is an element whose atom has an incomplete d-subshell of extranuclear electrons, or which gives rise to a cation or cation…	KOG2571	Chitin synthase/hyaluronan synthase (glycosyltransferases)	Cell wall/membrane/envelope biogenesis	CELLULAR PROCESSES AND SIGNALING	Chitin synthase.	UDP-N-acetyl-D-glucosamine + {(1,4)-(N-acetyl-beta-D-glucosaminyl)}(N) = UDP + {(1,4)-(N-acetyl-beta-D-glucosaminyl)}(N+1).	\N	\N	Aminosugars metabolism	Metabolism of Complex Carbohydrates	METABOLIC	Description~Bernard Henrissat~Bernard.Henrissat@afmb.univ-mrs.fr~2014-08-04~Myosin_motor-GT2|Defline~Bernard Henrissat~Bernard.Henrissat@afmb.univ-mrs.fr~2014-08-04~Glycosyltransferase Family 2 protein
116620	3.98958	yes	3.92311	yes	6.88477	0.433417	11.1822	0.737144	0.0063426	0.00206345	scaffold_01	3686026	3689669	+	7	IPR001452~Src homology-3|IPR001609~Myosin head, motor region|IPR010926~Myosin tail 2	BlastProDom~PD000066~Q6CHN0_EEEEE_Q6CHN0;|BlastProDom~PD000355~Q7YZ55_CRYPV_Q7YZ55;|HMMPfam~PF00018~SH3_1|HMMPfam~PF00063~Myosin_head|HMMPfam~PF06017~Myosin_TH1|FPrintScan~PR00193~MYOSINHEAVY|FPrintScan~PR00452~SH3DOMAIN|ProfileScan~PS50002~SH3|HMMSmart~SM00242~no description|HMMSmart~SM00326~no description|superfamily~SSF50044~SH3-domain|superfamily~SSF52540~P-loop containing nucleoside triphosp…	GO:0003774~motor activity~Catalysis of movement along a polymeric molecule such as a microfilament or microtubule, coupled to the hydrolysis of a nucleoside triphosphate.|GO:0005524~ATP binding~Interacting selectively and non-covalently with ATP, adenosine 5'-triphosphate, a universally important coenzyme and enzyme regulator.|GO:0016459~myosin complex~A protein complex, formed of one or more myo…	KOG0162	Myosin class I heavy chain	Cytoskeleton	CELLULAR PROCESSES AND SIGNALING	Myosin ATPase.	ATP + H(2)O = ADP + phosphate.	\N	\N	Purine metabolism	Nucleotide Metabolism	METABOLIC	.
116926	1.94034	yes	0.775383	no	31.0696	8.09535	34.7295	20.2901	0.0157139	0.56544	scaffold_04	4304732	4307362	-	11	IPR003342~Glycosyl transferase, family 39|IPR003608~MIR|IPR016093~MIR motif	HMMPfam~PF02366~PMT|HMMPfam~PF02815~MIR|ProfileScan~PS50919~MIR|HMMSmart~SM00472~no description|superfamily~SSF81324~Voltage-gated potassium channels|superfamily~SSF82109~MIR domain (Pfam 02815)	GO:0000030~mannosyltransferase activity~Catalysis of the transfer of a mannosyl group to an acceptor molecule, typically another carbohydrate or a lipid.|GO:0006493~protein amino acid O-linked glycosylation~A protein amino acid glycosylation process in which a sugar unit is added to a protein via the hydroxyl group of peptidyl-serine, peptidyl-threonine, peptidyl-hydroxylysine, or peptidyl-hydrox…	KOG3359	Dolichyl-phosphate-mannose:protein O-mannosyl transferase	Posttranslational modification, protein turnover, chaperones	CELLULAR PROCESSES AND SIGNALING	Dolichyl-phosphate-mannose--protein mannosyltransferase.	Dolichyl phosphate D-mannose + protein = dolichyl phosphate + O-D-mannosyl-protein.	\N	\N	\N	\N	\N	Description~Bernard Henrissat~Bernard.Henrissat@afmb.univ-mrs.fr~2014-08-04~GT39|Defline~Bernard Henrissat~Bernard.Henrissat@afmb.univ-mrs.fr~2014-08-04~Glycosyltransferase Family 39 protein
117141	2.89538	yes	1.34693	no	8.09565	1.08807	3.71063	1.45875	0.0379202	0.382711	scaffold_04	2276865	2278986	+	7	IPR003439~ABC transporter-like|IPR001140~ABC transporter, transmembrane region|IPR011527~ABC transporter, transmembrane region, type 1|IPR003593~AAA+ ATPase, core	BlastProDom~PD000006~Q7SHS0_NEUCR_Q7SHS0;|HMMPfam~PF00005~ABC_tran|HMMPfam~PF00664~ABC_membrane|ScanRegExp~PS00211~ABC_TRANSPORTER_1|ProfileScan~PS50893~ABC_TRANSPORTER_2|ProfileScan~PS50929~ABC_TM1F|HMMSmart~SM00382~no description|superfamily~SSF52540~P-loop containing nucleoside triphosphate hydrolases|superfamily~SSF90123~Multidrug resistance ABC transporter MsbA, N-terminal domain	GO:0005524~ATP binding~Interacting selectively and non-covalently with ATP, adenosine 5'-triphosphate, a universally important coenzyme and enzyme regulator.|GO:0016887~ATPase activity~Catalysis of the reaction: ATP + H2O = ADP + phosphate. May or may not be coupled to another reaction.|GO:0006810~transport~The directed movement of substances (such as macromolecules, small molecules, ions) into, …	KOG0056	Heavy metal exporter HMT1, ABC superfamily	Inorganic ion transport and metabolism	METABOLISM	.	.	.	.	.	.	.	.
117726	-1.97792	yes	-0.548463	no	11.0182	43.4036	22.3145	32.6355	0.00981984	0.746757	scaffold_09	470894	473000	-	9	IPR001382~Glycoside hydrolase, family 47	HMMPfam~PF01532~Glyco_hydro_47|FPrintScan~PR00747~GLYHDRLASE47|superfamily~SSF48225~Seven-hairpin glycosidases	GO:0004571~mannosyl-oligosaccharide 1,2-alpha-mannosidase activity~Catalysis of the hydrolysis of the terminal 1,2-linked alpha-D-mannose residues in the oligo-mannose oligosaccharide Man(9)(GlcNAc)(2).|GO:0005509~calcium ion binding~Interacting selectively and non-covalently with calcium ions (Ca2+).|GO:0016020~membrane~Double layer of lipid molecules that encloses all cells, and, in eukaryotes,…	KOG2204	Mannosyl-oligosaccharide alpha-1,2-mannosidase and related glycosyl hydrolases	Carbohydrate transport and metabolism	METABOLISM	Mannosyl-oligosaccharide 1,2-alpha-mannosidase.	Hydrolysis of the terminal 1,2-linked alpha-D-mannose residues in the oligo-mannose oligosaccharide Man(9)(GlcNAc)(2).	\N	\N	N-Glycans biosynthesis	Metabolism of Complex Carbohydrates	METABOLIC	Description~Bernard Henrissat~Bernard.Henrissat@afmb.univ-mrs.fr~2014-08-04~GH47|Defline~Bernard Henrissat~Bernard.Henrissat@afmb.univ-mrs.fr~2014-08-04~Glycoside Hydrolase Family 47 protein
118420	6.30967	yes	7.29023	yes	452.831	5.70868	490.139	3.13142	0.00206345	0.00206345	scaffold_04	919902	921437	+	2	IPR005828~General substrate transporter|IPR005829~Sugar transporter, conserved site|IPR007114~Major facilitator superfamily|IPR016196~MFS general substrate transporter	HMMPfam~PF00083~Sugar_tr|ScanRegExp~PS00216~SUGAR_TRANSPORT_1|ScanRegExp~PS00217~SUGAR_TRANSPORT_2|ProfileScan~PS50850~MFS|superfamily~SSF103473~MFS general substrate transporter	GO:0005215~transporter activity~Enables the directed movement of substances (such as macromolecules, small molecules, ions) into, out of or within a cell, or between cells.|GO:0006810~transport~The directed movement of substances (such as macromolecules, small molecules, ions) into, out of or within a cell, or between cells, or within a multicellular organism by means of some agent such as a tran…	KOG0252	Inorganic phosphate transporter	Inorganic ion transport and metabolism	METABOLISM	.	.	.	.	.	.	.	.
118577	-1.71752	yes	-3.04618	yes	22.9684	75.5364	6.24652	51.5975	0.0361073	0.0063426	scaffold_06	548124	548948	+	1	IPR000719~Protein kinase, core|IPR017442~Serine/threonine protein kinase-related|IPR008271~Serine/threonine protein kinase, active site|IPR001245~Tyrosine protein kinase|IPR002290~Serine/threonine protein kinase|IPR011009~Protein kinase-like	BlastProDom~PD000001~Q12741_BLAEM_Q12741;|HMMPfam~PF00069~Pkinase|ScanRegExp~PS00108~PROTEIN_KINASE_ST|ProfileScan~PS50011~PROTEIN_KINASE_DOM|HMMSmart~SM00219~no description|HMMSmart~SM00220~no description|superfamily~SSF56112~Protein kinase-like (PK-like)	GO:0004672~protein kinase activity~Catalysis of the phosphorylation of an amino acid residue in a protein, usually according to the reaction: a protein + ATP = a phosphoprotein + ADP.|GO:0005524~ATP binding~Interacting selectively and non-covalently with ATP, adenosine 5'-triphosphate, a universally important coenzyme and enzyme regulator.|GO:0006468~protein amino acid phosphorylation~The process…	KOG0583	Serine/threonine protein kinase	Signal transduction mechanisms	CELLULAR PROCESSES AND SIGNALING	.	.	.	.	.	.	.	.
118761	3.26002	yes	2.87718	yes	15.6193	1.63042	17.5716	2.39163	0.0193496	0.0301855	scaffold_06	1478839	1480153	-	5	IPR011084~DNA repair metallo-beta-lactamase	HMMPfam~PF07522~DRMBL|superfamily~SSF56281~Metallo-hydrolase/oxidoreductase	.	KOG1361	Predicted hydrolase involved in interstrand cross-link repair	Replication, recombination and repair	INFORMATION STORAGE AND PROCESSING	.	.	.	.	.	.	.	.
118863	4.04867	yes	3.14479	yes	23.5949	1.42577	24.2574	2.74265	0.00206345	0.0139192	scaffold_04	3136928	3138748	-	8	IPR001382~Glycoside hydrolase, family 47	HMMPfam~PF01532~Glyco_hydro_47|FPrintScan~PR00747~GLYHDRLASE47|superfamily~SSF48225~Seven-hairpin glycosidases	GO:0004571~mannosyl-oligosaccharide 1,2-alpha-mannosidase activity~Catalysis of the hydrolysis of the terminal 1,2-linked alpha-D-mannose residues in the oligo-mannose oligosaccharide Man(9)(GlcNAc)(2).|GO:0005509~calcium ion binding~Interacting selectively and non-covalently with calcium ions (Ca2+).|GO:0016020~membrane~Double layer of lipid molecules that encloses all cells, and, in eukaryotes,…	KOG2204	Mannosyl-oligosaccharide alpha-1,2-mannosidase and related glycosyl hydrolases	Carbohydrate transport and metabolism	METABOLISM	Mannosyl-oligosaccharide 1,2-alpha-mannosidase.	Hydrolysis of the terminal 1,2-linked alpha-D-mannose residues in the oligo-mannose oligosaccharide Man(9)(GlcNAc)(2).	\N	\N	N-Glycans biosynthesis	Metabolism of Complex Carbohydrates	METABOLIC	Description~Bernard Henrissat~Bernard.Henrissat@afmb.univ-mrs.fr~2014-08-04~GH47|Defline~Bernard Henrissat~Bernard.Henrissat@afmb.univ-mrs.fr~2014-08-04~Glycoside Hydrolase Family 47 protein
118958	2.01441	yes	0.6274	no	52.2787	12.9397	45.8449	29.6773	0.00755013	0.64502	scaffold_05	2318912	2320127	-	3	IPR006597~Sel1-like	HMMPfam~PF08238~Sel1|HMMSmart~SM00671~no description|superfamily~SSF81901~HCP-like	.	KOG1550	Extracellular protein SEL-1 and related proteins	Cell wall/membrane/envelope biogenesis,Posttranslational modification, protein turnover, chaperones,Signal transduction mechanisms	CELLULAR PROCESSES AND SIGNALING	.	.	.	.	.	.	.	.
119058	-2.02927	yes	-0.595025	no	8.67175	35.3979	14.9781	22.6244	0.00981984	0.728991	scaffold_04	1782025	1783368	+	1	IPR001609~Myosin head, motor region	HMMPfam~PF00063~Myosin_head|FPrintScan~PR00193~MYOSINHEAVY|HMMSmart~SM00242~no description|superfamily~SSF52540~P-loop containing nucleoside triphosphate hydrolases	GO:0003774~motor activity~Catalysis of movement along a polymeric molecule such as a microfilament or microtubule, coupled to the hydrolysis of a nucleoside triphosphate.|GO:0005524~ATP binding~Interacting selectively and non-covalently with ATP, adenosine 5'-triphosphate, a universally important coenzyme and enzyme regulator.|GO:0016459~myosin complex~A protein complex, formed of one or more myo…	KOG4229	Myosin VII, myosin IXB and related myosins	Cell motility	CELLULAR PROCESSES AND SIGNALING	.	.	.	.	.	.	.	.
119638	3.2058	yes	3.26803	yes	77.247	8.37219	62.6071	6.49904	0.00206345	0.00206345	scaffold_02	1159494	1160540	-	4	IPR002524~Cation efflux protein	HMMPfam~PF01545~Cation_efflux|HMMTigr~TIGR01297~CDF: cation diffusion facilitator family tra	GO:0006812~cation transport~The directed movement of cations, atoms or small molecules with a net positive charge, into, out of or within a cell, or between cells by means of some agent such as a transporter or pore.|GO:0008324~cation transmembrane transporter activity~Catalysis of the transfer of cation from one side of the membrane to the other.|GO:0016020~membrane~Double layer of lipid molecul…	KOG1485	Mitochondrial Fe2+ transporter MMT1 and related transporters (cation diffusion facilitator superfamily)	Inorganic ion transport and metabolism	METABOLISM	.	.	.	.	.	.	.	.
121348	4.27336	yes	4.88073	yes	178.215	9.21585	319.883	10.8579	0.00206345	0.00206345	scaffold_08	971012	971824	-	2	IPR000490~Glycoside hydrolase, family 17|IPR017853~Glycoside hydrolase, catalytic core	HMMPfam~PF00332~Glyco_hydro_17|superfamily~SSF51445~(Trans)glycosidases	GO:0004553~hydrolase activity, hydrolyzing O-glycosyl compounds~Catalysis of the hydrolysis of any O-glycosyl bond.|GO:0005975~carbohydrate metabolic process~The chemical reactions and pathways involving carbohydrates, any of a group of organic compounds based of the general formula Cx(H2O)y. Includes the formation of carbohydrate derivatives by the addition of a carbohydrate residue to another m…	.	.	.	.	Glucan 1,3-beta-glucosidase.	Successive hydrolysis of beta-D-glucose units from the non-reducing ends of 1,3-beta-D-glucans, releasing alpha-glucose.	\N	\N	Starch and sucrose metabolism	Metabolism of Complex Carbohydrates	METABOLIC	Description~Bernard Henrissat~Bernard.Henrissat@afmb.univ-mrs.fr~2014-08-04~GH17|Defline~Bernard Henrissat~Bernard.Henrissat@afmb.univ-mrs.fr~2014-08-04~Glycoside Hydrolase Family 17 protein
121792	9.99	yes	2.51352	no	3.57283	0	3.82537	0.669927	0.00206345	0.505486	scaffold_08	225676	226486	+	3	IPR001611~Leucine-rich repeat|IPR003591~Leucine-rich repeat, typical subtype	HMMPfam~PF00560~LRR_1|FPrintScan~PR00019~LEURICHRPT|HMMSmart~SM00364~no description|HMMSmart~SM00369~no description|superfamily~SSF52075~Outer arm dynein light chain 1	GO:0005515~protein binding~Interacting selectively and non-covalently with any protein or protein complex (a complex of two or more proteins that may include other nonprotein molecules).	KOG0619	FOG: Leucine rich repeat	General function prediction only	POORLY CHARACTERIZED	.	.	.	.	.	.	.	.
122587	3.60603	yes	2.28197	yes	42.195	3.46527	46.5085	9.5629	0.0108355	0.0308431	scaffold_01	2753331	2754095	-	4	IPR003439~ABC transporter-like|IPR003593~AAA+ ATPase, core	BlastProDom~PD000006~Q7SHS0_NEUCR_Q7SHS0;|HMMPfam~PF00005~ABC_tran|ProfileScan~PS50893~ABC_TRANSPORTER_2|HMMSmart~SM00382~no description|superfamily~SSF52540~P-loop containing nucleoside triphosphate hydrolases	GO:0005524~ATP binding~Interacting selectively and non-covalently with ATP, adenosine 5'-triphosphate, a universally important coenzyme and enzyme regulator.|GO:0016887~ATPase activity~Catalysis of the reaction: ATP + H2O = ADP + phosphate. May or may not be coupled to another reaction.|GO:0000166~nucleotide binding~Interacting selectively and non-covalently with a nucleotide, any compound consis…	KOG0055	Multidrug/pheromone exporter, ABC superfamily	Secondary metabolites biosynthesis, transport and catabolism	METABOLISM	.	.	.	.	.	.	.	.
122614	2.44784	yes	0.65651	no	41.2268	7.55622	72.9732	46.295	0.0301855	0.646532	scaffold_09	771272	771901	+	3	IPR001251~Cellular retinaldehyde-binding/triple function, C-terminal	HMMPfam~PF00650~CRAL_TRIO|ProfileScan~PS50191~CRAL_TRIO|HMMSmart~SM00516~no description|superfamily~SSF52087~CRAL/TRIO domain	.	KOG1471	Phosphatidylinositol transfer protein SEC14 and related proteins	Lipid transport and metabolism	METABOLISM	.	.	.	.	.	.	.	.
123815	3.31716	yes	2.75758	yes	2507.08	251.538	2304.82	340.819	0.00206345	0.00206345	scaffold_01	4674677	4674958	-	1	IPR000232~Heat shock factor (HSF)-type, DNA-binding	BlastProDom~PD001788~HSF_SCHPO_Q02953;|HMMPfam~PF00447~HSF_DNA-bind|FPrintScan~PR00056~HSFDOMAIN|ScanRegExp~PS00434~HSF_DOMAIN|HMMSmart~SM00415~no description|superfamily~SSF46785~Winged helix" DNA-binding domain"	GO:0003700~sequence-specific DNA binding transcription factor activity~Interacting selectively and non-covalently with a specific DNA sequence in order to modulate transcription. The transcription factor may or may not also interact selectively with a protein or macromolecular complex.|GO:0005634~nucleus~A membrane-bounded organelle of eukaryotic cells in which chromosomes are housed and replicat…	KOG0627	Heat shock transcription factor	Transcription	INFORMATION STORAGE AND PROCESSING	.	.	.	.	.	.	.	Defline~Ekaterina Shelest~ekaterina.shelest@hki-jena.de~2014-11-18~Heat shock factor (HSF)-type transcription factor
125340	2.65348	yes	8.91087	no	282.229	44.8564	281.337	0.584503	0.0426868	0.636865	scaffold_07	136002	136363	-	3	.	.	.	.	.	.	.	.	.	.	.	.	.	.	.
126583	2.25965	yes	0.663012	no	12.8386	2.681	12.0581	7.61537	0.00755013	0.635824	scaffold_04	1033473	1037544	-	5	IPR013200~HAD superfamily hydrolase-like, type 3|IPR001757~ATPase, P-type, K/Mg/Cd/Cu/Zn/Na/Ca/Na/H-transporter|IPR006539~Phospholipid-translocating P-type ATPase, flippase	HMMPfam~PF08282~Hydrolase_3|FPrintScan~PR00119~CATATPASE|ScanRegExp~PS00154~ATPASE_E1_E2|superfamily~SSF56784~HAD-like|superfamily~SSF81653~Calcium ATPase, transduction domain A|superfamily~SSF81660~Metal cation-transporting ATPase, ATP-binding domain N|superfamily~SSF81665~Calcium ATPase, transmembrane domain M|HMMTigr~TIGR01494~ATPase_P-type: ATPase, P-type (transpor|HMMTigr~TIGR01652~ATPase-Pl…	GO:0005524~ATP binding~Interacting selectively and non-covalently with ATP, adenosine 5'-triphosphate, a universally important coenzyme and enzyme regulator.|GO:0006810~transport~The directed movement of substances (such as macromolecules, small molecules, ions) into, out of or within a cell, or between cells, or within a multicellular organism by means of some agent such as a transporter or pore…	KOG0206	P-type ATPase	General function prediction only	POORLY CHARACTERIZED	Magnesium-ATPase.	ATP + H(2)O = ADP + phosphate.	Magnesium.	Progressive familial intrahepatic cholestasis; MIM:211600. Benign recurrent intrahepatic cholestasis; MIM:243300.	\N	\N	\N	.
127026	3.49305	yes	-0.206133	no	13.7841	1.22424	16.1826	18.6682	0.00206345	0.956605	scaffold_08	262816	266018	-	6	IPR001940~Peptidase S1C, HrtA/DegP2/Q/S|IPR001478~PDZ/DHR/GLGF|IPR009003~Peptidase, trypsin-like serine and cysteine	FPrintScan~PR00834~PROTEASES2C|superfamily~SSF50156~PDZ domain-like|superfamily~SSF50494~Trypsin-like serine proteases	GO:0004252~serine-type endopeptidase activity~Catalysis of the hydrolysis of internal, alpha-peptide bonds in a polypeptide chain by a catalytic mechanism that involves a catalytic triad consisting of a serine nucleophile that is activated by a proton relay involving an acidic residue (e.g. aspartate or glutamate) and a basic residue (usually histidine).|GO:0006508~proteolysis~The chemical reacti…	KOG1421	Predicted signaling-associated protein (contains a PDZ domain)	General function prediction only	POORLY CHARACTERIZED	.	.	.	.	.	.	.	.
127738	-1.89424	yes	-0.679549	no	42.9206	159.547	44.8908	71.8988	0.0063426	0.639582	scaffold_07	651614	653186	-	6	IPR002498~Phosphatidylinositol-4-phosphate 5-kinase, core|IPR016034~Phosphatidylinositol-4-phosphate 5-kinase, core, subgroup	HMMPfam~PF01504~PIP5K|HMMSmart~SM00330~no description|superfamily~SSF56104~SAICAR synthase-like	GO:0016307~phosphatidylinositol phosphate kinase activity~Catalysis of the phosphorylation of phosphatidylinositol phosphate to produce phosphatidylinositol bisphosphate.|GO:0046488~phosphatidylinositol metabolic process~The chemical reactions and pathways involving phosphatidylinositol, any glycophospholipid in which a sn-glycerol 3-phosphate residue is esterified to the 1-hydroxyl group of 1D-m…	KOG0229	Phosphatidylinositol-4-phosphate 5-kinase	Signal transduction mechanisms	CELLULAR PROCESSES AND SIGNALING	1-phosphatidylinositol-4-phosphate kinase.	ATP + 1-phosphatidyl-1D-myo-inositol 4-monophosphate = ADP + 1-phosphatidyl-1D-myo-inositol 4,5-bisphosphate.	\N	\N	Inositol phosphate metabolism	Metabolism of Complex Lipids	METABOLIC	.
128055	2.82181	yes	3.55181	yes	48.5372	6.86477	48.6353	4.14715	0.00206345	0.0063426	scaffold_04	945758	946924	+	1	IPR013057~Amino acid transporter, transmembrane	HMMPfam~PF01490~Aa_trans	.	KOG1304	Amino acid transporters	Amino acid transport and metabolism	METABOLISM	.	.	.	.	.	.	.	.
128183	1.74022	yes	1.42928	no	61.6206	18.4446	54.3602	20.1849	0.0139192	0.153633	scaffold_02	1285045	1287215	-	10	IPR004843~Metallophosphoesterase|IPR011160~Sphingomyelin phosphodiesterase|IPR008139~Saposin B|IPR011001~Saposin-like	HMMPfam~PF00149~Metallophos|HMMPIR~PIRSF000948~Sphingomyelin phosphodiesterase (acid sphingomyelinase)|ProfileScan~PS50015~SAP_B|superfamily~SSF47862~Saposin|superfamily~SSF56300~Metallo-dependent phosphatases	GO:0016787~hydrolase activity~Catalysis of the hydrolysis of various bonds, e.g. C-O, C-N, C-C, phosphoric anhydride bonds, etc. Hydrolase is the systematic name for any enzyme of EC class 3.|GO:0004767~sphingomyelin phosphodiesterase activity~Catalysis of the reaction: sphingomyelin + H2O = N-acylsphingosine + choline phosphate.|GO:0006685~sphingomyelin catabolic process~The chemical reactions a…	KOG3770	Acid sphingomyelinase and PHM5 phosphate metabolism protein	Lipid transport and metabolism	METABOLISM	Sphingomyelin phosphodiesterase.	Sphingomyelin + H(2)O = N-acylsphingosine + choline phosphate.	\N	Niemann-Pick disease, types A and B; MIM:257200.	Sphingophospholipid biosynthesis	Metabolism of Complex Lipids	METABOLIC	.
128683	3.89001	yes	5.98578	no	16.637	1.12219	16.6274	0.262376	0.049561	0.175731	scaffold_03	4545131	4546724	-	2	IPR011701~Major facilitator superfamily MFS-1|IPR000886~Endoplasmic reticulum, targeting sequence|IPR007114~Major facilitator superfamily|IPR016196~MFS general substrate transporter	HMMPfam~PF07690~MFS_1|ScanRegExp~PS00014~ER_TARGET|ProfileScan~PS50850~MFS|superfamily~SSF103473~MFS general substrate transporter	GO:0005783~endoplasmic reticulum~The irregular network of unit membranes, visible only by electron microscopy, that occurs in the cytoplasm of many eukaryotic cells. The membranes form a complex meshwork of tubular channels, which are often expanded into slitlike cavities called cisternae. The ER takes two forms, rough (or granular), with ribosomes adhering to the outer surface, and smooth (with …	.	.	.	.	.	.	.	.	.	.	.	.
129472	2.25144	yes	1.16906	no	35.3802	7.43036	44.2111	19.6612	0.0148465	0.205996	scaffold_07	1972995	1974394	-	6	.	.	.	.	.	.	.	.	.	.	.	.	.	.	.
129816	-2.17865	yes	-0.60205	no	20.2509	91.6823	33.6903	51.1376	0.00206345	0.701503	scaffold_01	5268339	5269405	+	3	.	superfamily~SSF53448~Nucleotide-diphospho-sugar transferases	.	KOG3765	Predicted glycosyltransferase	Carbohydrate transport and metabolism	METABOLISM	N-acetyllactosaminide beta-1,3-N-acetylglucosaminyltransferase.	UDP-N-acetyl-D-glucosamine + beta-D-galactosyl-1,4-N-acetyl-D- glucosaminyl-R = UDP + N-acetyl-beta-D-glucosaminyl-1,3-beta-D- galactosyl-1,4-N-acetyl-D-glucosaminyl-R.	\N	\N	Blood group glycolipid biosynthesis - neolact series	Metabolism of Complex Lipids	METABOLIC	Description~Bernard Henrissat~Bernard.Henrissat@afmb.univ-mrs.fr~2014-08-04~GT49|Defline~Bernard Henrissat~Bernard.Henrissat@afmb.univ-mrs.fr~2014-08-04~Glycosyltransferase Family 49 protein
130021	-1.76042	yes	-2.11121	no	19.6769	66.6646	4.80782	20.7723	0.0210721	0.0521702	scaffold_04	3907594	3909292	+	6	IPR000719~Protein kinase, core|IPR017442~Serine/threonine protein kinase-related|IPR017441~Protein kinase ATP binding, conserved site|IPR008271~Serine/threonine protein kinase, active site|IPR001245~Tyrosine protein kinase|IPR002290~Serine/threonine protein kinase|IPR011009~Protein kinase-like	BlastProDom~PD000001~Q12741_BLAEM_Q12741;|HMMPfam~PF00069~Pkinase|ScanRegExp~PS00107~PROTEIN_KINASE_ATP|ScanRegExp~PS00108~PROTEIN_KINASE_ST|ProfileScan~PS50011~PROTEIN_KINASE_DOM|HMMSmart~SM00219~no description|HMMSmart~SM00220~no description|superfamily~SSF56112~Protein kinase-like (PK-like)	GO:0004672~protein kinase activity~Catalysis of the phosphorylation of an amino acid residue in a protein, usually according to the reaction: a protein + ATP = a phosphoprotein + ADP.|GO:0005524~ATP binding~Interacting selectively and non-covalently with ATP, adenosine 5'-triphosphate, a universally important coenzyme and enzyme regulator.|GO:0006468~protein amino acid phosphorylation~The process…	KOG0032	Ca2+/calmodulin-dependent protein kinase, EF-Hand protein superfamily	Signal transduction mechanisms	CELLULAR PROCESSES AND SIGNALING	Phosphotransferases with an alcohol group as acceptor.	\N	\N	\N	Benzoate degradation via CoA ligation,Inositol phosphate metabolism,Nicotinate and nicotinamide metabolism,Sphingoglycolipid metabolism,Starch and sucrose metabolism	Biodegradation of Xenobiotics,Metabolism of Cofactors and Vitamins,Metabolism of Complex Carbohydrates,Metabolism of Complex Lipids	METABOLIC	.
130288	-3.17256	yes	-0.668544	no	2.5901	23.3536	2.83195	4.50129	0.00872029	0.844409	scaffold_01	5087436	5088663	-	4	IPR013057~Amino acid transporter, transmembrane	HMMPfam~PF01490~Aa_trans	.	KOG1305	Amino acid transporter protein	Amino acid transport and metabolism	METABOLISM	.	.	.	.	.	.	.	.
132159	4.92832	yes	3.03146	yes	33.6835	1.10623	40.61	4.96673	0.0410748	0.0129716	scaffold_06	780461	781555	-	7	IPR000326~Phosphatidic acid phosphatase type 2/haloperoxidase	HMMPfam~PF01569~PAP2|HMMSmart~SM00014~no description|superfamily~SSF48317~Acid phosphatase/Vanadium-dependent haloperoxidase	GO:0003824~catalytic activity~Catalysis of a biochemical reaction at physiological temperatures. In biologically catalyzed reactions, the reactants are known as substrates, and the catalysts are naturally occurring macromolecular substances known as enzymes. Enzymes possess specific binding sites for substrates, and are usually composed wholly or largely of protein, but RNA that has catalytic act…	KOG3030	Lipid phosphate phosphatase and related enzymes of the PAP2 family	Lipid transport and metabolism	METABOLISM	Phosphatidate phosphatase.	A 3-sn-phosphatidate + H(2)O = a 1,2-diacyl-sn-glycerol + phosphate.	\N	\N	Glycerolipid metabolism,Phospholipid degradation	Metabolism of Complex Lipids	METABOLIC	.
133651	-1.57716	yes	-0.0723644	no	51.4233	153.438	19.819	20.8384	0.0461731	0.990313	scaffold_04	3873736	3874260	+	2	IPR002007~Haem peroxidase, animal|IPR010255~Haem peroxidase	HMMPfam~PF03098~An_peroxidase|ProfileScan~PS50292~PEROXIDASE_3|superfamily~SSF48113~Heme-dependent peroxidases	GO:0004601~peroxidase activity~Catalysis of the reaction: donor + hydrogen peroxide = oxidized donor + 2 H2O.|GO:0006118~electron transport~OBSOLETE. The transport of electrons from an electron donor to an electron acceptor.|GO:0006979~response to oxidative stress~A change in state or activity of a cell or an organism (in terms of movement, secretion, enzyme production, gene expression, etc.) as …	KOG2408	Peroxidase/oxygenase	General function prediction only	POORLY CHARACTERIZED	.	.	.	.	.	.	.	.
133761	4.09001	yes	0.224076	no	108.618	6.37802	70.0269	59.953	0.0410748	0.957898	scaffold_08	692668	693045	-	1	.	.	.	.	.	.	.	.	.	.	.	.	.	.	.
134164	1.6152	yes	0.429278	no	2445.22	798.165	3041.74	2258.9	0.0288486	0.784105	scaffold_01	570016	570359	+	2	IPR000232~Heat shock factor (HSF)-type, DNA-binding	BlastProDom~PD001788~HSF_SCHPO_Q02953;|HMMPfam~PF00447~HSF_DNA-bind|FPrintScan~PR00056~HSFDOMAIN|HMMSmart~SM00415~no description|superfamily~SSF46785~Winged helix" DNA-binding domain"	GO:0003700~sequence-specific DNA binding transcription factor activity~Interacting selectively and non-covalently with a specific DNA sequence in order to modulate transcription. The transcription factor may or may not also interact selectively with a protein or macromolecular complex.|GO:0005634~nucleus~A membrane-bounded organelle of eukaryotic cells in which chromosomes are housed and replicat…	KOG0627	Heat shock transcription factor	Transcription	INFORMATION STORAGE AND PROCESSING	.	.	.	.	.	.	.	Defline~Ekaterina Shelest~ekaterina.shelest@hki-jena.de~2014-11-18~Heat shock factor (HSF)-type transcription factor
134508	3.8788	yes	1.67729	no	81.9356	5.56978	40.0711	12.529	0.0108355	0.235338	scaffold_01	3309551	3310066	+	2	IPR007736~Caleosin related	HMMPfam~PF05042~Caleosin	.	.	.	.	.	.	.	.	.	.	.	.	.
134956	-1.73843	yes	-0.782289	no	12.9678	43.27	14.953	25.717	0.0210721	0.514942	scaffold_01	5773804	5776379	+	.	IPR001661~Glycoside hydrolase, family 37|IPR011120~Neutral trehalase Ca2+ binding|IPR008928~Six-hairpin glycosidase-like	HMMPfam~PF01204~Trehalase|HMMPfam~PF07492~Trehalase_Ca-bi|FPrintScan~PR00744~GLHYDRLASE37|ScanRegExp~PS00927~TREHALASE_1|ScanRegExp~PS00928~TREHALASE_2|superfamily~SSF48208~Six-hairpin glycosidases	GO:0004555~alpha,alpha-trehalase activity~Catalysis of the reaction: alpha,alpha-trehalose + H2O = 2 D-glucose.|GO:0005991~trehalose metabolic process~The chemical reactions and pathways involving trehalose, a disaccharide isomeric with sucrose and obtained from certain lichens and fungi.|GO:0005509~calcium ion binding~Interacting selectively and non-covalently with calcium ions (Ca2+).|GO:000573…	KOG0602	Neutral trehalase	Carbohydrate transport and metabolism	METABOLISM	Alpha,alpha-trehalase.	Alpha,alpha-trehalose + H(2)O = 2 D-glucose.	\N	\N	Starch and sucrose metabolism	Metabolism of Complex Carbohydrates	METABOLIC	Disposition~Alan Kuo~AKuo@lbl.gov~2015-06-22~Catalog
135016	2.17014	yes	5.92228	yes	190.419	42.3091	648.551	10.6945	0.00366465	0.00206345	scaffold_01	3810840	3812579	-	4	IPR005828~General substrate transporter|IPR003663~Sugar transporter|IPR005829~Sugar transporter, conserved site|IPR007114~Major facilitator superfamily|IPR016196~MFS general substrate transporter	HMMPfam~PF00083~Sugar_tr|FPrintScan~PR00171~SUGRTRNSPORT|ScanRegExp~PS00216~SUGAR_TRANSPORT_1|ScanRegExp~PS00217~SUGAR_TRANSPORT_2|ProfileScan~PS50850~MFS|superfamily~SSF103473~MFS general substrate transporter|HMMTigr~TIGR00879~SP: MFS transporter, sugar porter (SP) famil	GO:0005215~transporter activity~Enables the directed movement of substances (such as macromolecules, small molecules, ions) into, out of or within a cell, or between cells.|GO:0006810~transport~The directed movement of substances (such as macromolecules, small molecules, ions) into, out of or within a cell, or between cells, or within a multicellular organism by means of some agent such as a tran…	KOG0254	Predicted transporter (major facilitator superfamily)	General function prediction only	POORLY CHARACTERIZED	L-arabinose isomerase.	L-arabinose = L-ribulose.	\N	\N	Pentose and glucuronate interconversions	Carbohydrate Metabolism	METABOLIC	.
135024	2.74496	yes	5.50008	yes	8.04761	1.20047	17.0655	0.377076	0.0281487	0.0416161	scaffold_01	323143	325372	+	5	IPR000873~AMP-dependent synthetase and ligase	HMMPfam~PF00501~AMP-binding|FPrintScan~PR00154~AMPBINDING|ScanRegExp~PS00455~AMP_BINDING|superfamily~SSF56801~Acetyl-CoA synthetase-like	GO:0003824~catalytic activity~Catalysis of a biochemical reaction at physiological temperatures. In biologically catalyzed reactions, the reactants are known as substrates, and the catalysts are naturally occurring macromolecular substances known as enzymes. Enzymes possess specific binding sites for substrates, and are usually composed wholly or largely of protein, but RNA that has catalytic act…	KOG1175	Acyl-CoA synthetase	Lipid transport and metabolism	METABOLISM	Propionate--CoA ligase.	ATP + propanoate + CoA = AMP + diphosphate + propanoyl-CoA.	\N	\N	Propanoate metabolism	Carbohydrate Metabolism	METABOLIC	.
135050	1.70981	yes	1.0344	no	107.501	32.8629	153.585	74.9828	0.0257932	0.284006	scaffold_01	5039204	5041517	-	4	IPR005474~Transketolase, N-terminal|IPR005475~Transketolase, central region|IPR005476~Transketolase, C-terminal|IPR009014~Transketolase, C-terminal/Pyruvate-ferredoxin oxidoreductase, domain II|IPR005478~Bacterial transketolase	HMMPfam~PF00456~Transketolase_N|HMMPfam~PF02779~Transket_pyr|HMMPfam~PF02780~Transketolase_C|ScanRegExp~PS00801~TRANSKETOLASE_1|ScanRegExp~PS00802~TRANSKETOLASE_2|superfamily~SSF52518~Thiamin diphosphate-binding fold (THDP-binding)|superfamily~SSF52922~TK C-terminal domain-like|HMMTigr~TIGR00232~tktlase_bact: transketolase	GO:0003824~catalytic activity~Catalysis of a biochemical reaction at physiological temperatures. In biologically catalyzed reactions, the reactants are known as substrates, and the catalysts are naturally occurring macromolecular substances known as enzymes. Enzymes possess specific binding sites for substrates, and are usually composed wholly or largely of protein, but RNA that has catalytic act…	KOG0523	Transketolase	Carbohydrate transport and metabolism	METABOLISM	Transketolase.	Sedoheptulose 7-phosphate + D-glyceraldehyde 3-phosphate = D-ribose 5-phosphate + D-xylulose 5-phosphate.	Thiamine pyrophosphate.	Wernicke-Korsakoff syndrome; MIM:277730.	Carbon fixation,Pentose phosphate pathway	Carbohydrate Metabolism,Energy Metabolism	METABOLIC	.
135320	3.38579	yes	4.4446	yes	21.1627	2.02464	11.6973	0.53719	0.00206345	0.0063426	scaffold_01	4225336	4227659	+	3	IPR004813~Oligopeptide transporter OPT superfamily|IPR004648~Tetrapeptide transporter, OPT1/isp4	HMMPfam~PF03169~OPT|HMMTigr~TIGR00727~ISP4_OPT: small oligopeptide transporter, OP|HMMTigr~TIGR00728~OPT_sfam: oligopeptide transporters, OPT sup	.	KOG2262	Sexual differentiation process protein ISP4	Signal transduction mechanisms	CELLULAR PROCESSES AND SIGNALING	.	.	.	.	.	.	.	.
136018	4.15051	yes	1.03012	no	104.709	5.89598	101.962	49.9278	0.00206345	0.313965	scaffold_01	3958207	3959602	+	3	IPR000504~RNA recognition motif, RNP-1	HMMPfam~PF00076~RRM_1|ProfileScan~PS50102~RRM|HMMSmart~SM00360~no description|superfamily~SSF54928~RNA-binding domain, RBD	GO:0003676~nucleic acid binding~Interacting selectively and non-covalently with any nucleic acid.	KOG0118	FOG: RRM domain	General function prediction only	POORLY CHARACTERIZED	.	.	.	.	.	.	.	.
136026	2.16571	yes	1.36315	no	203.52	45.3588	220.96	85.8942	0.00506807	0.123965	scaffold_01	3533779	3535571	-	3	IPR000891~Pyruvate carboxyltransferase|IPR013709~2-isopropylmalate synthase LeuA, allosteric (dimerisation) domain|IPR002034~Alpha-isopropylmalate/homocitrate synthase, conserved site|IPR005671~Bacterial 2-isopropylmalate synthase	HMMPfam~PF00682~HMGL-like|HMMPfam~PF08502~LeuA_dimer|ScanRegExp~PS00815~AIPM_HOMOCIT_SYNTH_1|ScanRegExp~PS00816~AIPM_HOMOCIT_SYNTH_2|ProfileScan~PS50991~PYR_CT|superfamily~SSF110921~2-isopropylmalate synthase LeuA, allosteric (dimerisation) domain|superfamily~SSF51569~Aldolase|HMMTigr~TIGR00973~leuA_bact: 2-isopropylmalate synthase	GO:0003824~catalytic activity~Catalysis of a biochemical reaction at physiological temperatures. In biologically catalyzed reactions, the reactants are known as substrates, and the catalysts are naturally occurring macromolecular substances known as enzymes. Enzymes possess specific binding sites for substrates, and are usually composed wholly or largely of protein, but RNA that has catalytic act…	KOG2367	Alpha-isopropylmalate synthase/homocitrate synthase	Amino acid transport and metabolism	METABOLISM	.	.	.	.	.	.	.	.
136094	2.29728	yes	0.580702	no	64.4598	13.1141	97.9159	65.4703	0.00206345	0.696695	scaffold_01	4239589	4243643	+	4	IPR000008~C2 calcium-dependent membrane targeting|IPR008973~C2 calcium/lipid-binding region, CaLB	HMMPfam~PF00168~C2|FPrintScan~PR00360~C2DOMAIN|ProfileScan~PS50004~C2|HMMSmart~SM00239~no description|superfamily~SSF49562~C2 domain (Calcium/lipid-binding domain, CaLB)	.	KOG1012	Ca2+-dependent lipid-binding protein CLB1/vesicle protein vp115/Granuphilin A, contains C2 domain	General function prediction only	POORLY CHARACTERIZED	.	.	.	.	.	.	.	.
136222	2.98614	yes	1.85975	no	2.06278	0.260337	1.65596	0.456257	0.038468	0.223784	scaffold_01	4600258	4603892	-	4	IPR000330~SNF2-related|IPR001650~DNA/RNA helicase, C-terminal|IPR001487~Bromodomain|IPR006562~HSA|IPR014978~QLQ|IPR014021~Helicase, superfamily 1 and 2, ATP-binding|IPR014012~Helicase/SANT-associated, DNA binding|IPR014001~DEAD-like helicase, N-terminal	HMMPfam~PF00176~SNF2_N|HMMPfam~PF00271~Helicase_C|HMMPfam~PF00439~Bromodomain|HMMPfam~PF07529~HSA|HMMPfam~PF08880~QLQ|FPrintScan~PR00503~BROMODOMAIN|ProfileScan~PS50014~BROMODOMAIN_2|ProfileScan~PS51192~HELICASE_ATP_BIND_1|ProfileScan~PS51194~HELICASE_CTER|ProfileScan~PS51204~HSA|HMMSmart~SM00297~no description|HMMSmart~SM00487~no description|HMMSmart~SM00490~no description|superfamily~SSF47370~B…	GO:0003677~DNA binding~Any molecular function by which a gene product interacts selectively with DNA (deoxyribonucleic acid).|GO:0005524~ATP binding~Interacting selectively and non-covalently with ATP, adenosine 5'-triphosphate, a universally important coenzyme and enzyme regulator.|GO:0003676~nucleic acid binding~Interacting selectively and non-covalently with any nucleic acid.|GO:0004386~helica…	KOG0386	Chromatin remodeling complex SWI/SNF, component SWI2 and related ATPases (DNA/RNA helicase superfamily)	Chromatin structure and dynamics,Transcription	INFORMATION STORAGE AND PROCESSING	Adenosinetriphosphatase.	ATP + H(2)O = ADP + phosphate.	\N	Hemolytic anemia due to deficiency of adenosine triphosphatase; MIM:102800.	Purine metabolism	Nucleotide Metabolism	METABOLIC	.
136230	2.60602	yes	1.66502	no	36.038	5.9193	16.112	5.08073	0.00366465	0.0964655	scaffold_01	466735	467687	+	2	IPR003829~Pirin, N-terminal|IPR008778~Pirin, C-terminal|IPR012093~Pirin|IPR011051~Cupin, RmlC-type	HMMPfam~PF02678~Pirin|HMMPfam~PF05726~Pirin_C|HMMPIR~PIRSF006232~Pirin|superfamily~SSF51182~RmlC-like cupins	.	.	.	.	.	.	.	.	.	.	.	.	.
136231	1.96673	yes	1.42888	no	17.7305	4.53601	22.2455	8.26238	0.017618	0.101299	scaffold_01	4896661	4898520	+	4	IPR017853~Glycoside hydrolase, catalytic core	superfamily~SSF51445~(Trans)glycosidases	.	.	.	.	.	.	.	.	.	.	.	.	Description~Bernard Henrissat~Bernard.Henrissat@afmb.univ-mrs.fr~2014-08-04~GH5_12|Defline~Bernard Henrissat~Bernard.Henrissat@afmb.univ-mrs.fr~2014-08-04~Glycoside Hydrolase Family 5 protein
136314	1.99544	yes	1.2306	no	6.18814	1.55193	19.9757	8.51244	0.0479308	0.257103	scaffold_01	622780	626229	+	5	IPR001609~Myosin head, motor region|IPR000048~IQ calmodulin-binding region	BlastProDom~PD000355~Q7YZ55_CRYPV_Q7YZ55;|HMMPfam~PF00063~Myosin_head|HMMPfam~PF00612~IQ|FPrintScan~PR00193~MYOSINHEAVY|ProfileScan~PS50096~IQ|HMMSmart~SM00242~no description|superfamily~SSF52540~P-loop containing nucleoside triphosphate hydrolases	GO:0003774~motor activity~Catalysis of movement along a polymeric molecule such as a microfilament or microtubule, coupled to the hydrolysis of a nucleoside triphosphate.|GO:0005524~ATP binding~Interacting selectively and non-covalently with ATP, adenosine 5'-triphosphate, a universally important coenzyme and enzyme regulator.|GO:0016459~myosin complex~A protein complex, formed of one or more myo…	KOG0161	Myosin class II heavy chain	Cytoskeleton	CELLULAR PROCESSES AND SIGNALING	Myosin ATPase.	ATP + H(2)O = ADP + phosphate.	\N	\N	Purine metabolism	Nucleotide Metabolism	METABOLIC	.
136788	1.62022	yes	2.29015	yes	19.0395	6.19326	21.6383	4.42403	0.0449363	0.00506807	scaffold_01	4171863	4174620	+	5	IPR000008~C2 calcium-dependent membrane targeting|IPR003817~Phosphatidylserine decarboxylase-related|IPR008973~C2 calcium/lipid-binding region, CaLB|IPR005221~Phosphatidylserine decarboxylase	HMMPfam~PF00168~C2|HMMPfam~PF02666~PS_Dcarbxylase|FPrintScan~PR00360~C2DOMAIN|ProfileScan~PS50004~C2|HMMSmart~SM00239~no description|superfamily~SSF47473~EF-hand|superfamily~SSF49562~C2 domain (Calcium/lipid-binding domain, CaLB)|HMMTigr~TIGR00163~PS_decarb: phosphatidylserine decarboxylase	GO:0004609~phosphatidylserine decarboxylase activity~Catalysis of the reaction: phosphatidyl-L-serine = phosphatidylethanolamine + CO2.|GO:0008654~phospholipid biosynthetic process~The chemical reactions and pathways resulting in the formation of phospholipids, any lipid containing phosphoric acid as a mono- or diester.	KOG2419	Phosphatidylserine decarboxylase	Lipid transport and metabolism	METABOLISM	Phosphatidylserine decarboxylase.	Phosphatidyl-L-serine = phosphatidylethanolamine + CO(2).	Pyridoxal-phosphate or Pyruvate.	\N	Glycerolipid metabolism,Glycine, serine and threonine metabolism	Amino Acid Metabolism,Metabolism of Complex Lipids	METABOLIC	.
136835	2.26876	yes	2.63218	yes	215.17	44.6494	180.859	29.1725	0.00206345	0.00206345	scaffold_01	5678113	5681160	-	2	IPR008250~E1-E2 ATPase-associated region|IPR006068~ATPase, P-type cation-transporter, C-terminal|IPR004014~ATPase, P-type cation-transporter, N-terminal|IPR005834~Haloacid dehalogenase-like hydrolase|IPR001757~ATPase, P-type, K/Mg/Cd/Cu/Zn/Na/Ca/Na/H-transporter	HMMPfam~PF00122~E1-E2_ATPase|HMMPfam~PF00689~Cation_ATPase_C|HMMPfam~PF00690~Cation_ATPase_N|HMMPfam~PF00702~Hydrolase|FPrintScan~PR00119~CATATPASE|ScanRegExp~PS00154~ATPASE_E1_E2|superfamily~SSF56784~HAD-like|superfamily~SSF81653~Calcium ATPase, transduction domain A|superfamily~SSF81665~Calcium ATPase, transmembrane domain M|HMMTigr~TIGR01494~ATPase_P-type: ATPase, P-type (transpor	GO:0005524~ATP binding~Interacting selectively and non-covalently with ATP, adenosine 5'-triphosphate, a universally important coenzyme and enzyme regulator.|GO:0016020~membrane~Double layer of lipid molecules that encloses all cells, and, in eukaryotes, many organelles; may be a single or double lipid bilayer; also includes associated proteins.|GO:0016820~hydrolase activity, acting on acid anhyd…	KOG0202	Ca2+ transporting ATPase	Inorganic ion transport and metabolism	METABOLISM	Calcium-transporting ATPase.	ATP + H(2)O + Ca(2+)(Cis) = ADP + phosphate + Ca(2+)(Trans).	Magnesium.	Darier disease; MIM:124200. Benign chronic pemphigus; MIM:169600.	\N	\N	\N	.
136852	-1.8042	yes	-0.775026	no	22.7067	79.2998	31.9188	54.6201	0.0193496	0.575933	scaffold_01	456526	457787	+	5	.	BlastProDom~PD131364~Q7SB92_NEUCR_Q7SB92;	.	.	.	.	.	.	.	.	.	.	.	.	.
137327	2.68143	yes	1.37196	no	35.8657	5.59098	20.134	7.77908	0.00206345	0.153898	scaffold_02	1206988	1208103	+	1	IPR003594~ATP-binding region, ATPase-like	HMMPfam~PF02518~HATPase_c|superfamily~SSF55874~ATPase domain of HSP90 chaperone/DNA topoisomerase II/histidine kinase|superfamily~SSF69012~alpha-ketoacid dehydrogenase kinase, N-terminal domain	GO:0005524~ATP binding~Interacting selectively and non-covalently with ATP, adenosine 5'-triphosphate, a universally important coenzyme and enzyme regulator.	KOG0787	Dehydrogenase kinase	Signal transduction mechanisms	CELLULAR PROCESSES AND SIGNALING	.	.	.	.	.	.	.	.
137611	1.75315	yes	1.04954	no	9.30968	2.76176	10.2387	4.94653	0.0301855	0.35601	scaffold_02	254499	262098	+	12	IPR001936~Ras GTPase-activating protein|IPR000357~HEAT|IPR001251~Cellular retinaldehyde-binding/triple function, C-terminal|IPR008936~Rho GTPase activation protein|IPR016024~Armadillo-type fold	HMMPfam~PF00616~RasGAP|HMMPfam~PF02985~HEAT|ScanRegExp~PS00509~RAS_GTPASE_ACTIV_1|ProfileScan~PS50018~RAS_GTPASE_ACTIV_2|ProfileScan~PS50191~CRAL_TRIO|HMMSmart~SM00323~no description|superfamily~SSF48350~GTPase activation domain, GAP|superfamily~SSF48371~ARM repeat|superfamily~SSF52087~CRAL/TRIO domain	GO:0005096~GTPase activator activity~Increases the activity of a GTPase, an enzyme that catalyzes the hydrolysis of GTP.|GO:0005622~intracellular~The living contents of a cell; the matter contained within (but not including) the plasma membrane, usually taken to exclude large vacuoles and masses of secretory or ingested material. In eukaryotes it includes the nucleus and cytoplasm.|GO:0051056~reg…	KOG1826	Ras GTPase activating protein RasGAP/neurofibromin	Defense mechanisms	CELLULAR PROCESSES AND SIGNALING	.	.	.	.	.	.	.	.
138044	-1.96507	yes	-0.765076	no	8.19456	31.9943	8.26135	14.0398	0.0119052	0.537751	scaffold_02	1588026	1591199	-	6	IPR001752~Kinesin, motor region|IPR008984~SMAD/FHA domain	HMMPfam~PF00225~Kinesin|FPrintScan~PR00380~KINESINHEAVY|ScanRegExp~PS00411~KINESIN_MOTOR_DOMAIN1|ProfileScan~PS50067~KINESIN_MOTOR_DOMAIN2|HMMSmart~SM00129~no description|superfamily~SSF49879~SMAD/FHA domain|superfamily~SSF52540~P-loop containing nucleoside triphosphate hydrolases	GO:0003777~microtubule motor activity~Catalysis of movement along a microtubule, coupled to the hydrolysis of a nucleoside triphosphate (usually ATP).|GO:0005524~ATP binding~Interacting selectively and non-covalently with ATP, adenosine 5'-triphosphate, a universally important coenzyme and enzyme regulator.|GO:0005875~microtubule associated complex~Any multimeric complex connected to a microtubul…	KOG0245	Kinesin-like protein	Cytoskeleton	CELLULAR PROCESSES AND SIGNALING	.	.	.	.	.	.	.	.
138262	-1.5293	yes	-0.549712	no	18.9698	54.7555	18.7611	27.4624	0.0373516	0.713064	scaffold_02	4834040	4837934	-	10	IPR001609~Myosin head, motor region|IPR000048~IQ calmodulin-binding region	BlastProDom~PD000355~Q7YZ55_CRYPV_Q7YZ55;|HMMPfam~PF00063~Myosin_head|HMMPfam~PF00612~IQ|FPrintScan~PR00193~MYOSINHEAVY|ProfileScan~PS50096~IQ|HMMSmart~SM00015~no description|HMMSmart~SM00242~no description|superfamily~SSF52540~P-loop containing nucleoside triphosphate hydrolases	GO:0003774~motor activity~Catalysis of movement along a polymeric molecule such as a microfilament or microtubule, coupled to the hydrolysis of a nucleoside triphosphate.|GO:0005524~ATP binding~Interacting selectively and non-covalently with ATP, adenosine 5'-triphosphate, a universally important coenzyme and enzyme regulator.|GO:0016459~myosin complex~A protein complex, formed of one or more myo…	KOG0160	Myosin class V heavy chain	Cytoskeleton	CELLULAR PROCESSES AND SIGNALING	Myosin ATPase.	ATP + H(2)O = ADP + phosphate.	\N	\N	Purine metabolism	Nucleotide Metabolism	METABOLIC	.
138374	-2.43582	yes	2.74447	no	7.51751	40.6752	20.0343	2.98956	0.0250068	0.062725	scaffold_02	662415	663165	-	4	IPR013753~Ras|IPR001806~Ras GTPase|IPR003577~Ras small GTPase, Ras type|IPR003578~Ras small GTPase, Rho type|IPR003579~Ras small GTPase, Rab type|IPR005225~Small GTP-binding protein	HMMPfam~PF00071~Ras|FPrintScan~PR00449~RASTRNSFRMNG|HMMSmart~SM00173~no description|HMMSmart~SM00174~no description|HMMSmart~SM00175~no description|superfamily~SSF52540~P-loop containing nucleoside triphosphate hydrolases|HMMTigr~TIGR00231~small_GTP: small GTP-binding protein domain	GO:0005525~GTP binding~Interacting selectively and non-covalently with GTP, guanosine triphosphate.|GO:0007264~small GTPase mediated signal transduction~Any series of molecular signals in which a small monomeric GTPase relays one or more of the signals.|GO:0005622~intracellular~The living contents of a cell; the matter contained within (but not including) the plasma membrane, usually taken to exc…	KOG0393	Ras-related small GTPase, Rho type	General function prediction only	POORLY CHARACTERIZED	.	.	.	.	.	.	.	.
138461	2.69928	yes	0.390437	no	27.8472	4.28762	46.5045	35.4782	0.0485453	0.891218	scaffold_02	4152385	4153141	+	2	IPR007369~Peptidase A22B, signal peptide peptidase	HMMPfam~PF04258~Peptidase_A22B	GO:0004190~aspartic-type endopeptidase activity~Catalysis of the hydrolysis of internal, alpha-peptide bonds in a polypeptide chain by a mechanism in which a water molecule bound by the side chains of aspartic residues at the active center acts as a nucleophile.|GO:0016021~integral to membrane~Penetrating at least one phospholipid bilayer of a membrane. May also refer to the state of being buried…	KOG2443	Uncharacterized conserved protein	Function unknown	POORLY CHARACTERIZED	Endopeptidases of unknown catalytic mechanism.	\N	\N	\N	Type II secretion system	SORTING AND DEGRADATION	REGULATORY	.
138658	3.34884	yes	5.50202	yes	43.1603	4.23626	122.625	2.70586	0.0227086	0.0485453	scaffold_02	2513981	2514454	-	1	IPR000182~GCN5-related N-acetyltransferase|IPR016181~Acyl-CoA N-acyltransferase	HMMPfam~PF00583~Acetyltransf_1|ProfileScan~PS51186~GNAT|superfamily~SSF55729~Acyl-CoA N-acyltransferases (Nat)	GO:0008080~N-acetyltransferase activity~Catalysis of the transfer of an acetyl group to a nitrogen atom on the acceptor molecule.|GO:0008152~metabolic process~The chemical reactions and pathways, including anabolism and catabolism, by which living organisms transform chemical substances. Metabolic processes typically transform small molecules, but also include macromolecular processes such as DNA…	KOG3139	N-acetyltransferase	General function prediction only	POORLY CHARACTERIZED	.	.	.	.	.	.	.	.
138847	1.88306	yes	0.971307	no	29.5541	8.01238	33.2397	16.9537	0.0139192	0.312693	scaffold_02	786807	788566	+	3	IPR004006~Dak kinase|IPR004007~Dak phosphatase	HMMPfam~PF02733~Dak1|HMMPfam~PF02734~Dak2|superfamily~SSF101473~Citrobacter dihydroxyacetone kinase extra ATP-binding domain|superfamily~SSF82549~DAK1/DegV-like	GO:0004371~glycerone kinase activity~Catalysis of the reaction: ATP + glycerone = ADP + glycerone phosphate.|GO:0006071~glycerol metabolic process~The chemical reactions and pathways involving glycerol, 1,2,3-propanetriol, a sweet, hygroscopic, viscous liquid, widely distributed in nature as a constituent of many lipids.	KOG2426	Dihydroxyacetone kinase/glycerone kinase	Carbohydrate transport and metabolism	METABOLISM	Glycerone kinase.	ATP + glycerone = ADP + glycerone phosphate.	\N	\N	Glycerolipid metabolism	Metabolism of Complex Lipids	METABOLIC	.
139257	1.74821	yes	1.28343	no	20.9337	6.23134	19.6699	8.08071	0.0391447	0.164515	scaffold_02	4625301	4627327	+	6	IPR000795~Protein synthesis factor, GTP-binding|IPR009000~Translation elongation and initiation factors/Ribosomal, beta-barrel|IPR009001~Translation elongation factor EF1A/initiation factor IF2gamma, C-terminal	HMMPfam~PF00009~GTP_EFTU|superfamily~SSF50447~Translation proteins|superfamily~SSF50465~EF-Tu/eEF-1alpha/eIF2-gamma C-terminal domain|superfamily~SSF52540~P-loop containing nucleoside triphosphate hydrolases	GO:0003924~GTPase activity~Catalysis of the reaction: GTP + H2O = GDP + phosphate.|GO:0005525~GTP binding~Interacting selectively and non-covalently with GTP, guanosine triphosphate.	KOG1143	Predicted translation elongation factor	Translation, ribosomal structure and biogenesis	INFORMATION STORAGE AND PROCESSING	.	.	.	.	.	.	.	.
139712	3.10387	yes	1.97504	yes	99.5595	11.5804	55.9353	14.2279	0.00206345	0.0373516	scaffold_03	1488459	1489597	-	4	IPR001395~Aldo/keto reductase	BlastProDom~PD000288~Q8J0K1_EEEEE_Q8J0K1;|HMMPfam~PF00248~Aldo_ket_red|FPrintScan~PR00069~ALDKETRDTASE|ScanRegExp~PS00062~ALDOKETO_REDUCTASE_2|ScanRegExp~PS00063~ALDOKETO_REDUCTASE_3|ScanRegExp~PS00798~ALDOKETO_REDUCTASE_1|superfamily~SSF51430~NAD(P)-linked oxidoreductase	GO:0016491~oxidoreductase activity~Catalysis of an oxidation-reduction (redox) reaction, a reversible chemical reaction in which the oxidation state of an atom or atoms within a molecule is altered. One substrate acts as a hydrogen or electron donor and becomes oxidized, while the other acts as hydrogen or electron acceptor and becomes reduced.	KOG1577	Aldo/keto reductase family proteins	General function prediction only	POORLY CHARACTERIZED	D-xylose 1-dehydrogenase (NADP+).	D-xylose + NADP(+) = D-xylono-1,5-lactone + NADPH.	\N	\N	\N	\N	\N	.
139955	3.28584	yes	3.95132	yes	38.5927	3.95704	33.8504	2.18825	0.00206345	0.00206345	scaffold_03	3921859	3924887	+	7	IPR008250~E1-E2 ATPase-associated region|IPR004014~ATPase, P-type cation-transporter, N-terminal|IPR005834~Haloacid dehalogenase-like hydrolase|IPR001757~ATPase, P-type, K/Mg/Cd/Cu/Zn/Na/Ca/Na/H-transporter|IPR000695~H+ transporting ATPase, proton pump	HMMPfam~PF00122~E1-E2_ATPase|HMMPfam~PF00690~Cation_ATPase_N|HMMPfam~PF00702~Hydrolase|FPrintScan~PR00119~CATATPASE|FPrintScan~PR00120~HATPASE|ScanRegExp~PS00154~ATPASE_E1_E2|superfamily~SSF56784~HAD-like|superfamily~SSF81653~Calcium ATPase, transduction domain A|superfamily~SSF81665~Calcium ATPase, transmembrane domain M|HMMTigr~TIGR01494~ATPase_P-type: ATPase, P-type (transpor	GO:0005524~ATP binding~Interacting selectively and non-covalently with ATP, adenosine 5'-triphosphate, a universally important coenzyme and enzyme regulator.|GO:0016020~membrane~Double layer of lipid molecules that encloses all cells, and, in eukaryotes, many organelles; may be a single or double lipid bilayer; also includes associated proteins.|GO:0016820~hydrolase activity, acting on acid anhyd…	KOG0202	Ca2+ transporting ATPase	Inorganic ion transport and metabolism	METABOLISM	Calcium-transporting ATPase.	ATP + H(2)O + Ca(2+)(Cis) = ADP + phosphate + Ca(2+)(Trans).	Magnesium.	Darier disease; MIM:124200. Benign chronic pemphigus; MIM:169600.	\N	\N	\N	.
140212	3.71813	yes	2.76735	yes	36.9105	2.80467	40.3709	5.92942	0.00506807	0.00206345	scaffold_03	2454395	2456436	+	8	IPR011701~Major facilitator superfamily MFS-1|IPR001411~Tetracycline resistance protein, TetB|IPR007114~Major facilitator superfamily|IPR016196~MFS general substrate transporter	HMMPfam~PF07690~MFS_1|FPrintScan~PR01036~TCRTETB|ProfileScan~PS50850~MFS|superfamily~SSF103473~MFS general substrate transporter	GO:0015520~tetracycline:hydrogen antiporter activity~Catalysis of the transfer of a solute or solutes from one side of a membrane to the other according to the reaction: H+(out) + tetracycline(in) = H+(in) + tetracycline(out).|GO:0015904~tetracycline transport~The directed movement of tetracycline into, out of or within a cell, or between cells by means of some agent such as a transporter or pore…	KOG0254	Predicted transporter (major facilitator superfamily)	General function prediction only	POORLY CHARACTERIZED	.	.	.	.	.	.	.	.
140340	1.7189	yes	0.676205	no	79.8108	24.2449	57.7322	36.1294	0.0148465	0.615307	scaffold_03	1636920	1641368	-	4	IPR003439~ABC transporter-like|IPR001140~ABC transporter, transmembrane region|IPR011527~ABC transporter, transmembrane region, type 1|IPR003593~AAA+ ATPase, core	BlastProDom~PD000006~Q7SHS0_NEUCR_Q7SHS0;|HMMPfam~PF00005~ABC_tran|HMMPfam~PF00664~ABC_membrane|ScanRegExp~PS00211~ABC_TRANSPORTER_1|ProfileScan~PS50893~ABC_TRANSPORTER_2|ProfileScan~PS50929~ABC_TM1F|HMMSmart~SM00382~no description|superfamily~SSF52540~P-loop containing nucleoside triphosphate hydrolases|superfamily~SSF90123~Multidrug resistance ABC transporter MsbA, N-terminal domain	GO:0005524~ATP binding~Interacting selectively and non-covalently with ATP, adenosine 5'-triphosphate, a universally important coenzyme and enzyme regulator.|GO:0016887~ATPase activity~Catalysis of the reaction: ATP + H2O = ADP + phosphate. May or may not be coupled to another reaction.|GO:0006810~transport~The directed movement of substances (such as macromolecules, small molecules, ions) into, …	KOG0054	Multidrug resistance-associated protein/mitoxantrone resistance protein, ABC superfamily	Secondary metabolites biosynthesis, transport and catabolism	METABOLISM	.	.	.	.	.	.	.	.
140622	-2.07666	yes	-2.51866	yes	58.1545	245.313	79.2119	453.925	0.0063426	0.00206345	scaffold_03	4692576	4693289	-	3	IPR000182~GCN5-related N-acetyltransferase|IPR016181~Acyl-CoA N-acyltransferase	HMMPfam~PF00583~Acetyltransf_1|ProfileScan~PS51186~GNAT|superfamily~SSF55729~Acyl-CoA N-acyltransferases (Nat)	GO:0008080~N-acetyltransferase activity~Catalysis of the transfer of an acetyl group to a nitrogen atom on the acceptor molecule.|GO:0008152~metabolic process~The chemical reactions and pathways, including anabolism and catabolism, by which living organisms transform chemical substances. Metabolic processes typically transform small molecules, but also include macromolecular processes such as DNA…	KOG3396	Glucosamine-phosphate N-acetyltransferase	Cell wall/membrane/envelope biogenesis	CELLULAR PROCESSES AND SIGNALING	Glucosamine-phosphate N-acetyltransferase.	Acetyl-CoA + D-glucosamine 6-phosphate = CoA + N-acetyl-D-glucosamine 6-phosphate.	\N	\N	Aminosugars metabolism,Glutamate metabolism	Amino Acid Metabolism,Metabolism of Complex Carbohydrates	METABOLIC	.
141131	2.38937	yes	2.11098	yes	73.3938	14.0083	81.151	18.7856	0.00206345	0.00872029	scaffold_03	3463266	3465167	+	1	IPR003959~AAA ATPase, core|IPR000642~Peptidase M41|IPR011546~Peptidase M41, FtsH extracellular|IPR003960~AAA ATPase, conserved site|IPR003593~AAA+ ATPase, core|IPR005936~Peptidase M41, FtsH	HMMPfam~PF00004~AAA|HMMPfam~PF01434~Peptidase_M41|HMMPfam~PF06480~FtsH_ext|ScanRegExp~PS00674~AAA|HMMSmart~SM00382~no description|superfamily~SSF52540~P-loop containing nucleoside triphosphate hydrolases|HMMTigr~TIGR01241~FtsH_fam: ATP-dependent metallopeptidase Hfl	GO:0005524~ATP binding~Interacting selectively and non-covalently with ATP, adenosine 5'-triphosphate, a universally important coenzyme and enzyme regulator.|GO:0004222~metalloendopeptidase activity~Catalysis of the hydrolysis of internal, alpha-peptide bonds in a polypeptide chain by a mechanism in which water acts as a nucleophile, one or two metal ions hold the water molecule in place, and cha…	KOG0731	AAA+-type ATPase containing the peptidase M41 domain	Posttranslational modification, protein turnover, chaperones	CELLULAR PROCESSES AND SIGNALING	Metalloendopeptidases.	\N	\N	\N	\N	\N	\N	.
141198	-3.32366	yes	-1.96446	no	195.103	1953.37	67.3172	262.716	0.00206345	0.062725	scaffold_03	2867135	2867611	+	3	IPR002048~Calcium-binding EF-hand	BlastProDom~PD000012~Q43447_SOYBN_Q43447;|HMMPfam~PF00036~efhand|ScanRegExp~PS00018~EF_HAND_1|ProfileScan~PS50222~EF_HAND_2|HMMSmart~SM00054~no description|superfamily~SSF47473~EF-hand	GO:0005509~calcium ion binding~Interacting selectively and non-covalently with calcium ions (Ca2+).	KOG0027	Calmodulin and related proteins (EF-Hand superfamily)	Signal transduction mechanisms	CELLULAR PROCESSES AND SIGNALING	.	.	.	.	.	.	.	.
141221	2.14701	yes	0.613864	no	52.9393	11.9526	56.4288	36.8731	0.00206345	0.755478	scaffold_03	3299644	3301748	+	4	IPR001830~Glycosyl transferase, family 20|IPR003337~Trehalose-phosphatase|IPR006379~HAD-superfamily hydrolase, subfamily IIB	HMMPfam~PF00982~Glyco_transf_20|HMMPfam~PF02358~Trehalose_PPase|superfamily~SSF53756~UDP-Glycosyltransferase/glycogen phosphorylase|superfamily~SSF56784~HAD-like|HMMTigr~TIGR00685~T6PP: trehalose-phosphatase|HMMTigr~TIGR01484~HAD-SF-IIB: HAD-superfamily hydrolase, sub	GO:0003824~catalytic activity~Catalysis of a biochemical reaction at physiological temperatures. In biologically catalyzed reactions, the reactants are known as substrates, and the catalysts are naturally occurring macromolecular substances known as enzymes. Enzymes possess specific binding sites for substrates, and are usually composed wholly or largely of protein, but RNA that has catalytic act…	KOG1050	Trehalose-6-phosphate synthase component TPS1 and related subunits	Carbohydrate transport and metabolism	METABOLISM	.	.	.	.	.	.	.	Description~Bernard Henrissat~Bernard.Henrissat@afmb.univ-mrs.fr~2014-08-04~GT20|Defline~Bernard Henrissat~Bernard.Henrissat@afmb.univ-mrs.fr~2014-08-04~Glycosyltransferase Family 20 protein
141430	1.9858	yes	-0.16658	no	69.5526	17.5601	44.6346	50.0977	0.0063426	0.960797	scaffold_03	3492195	3493431	+	3	.	superfamily~SSF53448~Nucleotide-diphospho-sugar transferases	.	KOG3765	Predicted glycosyltransferase	Carbohydrate transport and metabolism	METABOLISM	N-acetyllactosaminide beta-1,3-N-acetylglucosaminyltransferase.	UDP-N-acetyl-D-glucosamine + beta-D-galactosyl-1,4-N-acetyl-D- glucosaminyl-R = UDP + N-acetyl-beta-D-glucosaminyl-1,3-beta-D- galactosyl-1,4-N-acetyl-D-glucosaminyl-R.	\N	\N	Blood group glycolipid biosynthesis - neolact series	Metabolism of Complex Lipids	METABOLIC	Description~Bernard Henrissat~Bernard.Henrissat@afmb.univ-mrs.fr~2014-08-04~GT49|Defline~Bernard Henrissat~Bernard.Henrissat@afmb.univ-mrs.fr~2014-08-04~Glycosyltransferase Family 49 protein
141605	2.28886	yes	1.56424	no	12.6062	2.5797	13.7243	4.64095	0.0139192	0.126466	scaffold_03	440847	443107	-	5	IPR001952~Alkaline phosphatase|IPR017850~Alkaline-phosphatase-like, core domain	HMMPfam~PF00245~Alk_phosphatase|FPrintScan~PR00113~ALKPHPHTASE|HMMSmart~SM00098~no description|superfamily~SSF53649~Alkaline phosphatase-like	GO:0008152~metabolic process~The chemical reactions and pathways, including anabolism and catabolism, by which living organisms transform chemical substances. Metabolic processes typically transform small molecules, but also include macromolecular processes such as DNA repair and replication, and protein synthesis and degradation.|GO:0016791~phosphatase activity~Catalysis of the hydrolysis of pho…	KOG4126	Alkaline phosphatase	Inorganic ion transport and metabolism	METABOLISM	Alkaline phosphatase.	An orthophosphoric monoester + H(2)O = an alcohol + phosphate.	Zinc; Magnesium.	Hypophosphatasia, adult; MIM:146300. Hypophosphatasia, childhood; MIM:241510. Hypophosphatasia, infantile; MIM:214500.	Folate biosynthesis,Glycerolipid metabolism,gamma-Hexachlorocyclohexane degradation	Biodegradation of Xenobiotics,Metabolism of Cofactors and Vitamins,Metabolism of Complex Lipids	METABOLIC	.
141613	-2.09113	yes	-0.401189	no	7.44538	31.7234	8.25197	10.8975	0.0063426	0.875839	scaffold_03	4376409	4379122	+	5	IPR001900~Ribonuclease II and R	HMMPfam~PF00773~RNB	GO:0003723~RNA binding~Interacting selectively and non-covalently with an RNA molecule or a portion thereof.|GO:0004540~ribonuclease activity~Catalysis of the hydrolysis of phosphodiester bonds in chains of RNA.	KOG2102	Exosomal 3'-5' exoribonuclease complex, subunit Rrp44/Dis3	Translation, ribosomal structure and biogenesis	INFORMATION STORAGE AND PROCESSING	Exoribonuclease II.	Exonucleolytic cleavage in the 3'- to 5'-direction to yield 5'-phosphomononucleotides.	\N	\N	\N	\N	\N	.
142041	3.19504	yes	0.0893719	no	643.654	70.2829	340.013	319.589	0.00206345	0.983325	scaffold_04	4112517	4114345	-	3	IPR012000~Thiamine pyrophosphate enzyme, central region|IPR011766~Thiamine pyrophosphate enzyme, C-terminal TPP-binding|IPR012001~Thiamine pyrophosphate enzyme, N-terminal TPP binding region|IPR012110~Pyruvate decarboxylase/indolepyruvate decarboxylase	HMMPfam~PF00205~TPP_enzyme_M|HMMPfam~PF02775~TPP_enzyme_C|HMMPfam~PF02776~TPP_enzyme_N|HMMPIR~PIRSF036565~Pyruvate decarboxylase/indolepyruvate decarboxylase|superfamily~SSF52467~DHS-like NAD/FAD-binding domain|superfamily~SSF52518~Thiamin diphosphate-binding fold (THDP-binding)	GO:0000287~magnesium ion binding~Interacting selectively and non-covalently with magnesium (Mg) ions.|GO:0030976~thiamin pyrophosphate binding~Interacting selectively and non-covalently with thiamin pyrophosphate, the diphosphoric ester of thiamin. Acts as a coenzyme of several (de)carboxylases, transketolases, and alpha-oxoacid dehydrogenases.|GO:0003824~catalytic activity~Catalysis of a biochem…	KOG1184	Thiamine pyrophosphate-requiring enzyme	Amino acid transport and metabolism,Coenzyme transport and metabolism	METABOLISM	Pyruvate decarboxylase.	A 2-oxo acid = an aldehyde + CO(2).	Thiamine pyrophosphate.	\N	Glycolysis / Gluconeogenesis	Carbohydrate Metabolism	METABOLIC	.
142308	-1.8991	yes	0.145016	no	61.3927	228.982	29.3172	26.5136	0.016683	0.982069	scaffold_04	3873115	3873432	+	1	IPR002007~Haem peroxidase, animal|IPR010255~Haem peroxidase	ProfileScan~PS50292~PEROXIDASE_3|superfamily~SSF48113~Heme-dependent peroxidases	GO:0004601~peroxidase activity~Catalysis of the reaction: donor + hydrogen peroxide = oxidized donor + 2 H2O.|GO:0006118~electron transport~OBSOLETE. The transport of electrons from an electron donor to an electron acceptor.|GO:0006979~response to oxidative stress~A change in state or activity of a cell or an organism (in terms of movement, secretion, enzyme production, gene expression, etc.) as …	.	.	.	.	.	.	.	.	.	.	.	.
142350	1.97152	yes	2.54533	yes	135.7	34.6013	188.639	32.3155	0.0108355	0.00206345	scaffold_04	2164790	2167102	+	1	IPR002629~Methionine synthase, vitamin-B12 independent|IPR013215~Cobalamin (vitamin B12)-independent methionine synthase MetE, N-terminal|IPR006276~5-methyltetrahydropteroyltriglutamate--homocysteine S-methyltransferase	BlastProDom~PD004692~METE_SCHPO_Q9UT19;|HMMPfam~PF01717~Meth_synt_2|HMMPfam~PF08267~Meth_synt_1|HMMPIR~PIRSF000382~Cobalamin-independent methionine synthase|superfamily~SSF51726~UROD/MetE-like|HMMTigr~TIGR01371~met_syn_B12ind: 5-methyltetrahydropter	GO:0003871~5-methyltetrahydropteroyltriglutamate-homocysteine S-methyltransferase activity~Catalysis of the reaction: 5-methyltetrahydropteroyltri-L-glutamate + L-homocysteine = tetrahydropteroyltri-L-glutamate + L-methionine.|GO:0009086~methionine biosynthetic process~The chemical reactions and pathways resulting in the formation of methionine (2-amino-4-(methylthio)butanoic acid), a sulfur-cont…	KOG2263	Methionine synthase II (cobalamin-independent)	Amino acid transport and metabolism	METABOLISM	5-methyltetrahydropteroyltriglutamate--homocysteine S-methyltransferase.	5-methyltetrahydropteroyltri-L-glutamate + L-homocysteine = tetrahydropteroyltri-L-glutamate + L-methionine.	\N	\N	Methionine metabolism	Amino Acid Metabolism	METABOLIC	.
142378	4.11086	yes	4.68289	yes	34.4533	1.99406	84.7744	3.30045	0.00366465	0.00206345	scaffold_04	1568934	1570597	+	5	IPR015590~Aldehyde dehydrogenase|IPR016160~Aldehyde dehydrogenase, conserved site|IPR016161~Aldehyde/histidinol dehydrogenase	HMMPfam~PF00171~Aldedh|ScanRegExp~PS00070~ALDEHYDE_DEHYDR_CYS|ScanRegExp~PS00687~ALDEHYDE_DEHYDR_GLU|superfamily~SSF53720~ALDH-like	GO:0008152~metabolic process~The chemical reactions and pathways, including anabolism and catabolism, by which living organisms transform chemical substances. Metabolic processes typically transform small molecules, but also include macromolecular processes such as DNA repair and replication, and protein synthesis and degradation.|GO:0016491~oxidoreductase activity~Catalysis of an oxidation-reduc…	KOG2450	Aldehyde dehydrogenase	Energy production and conversion	METABOLISM	Aldehyde dehydrogenase (NAD+).	An aldehyde + NAD(+) + H(2)O = an acid + NADH.	\N	Acute alcohol intolerance; MIM:100650.	1,2-Dichloroethane degradation,Arginine and proline metabolism,Ascorbate and aldarate metabolism,Bile acid biosynthesis,Butanoate metabolism,Fatty acid metabolism,Glycerolipid metabolism,Glycolysis / Gluconeogenesis,Histidine metabolism,Lysine degradation,Propanoate metabolism,Pyruvate metabolism,Tryptophan metabolism,Valine, leucine and isoleucine degradation,beta-Alanine metabolism	Amino Acid Metabolism,Biodegradation of Xenobiotics,Carbohydrate Metabolism,Lipid Metabolism,Metabolism of Complex Lipids,Metabolism of Other Amino Acids	METABOLIC	.
143137	-2.54386	yes	-0.218436	no	52.7797	307.783	19.4722	22.6554	0.00506807	0.971747	scaffold_04	801553	801834	+	1	IPR007087~Zinc finger, C2H2-type|IPR015880~Zinc finger, C2H2-like	BlastProDom~PD000003~MIG2_YEAST_P53035;|HMMPfam~PF00096~zf-C2H2|ScanRegExp~PS00028~ZINC_FINGER_C2H2_1|ProfileScan~PS50157~ZINC_FINGER_C2H2_2|HMMSmart~SM00355~no description|superfamily~SSF57667~C2H2 and C2HC zinc fingers	GO:0003676~nucleic acid binding~Interacting selectively and non-covalently with any nucleic acid.|GO:0005622~intracellular~The living contents of a cell; the matter contained within (but not including) the plasma membrane, usually taken to exclude large vacuoles and masses of secretory or ingested material. In eukaryotes it includes the nucleus and cytoplasm.|GO:0008270~zinc ion binding~Interacti…	KOG1721	FOG: Zn-finger	General function prediction only	POORLY CHARACTERIZED	.	.	.	.	.	.	.	Defline~Ekaterina Shelest~ekaterina.shelest@hki-jena.de~2014-11-18~C2H2-type Zinc finger transcription factor
143531	-1.69317	yes	-0.932477	no	32.9406	106.519	28.114	53.657	0.0210721	0.344723	scaffold_04	317010	318570	+	6	IPR000195~RabGAP/TBC	HMMPfam~PF00566~TBC|ProfileScan~PS50086~TBC_RABGAP|HMMSmart~SM00164~no description|superfamily~SSF47923~Ypt/Rab-GAP domain of gyp1p	GO:0005097~Rab GTPase activator activity~Increases the rate of GTP hydrolysis by a GTPase of the Rab family.|GO:0005622~intracellular~The living contents of a cell; the matter contained within (but not including) the plasma membrane, usually taken to exclude large vacuoles and masses of secretory or ingested material. In eukaryotes it includes the nucleus and cytoplasm.|GO:0032313~regulation of R…	KOG2058	Ypt/Rab GTPase activating protein	Intracellular trafficking, secretion, and vesicular transport	CELLULAR PROCESSES AND SIGNALING	.	.	.	.	.	.	.	.
143593	-1.58634	yes	-0.850361	no	28.7123	86.219	24.1754	43.5872	0.0410748	0.431849	scaffold_04	2913370	2914929	-	6	IPR007266~Endoplasmic reticulum oxidoreductin 1	HMMPfam~PF04137~ERO1|HMMPIR~PIRSF017205~Endoplasmic oxidoreductin|superfamily~SSF110019~ERO1-like (Pfam 04137)	GO:0005515~protein binding~Interacting selectively and non-covalently with any protein or protein complex (a complex of two or more proteins that may include other nonprotein molecules).|GO:0005789~endoplasmic reticulum membrane~The lipid bilayer surrounding the endoplasmic reticulum.|GO:0006467~protein thiol-disulfide exchange~Oxidation of two organic sulfhydryl groups (thiols) by a disulfide co…	KOG2608	Endoplasmic reticulum membrane-associated oxidoreductin involved in disulfide bond formation	Intracellular trafficking, secretion, and vesicular transport,Posttranslational modification, protein turnover, chaperones	CELLULAR PROCESSES AND SIGNALING	With a disulfide as acceptor.	\N	\N	\N	\N	\N	\N	.
143641	2.73069	yes	5.12875	yes	6.46411	0.973844	13.4889	0.385541	0.0490363	0.00872029	scaffold_04	958764	960992	+	7	IPR005481~Carbamoyl phosphate synthase, large subunit, N-terminal|IPR005482~Biotin carboxylase, C-terminal|IPR005479~Carbamoyl phosphate synthetase, large subunit, ATP-binding|IPR011761~ATP-grasp fold|IPR011764~Biotin carboxylation region|IPR011054~Rudiment single hybrid motif|IPR016185~PreATP-grasp-like fold	HMMPfam~PF00289~CPSase_L_chain|HMMPfam~PF02785~Biotin_carb_C|HMMPfam~PF02786~CPSase_L_D2|ScanRegExp~PS00866~CPSASE_1|ScanRegExp~PS00867~CPSASE_2|ProfileScan~PS50975~ATP_GRASP|ProfileScan~PS50979~BC|superfamily~SSF51246~Rudiment single hybrid motif|superfamily~SSF52440~PreATP-grasp domain|superfamily~SSF56059~Glutathione synthetase ATP-binding domain-like	GO:0003824~catalytic activity~Catalysis of a biochemical reaction at physiological temperatures. In biologically catalyzed reactions, the reactants are known as substrates, and the catalysts are naturally occurring macromolecular substances known as enzymes. Enzymes possess specific binding sites for substrates, and are usually composed wholly or largely of protein, but RNA that has catalytic act…	KOG0238	3-Methylcrotonyl-CoA carboxylase, biotin-containing subunit/Propionyl-CoA carboxylase, alpha chain/Acetyl-CoA carboxylase, biotin carboxylase subunit	Amino acid transport and metabolism,Lipid transport and metabolism	METABOLISM	Methylcrotonyl-CoA carboxylase.	ATP + 3-methylcrotonyl-CoA + HCO(3)(-) = ADP + phosphate + 3-methylglutaconyl-CoA.	Biotin.	Beta-methylcrotonylglycinuria I; MIM:210200.	Valine, leucine and isoleucine degradation	Amino Acid Metabolism	METABOLIC	.
144242	-1.77742	yes	1.05948	no	85.6701	293.689	187.593	90.0081	0.00981984	0.217261	scaffold_05	3137287	3140418	+	3	IPR006096~Glutamate/phenylalanine/leucine/valine dehydrogenase, C-terminal|IPR016210~Glutamate dehydrogenase, NAD-dependent|IPR016040~NAD(P)-binding	HMMPfam~PF00208~ELFV_dehydrog|HMMPIR~PIRSF000184~NAD-dependent glutamate dehydrogenase|superfamily~SSF51735~NAD(P)-binding Rossmann-fold domains|superfamily~SSF53223~Aminoacid dehydrogenase-like, N-terminal domain	GO:0006520~cellular amino acid metabolic process~The chemical reactions and pathways involving amino acids, organic acids containing one or more amino substituents.|GO:0016491~oxidoreductase activity~Catalysis of an oxidation-reduction (redox) reaction, a reversible chemical reaction in which the oxidation state of an atom or atoms within a molecule is altered. One substrate acts as a hydrogen or…	KOG2250	Glutamate/leucine/phenylalanine/valine dehydrogenases	Amino acid transport and metabolism	METABOLISM	.	.	.	.	.	.	.	.
144360	3.67497	yes	1.3354	no	102.804	8.04881	71.2217	28.2238	0.00206345	0.21	scaffold_05	1437830	1439973	+	6	IPR006076~FAD dependent oxidoreductase|IPR000447~FAD-dependent glycerol-3-phosphate dehydrogenase	HMMPfam~PF01266~DAO|FPrintScan~PR01001~FADG3PDH|ScanRegExp~PS00977~FAD_G3PDH_1|ScanRegExp~PS00978~FAD_G3PDH_2|superfamily~SSF51905~FAD/NAD(P)-binding domain|superfamily~SSF54373~FAD-linked reductases, C-terminal domain	GO:0016491~oxidoreductase activity~Catalysis of an oxidation-reduction (redox) reaction, a reversible chemical reaction in which the oxidation state of an atom or atoms within a molecule is altered. One substrate acts as a hydrogen or electron donor and becomes oxidized, while the other acts as hydrogen or electron acceptor and becomes reduced.|GO:0004368~glycerol-3-phosphate dehydrogenase activi…	KOG0042	Glycerol-3-phosphate dehydrogenase	Energy production and conversion	METABOLISM	.	.	.	.	.	.	.	.
144480	-2.40593	yes	-3.08198	yes	3.54151	18.7692	1.30995	11.0923	0.00206345	0.00755013	scaffold_05	2578634	2580870	-	4	IPR003137~Protease-associated PA|IPR007365~Transferrin receptor-like, dimerisation|IPR007484~Peptidase M28	HMMPfam~PF02225~PA|HMMPfam~PF04253~TFR_dimer|HMMPfam~PF04389~Peptidase_M28|superfamily~SSF47672~Transferrin receptor ectodomain, C-terminal domain|superfamily~SSF52025~Transferrin receptor ectodomain, apical domain|superfamily~SSF53187~Zn-dependent exopeptidases	GO:0006508~proteolysis~The chemical reactions and pathways resulting in the breakdown of a protein by the destruction of the native, active configuration, with the hydrolysis of peptide bonds.|GO:0008233~peptidase activity~Catalysis of the hydrolysis of a peptide bond. A peptide bond is a covalent bond formed when the carbon atom from the carboxyl group of one amino acid shares electrons with the…	KOG2195	Transferrin receptor and related proteins containing the protease-associated (PA) domain	General function prediction only,Inorganic ion transport and metabolism,Posttranslational modification, protein turnover, chaperones	CELLULAR PROCESSES AND SIGNALING,METABOLISM,POORLY CHARACTERIZED	Glutamate carboxypeptidase II.	Release of an unsubstituted, C-terminal glutamyl residue, typically from Ac-Asp-Glu or folylpoly-gamma-glutamates.	Zinc.	\N	\N	\N	\N	.
144715	-2.17773	yes	-0.895388	no	4.33947	19.6336	5.80854	10.8045	0.00206345	0.531036	scaffold_05	3189970	3191661	-	4	IPR001623~Heat shock protein DnaJ, N-terminal|IPR001440~Tetratricopeptide TPR-1|IPR013105~Tetratricopeptide TPR2|IPR013026~Tetratricopeptide region	HMMPfam~PF00226~DnaJ|HMMPfam~PF00515~TPR_1|HMMPfam~PF07719~TPR_2|ProfileScan~PS50005~TPR|ProfileScan~PS50076~DNAJ_2|ProfileScan~PS50293~TPR_REGION|HMMSmart~SM00028~no description|HMMSmart~SM00271~no description|superfamily~SSF46565~Chaperone J-domain|superfamily~SSF48452~TPR-like	GO:0031072~heat shock protein binding~Interacting selectvely with a heat shock protein, any protein synthesized or activated in response to heat shock.	KOG0624	dsRNA-activated protein kinase inhibitor P58, contains TPR and DnaJ domains	Defense mechanisms	CELLULAR PROCESSES AND SIGNALING	.	.	.	.	.	.	.	.
144801	2.10721	yes	0.0186494	no	221.968	51.518	228.299	225.367	0.00506807	0.996399	scaffold_05	2505277	2506276	+	4	IPR002016~Haem peroxidase, plant/fungal/bacterial|IPR002207~Plant ascorbate peroxidase|IPR010255~Haem peroxidase	HMMPfam~PF00141~peroxidase|FPrintScan~PR00458~PEROXIDASE|FPrintScan~PR00459~ASPEROXIDASE|ScanRegExp~PS00435~PEROXIDASE_1|ScanRegExp~PS00436~PEROXIDASE_2|ProfileScan~PS50873~PEROXIDASE_4|superfamily~SSF48113~Heme-dependent peroxidases	GO:0004601~peroxidase activity~Catalysis of the reaction: donor + hydrogen peroxide = oxidized donor + 2 H2O.|GO:0006118~electron transport~OBSOLETE. The transport of electrons from an electron donor to an electron acceptor.|GO:0006979~response to oxidative stress~A change in state or activity of a cell or an organism (in terms of movement, secretion, enzyme production, gene expression, etc.) as …	.	.	.	.	Cytochrome-c peroxidase.	2 ferrocytochrome c + H(2)O(2) = 2 ferricytochrome c + 2 H(2)O.	Heme.	\N	\N	\N	\N	Description~Bernard Henrissat~Bernard.Henrissat@afmb.univ-mrs.fr~2014-08-04~AA2_dist|Defline~Bernard Henrissat~Bernard.Henrissat@afmb.univ-mrs.fr~2014-08-04~Class II peroxidase
144921	3.26317	yes	1.32295	no	103.009	10.7291	28.7022	11.4727	0.0139192	0.485468	scaffold_05	1548179	1548562	+	1	.	.	.	.	.	.	.	.	.	.	.	.	.	.	.
144994	-1.72885	yes	-0.48236	no	63.1695	209.384	67.4354	94.2091	0.016683	0.77491	scaffold_05	204189	204692	-	1	IPR001283~Allergen V5/Tpx-1 related|IPR014044~SCP-like extracellular|IPR010916~TonB box, conserved site	BlastProDom~PD000542~Q6CA40_EEEEE_Q6CA40;|HMMPfam~PF00188~SCP|FPrintScan~PR00837~V5TPXLIKE|ScanRegExp~PS00430~TONB_DEPENDENT_REC_1|ScanRegExp~PS01009~CRISP_1|ScanRegExp~PS01010~CRISP_2|HMMSmart~SM00198~no description|superfamily~SSF55797~PR-1-like	GO:0005576~extracellular region~The space external to the outermost structure of a cell. For cells without external protective or external encapsulating structures this refers to space outside of the plasma membrane. This term covers the host cell environment outside an intracellular parasite.	KOG3017	Defense-related protein containing SCP domain	Function unknown	POORLY CHARACTERIZED	.	.	.	.	.	.	.	.
145224	2.4105	yes	2.43858	yes	25.6308	4.82093	44.1473	8.14366	0.0301855	0.0341103	scaffold_05	1796531	1797388	+	1	IPR002198~Short-chain dehydrogenase/reductase SDR|IPR002347~Glucose/ribitol dehydrogenase|IPR016040~NAD(P)-binding	HMMPfam~PF00106~adh_short|FPrintScan~PR00080~SDRFAMILY|FPrintScan~PR00081~GDHRDH|ScanRegExp~PS00061~ADH_SHORT|superfamily~SSF51735~NAD(P)-binding Rossmann-fold domains	GO:0008152~metabolic process~The chemical reactions and pathways, including anabolism and catabolism, by which living organisms transform chemical substances. Metabolic processes typically transform small molecules, but also include macromolecular processes such as DNA repair and replication, and protein synthesis and degradation.|GO:0016491~oxidoreductase activity~Catalysis of an oxidation-reduc…	KOG1205	Predicted dehydrogenase	Secondary metabolites biosynthesis, transport and catabolism	METABOLISM	Oxidoreductases.	\N	\N	\N	\N	\N	\N	.
145252	1.54802	yes	4.99192	yes	81.1998	27.7686	198.669	6.24329	0.0334925	0.00206345	scaffold_05	1102459	1104562	+	3	IPR000873~AMP-dependent synthetase and ligase|IPR011904~Acetate--CoA ligase	HMMPfam~PF00501~AMP-binding|FPrintScan~PR00154~AMPBINDING|ScanRegExp~PS00455~AMP_BINDING|superfamily~SSF56801~Acetyl-CoA synthetase-like|HMMTigr~TIGR02188~Ac_CoA_lig_AcsA: acetate--CoA ligase	GO:0003824~catalytic activity~Catalysis of a biochemical reaction at physiological temperatures. In biologically catalyzed reactions, the reactants are known as substrates, and the catalysts are naturally occurring macromolecular substances known as enzymes. Enzymes possess specific binding sites for substrates, and are usually composed wholly or largely of protein, but RNA that has catalytic act…	KOG1175	Acyl-CoA synthetase	Lipid transport and metabolism	METABOLISM	Acetate--CoA ligase.	ATP + acetate + CoA = AMP + diphosphate + acetyl-CoA.	\N	\N	Glycolysis / Gluconeogenesis,Propanoate metabolism,Pyruvate metabolism,Reductive carboxylate cycle (CO2 fixation)	Carbohydrate Metabolism,Energy Metabolism	METABOLIC	.
145356	3.14683	yes	4.46767	no	3.91375	0.441879	0.912483	0.0412402	0.0234626	1	scaffold_06	2370186	2374458	-	6	IPR003439~ABC transporter-like|IPR001140~ABC transporter, transmembrane region|IPR011527~ABC transporter, transmembrane region, type 1|IPR003593~AAA+ ATPase, core	BlastProDom~PD000006~Q7SHS0_NEUCR_Q7SHS0;|HMMPfam~PF00005~ABC_tran|HMMPfam~PF00664~ABC_membrane|ScanRegExp~PS00211~ABC_TRANSPORTER_1|ProfileScan~PS50893~ABC_TRANSPORTER_2|ProfileScan~PS50929~ABC_TM1F|HMMSmart~SM00382~no description|superfamily~SSF52540~P-loop containing nucleoside triphosphate hydrolases|superfamily~SSF90123~Multidrug resistance ABC transporter MsbA, N-terminal domain	GO:0005524~ATP binding~Interacting selectively and non-covalently with ATP, adenosine 5'-triphosphate, a universally important coenzyme and enzyme regulator.|GO:0016887~ATPase activity~Catalysis of the reaction: ATP + H2O = ADP + phosphate. May or may not be coupled to another reaction.|GO:0006810~transport~The directed movement of substances (such as macromolecules, small molecules, ions) into, …	KOG0055	Multidrug/pheromone exporter, ABC superfamily	Secondary metabolites biosynthesis, transport and catabolism	METABOLISM	.	.	.	.	.	.	.	.
145511	2.29502	yes	1.77935	yes	53.2492	10.8504	52.2133	15.2105	0.00206345	0.0250068	scaffold_06	1055559	1057040	-	4	IPR001563~Peptidase S10, serine carboxypeptidase	BlastProDom~PD001189~Q6CGJ3_EEEEE_Q6CGJ3;|HMMPfam~PF00450~Peptidase_S10|FPrintScan~PR00724~CRBOXYPTASEC|ScanRegExp~PS00131~CARBOXYPEPT_SER_SER|ScanRegExp~PS00560~CARBOXYPEPT_SER_HIS|superfamily~SSF53474~alpha/beta-Hydrolases	GO:0004185~serine-type carboxypeptidase activity~Catalysis of the hydrolysis of a peptide bond not more than three residues from the C-terminus of a polypeptide chain by a catalytic mechanism that involves a catalytic triad consisting of a serine nucleophile that is activated by a proton relay involving an acidic residue (e.g. aspartate or glutamate) and a basic residue (usually histidine).|GO:00…	KOG1282	Serine carboxypeptidases (lysosomal cathepsin A)	Amino acid transport and metabolism,Posttranslational modification, protein turnover, chaperones	CELLULAR PROCESSES AND SIGNALING,METABOLISM	Carboxypeptidase C.	Release of a C-terminal amino acid with a broad specificity.	\N	\N	\N	\N	\N	.
145852	2.03272	yes	1.37622	no	11.5753	2.82894	7.135	2.7486	0.00506807	0.157414	scaffold_06	2231882	2236192	+	4	IPR003439~ABC transporter-like|IPR013525~ABC-2 type transporter|IPR010929~CDR ABC transporter|IPR003593~AAA+ ATPase, core	BlastProDom~PD000006~Q7SHS0_NEUCR_Q7SHS0;|HMMPfam~PF00005~ABC_tran|HMMPfam~PF01061~ABC2_membrane|HMMPfam~PF06422~PDR_CDR|ScanRegExp~PS00211~ABC_TRANSPORTER_1|ProfileScan~PS50893~ABC_TRANSPORTER_2|HMMSmart~SM00382~no description|superfamily~SSF52540~P-loop containing nucleoside triphosphate hydrolases	GO:0005524~ATP binding~Interacting selectively and non-covalently with ATP, adenosine 5'-triphosphate, a universally important coenzyme and enzyme regulator.|GO:0016887~ATPase activity~Catalysis of the reaction: ATP + H2O = ADP + phosphate. May or may not be coupled to another reaction.|GO:0006810~transport~The directed movement of substances (such as macromolecules, small molecules, ions) into, …	KOG0065	Pleiotropic drug resistance proteins (PDR1-15), ABC superfamily	Secondary metabolites biosynthesis, transport and catabolism	METABOLISM	.	.	.	.	.	.	.	.
145983	4.9881	yes	4.98777	yes	52.6476	1.65887	68.0891	2.1459	0.00206345	0.00206345	scaffold_06	1148470	1150009	-	2	IPR001282~Glucose-6-phosphate dehydrogenase|IPR016040~NAD(P)-binding	BlastProDom~PD001129~Q7RV86_NEUCR_Q7RV86;|HMMPfam~PF00479~G6PD_N|HMMPfam~PF02781~G6PD_C|HMMPIR~PIRSF000110~Glucose-6-phosphate dehydrogenase|FPrintScan~PR00079~G6PDHDRGNASE|ScanRegExp~PS00069~G6P_DEHYDROGENASE|superfamily~SSF51735~NAD(P)-binding Rossmann-fold domains|superfamily~SSF55347~Glyceraldehyde-3-phosphate dehydrogenase-like, C-terminal domain|HMMTigr~TIGR00871~zwf: glucose-6-phosphate de…	GO:0004345~glucose-6-phosphate dehydrogenase activity~Catalysis of the reaction: D-glucose 6-phosphate + NADP+ = D-glucono-1,5-lactone 6-phosphate + NADPH + H+.|GO:0006006~glucose metabolic process~The chemical reactions and pathways involving glucose, the aldohexose gluco-hexose. D-glucose is dextrorotatory and is sometimes known as dextrose; it is an important source of energy for living organi…	KOG0563	Glucose-6-phosphate 1-dehydrogenase	Carbohydrate transport and metabolism	METABOLISM	Glucose-6-phosphate 1-dehydrogenase.	D-glucose 6-phosphate + NADP(+) = D-glucono-1,5-lactone 6-phosphate + NADPH.	\N	Hemolytic anemia due to G6PD deficiency; MIM:305900.	Glutathione metabolism,Pentose phosphate pathway	Carbohydrate Metabolism,Metabolism of Other Amino Acids	METABOLIC	.
146440	-2.06954	yes	-0.979841	no	161.228	676.762	291.796	575.494	0.00206345	0.219555	scaffold_06	1978243	1980284	+	2	IPR013126~Heat shock protein 70|IPR001023~Heat shock protein Hsp70	BlastProDom~PD000089~Q86JV8_DICDI_Q86JV8;|HMMPfam~PF00012~HSP70|FPrintScan~PR00301~HEATSHOCK70|ScanRegExp~PS00297~HSP70_1|ScanRegExp~PS00329~HSP70_2|ScanRegExp~PS01036~HSP70_3|superfamily~SSF100920~Heat shock protein 70kD (HSP70), peptide-binding domain|superfamily~SSF100934~Heat shock protein 70kD (HSP70), C-terminal subdomain|superfamily~SSF53067~Actin-like ATPase domain	GO:0005524~ATP binding~Interacting selectively and non-covalently with ATP, adenosine 5'-triphosphate, a universally important coenzyme and enzyme regulator.	KOG0100	Molecular chaperones GRP78/BiP/KAR2, HSP70 superfamily	Posttranslational modification, protein turnover, chaperones	CELLULAR PROCESSES AND SIGNALING	.	.	.	.	.	.	.	.
146655	-2.89276	yes	-0.707782	no	2.94603	21.8798	3.62829	5.92605	0.00366465	0.699231	scaffold_06	1681716	1683447	-	6	IPR000719~Protein kinase, core|IPR017442~Serine/threonine protein kinase-related|IPR000961~Protein kinase, C-terminal|IPR017441~Protein kinase ATP binding, conserved site|IPR008271~Serine/threonine protein kinase, active site|IPR001245~Tyrosine protein kinase|IPR002290~Serine/threonine protein kinase|IPR011009~Protein kinase-like	BlastProDom~PD000001~Q12741_BLAEM_Q12741;|HMMPfam~PF00069~Pkinase|HMMPfam~PF00433~Pkinase_C|ScanRegExp~PS00107~PROTEIN_KINASE_ATP|ScanRegExp~PS00108~PROTEIN_KINASE_ST|ProfileScan~PS50011~PROTEIN_KINASE_DOM|HMMSmart~SM00219~no description|HMMSmart~SM00220~no description|superfamily~SSF56112~Protein kinase-like (PK-like)	GO:0004672~protein kinase activity~Catalysis of the phosphorylation of an amino acid residue in a protein, usually according to the reaction: a protein + ATP = a phosphoprotein + ADP.|GO:0005524~ATP binding~Interacting selectively and non-covalently with ATP, adenosine 5'-triphosphate, a universally important coenzyme and enzyme regulator.|GO:0006468~protein amino acid phosphorylation~The process…	KOG0605	NDR and related serine/threonine kinases	General function prediction only	POORLY CHARACTERIZED	.	.	.	.	.	.	.	.
146716	4.91401	yes	2.93533	yes	42.9676	1.4252	63.7727	8.33707	0.00206345	0.00206345	scaffold_06	2892916	2897373	+	6	IPR003439~ABC transporter-like|IPR013525~ABC-2 type transporter|IPR010929~CDR ABC transporter|IPR003593~AAA+ ATPase, core|IPR011527~ABC transporter, transmembrane region, type 1	BlastProDom~PD000006~Q7SHS0_NEUCR_Q7SHS0;|HMMPfam~PF00005~ABC_tran|HMMPfam~PF01061~ABC2_membrane|HMMPfam~PF06422~PDR_CDR|ScanRegExp~PS00211~ABC_TRANSPORTER_1|ProfileScan~PS50893~ABC_TRANSPORTER_2|HMMSmart~SM00382~no description|superfamily~SSF52540~P-loop containing nucleoside triphosphate hydrolases|superfamily~SSF90123~Multidrug resistance ABC transporter MsbA, N-terminal domain	GO:0005524~ATP binding~Interacting selectively and non-covalently with ATP, adenosine 5'-triphosphate, a universally important coenzyme and enzyme regulator.|GO:0016887~ATPase activity~Catalysis of the reaction: ATP + H2O = ADP + phosphate. May or may not be coupled to another reaction.|GO:0006810~transport~The directed movement of substances (such as macromolecules, small molecules, ions) into, …	KOG0065	Pleiotropic drug resistance proteins (PDR1-15), ABC superfamily	Secondary metabolites biosynthesis, transport and catabolism	METABOLISM	.	.	.	.	.	.	.	.
146812	2.52145	yes	2.37807	yes	4.92672	0.858076	7.73601	1.48815	0.0218682	0.0234626	scaffold_07	550563	553305	-	4	IPR003445~Cation transporter|IPR000169~Peptidase, cysteine peptidase active site	HMMPfam~PF02386~TrkH|ScanRegExp~PS00139~THIOL_PROTEASE_CYS	GO:0006812~cation transport~The directed movement of cations, atoms or small molecules with a net positive charge, into, out of or within a cell, or between cells by means of some agent such as a transporter or pore.|GO:0008324~cation transmembrane transporter activity~Catalysis of the transfer of cation from one side of the membrane to the other.|GO:0004197~cysteine-type endopeptidase activity~C…	KOG1341	Na+/K+ transporter	Inorganic ion transport and metabolism	METABOLISM	.	.	.	.	.	.	.	.
146824	2.57425	yes	2.84779	yes	13.9261	2.33833	17.5215	2.43389	0.0129716	0.00872029	scaffold_07	125573	126973	-	1	IPR001680~WD40 repeat|IPR001810~Cyclin-like F-box|IPR011046~WD40 repeat-like	BlastProDom~PD000018~Q7QG51_EEEEE_Q7QG51;|HMMPfam~PF00400~WD40|HMMPfam~PF00646~F-box|FPrintScan~PR00320~GPROTEINBRPT|ScanRegExp~PS00678~WD_REPEATS_1|ProfileScan~PS50082~WD_REPEATS_2|ProfileScan~PS50181~FBOX|ProfileScan~PS50294~WD_REPEATS_REGION|HMMSmart~SM00256~no description|HMMSmart~SM00320~no description|superfamily~SSF50978~WD40 repeat-like|superfamily~SSF81383~F-box domain	.	KOG0274	Cdc4 and related F-box and WD-40 proteins	General function prediction only	POORLY CHARACTERIZED	.	.	.	.	.	.	.	.
146840	3.77245	yes	2.47804	yes	127.696	9.34452	193.627	34.7539	0.00206345	0.00206345	scaffold_07	1031050	1032582	+	1	IPR001461~Peptidase A1|IPR001969~Peptidase aspartic, active site|IPR009007~Peptidase aspartic, catalytic	HMMPfam~PF00026~Asp|FPrintScan~PR00792~PEPSIN|ScanRegExp~PS00141~ASP_PROTEASE|superfamily~SSF50630~Acid proteases	GO:0004194~pepsin A activity~OBSOLETE. Catalysis of the hydrolysis of peptide bonds. Preferential cleavage: hydrophobic, preferably aromatic, residues in P1 and P1' positions. Cleaves Phe1-Val2, Gln4-His5, Glu13-Ala14, Ala14-Leu15, Leu15-Tyr16, Tyr16-Leu17, Gly23-Phe24, Phe24-Phe25 and Phe25-Tyr26 bonds in the B chain of insulin.|GO:0006508~proteolysis~The chemical reactions and pathways resultin…	KOG1339	Aspartyl protease	Posttranslational modification, protein turnover, chaperones	CELLULAR PROCESSES AND SIGNALING	Gastricsin.	More restricted specificity than pepsin A, but shows preferential cleavage at Tyr-|-Xaa bonds; high activity towards hemoglobin as substrate.	\N	\N	\N	\N	\N	.
147251	3.3227	yes	2.97357	no	119.922	11.9858	54.3872	6.92407	0.0129716	0.103337	scaffold_07	725806	726382	-	4	IPR004910~Yippee-like protein	HMMPfam~PF03226~Yippee	.	KOG3399	Predicted Yippee-type zinc-binding protein	General function prediction only	POORLY CHARACTERIZED	Peptidylprolyl isomerase.	Peptidylproline (omega=180) = peptidylproline (omega=0).	\N	\N	\N	\N	\N	.
147376	3.09358	yes	2.55263	yes	20.5257	2.40456	39.0477	6.65544	0.00206345	0.00206345	scaffold_07	2425694	2428372	-	3	IPR005532~Sulphate-modifying factor-like|IPR017805~SAM-dependent methyltransferase, EsaF-type, putative	HMMPfam~PF03781~DUF323|HMMTigr~TIGR03439~methyl_EasF: probable methyltransferase d	.	.	.	.	.	.	.	.	.	.	.	.	.
147631	4.26164	yes	2.08669	no	13.9198	0.725689	12.0843	2.84487	0.0485453	0.131435	scaffold_07	712605	713972	+	4	IPR002685~Glycosyl transferase, family 15	HMMPfam~PF01793~Glyco_transf_15|HMMPIR~PIRSF018153~Glycolipid 2-alpha-mannosyltransferase, fungal type|superfamily~SSF53448~Nucleotide-diphospho-sugar transferases	GO:0004377~glycolipid 2-alpha-mannosyltransferase activity~Catalysis of the transfer of an alpha-D-mannosyl residue from GDP-mannose into lipid-linked oligosaccharide, forming an alpha-1,2-D-mannosyl-D-mannose linkage.|GO:0006486~protein amino acid glycosylation~A protein modification process that results in the addition of a sugar unit to a protein amino acid, e.g. the addition of glycan chains …	KOG4472	Glycolipid 2-alpha-mannosyltransferase (alpha-1,2-mannosyltransferase)	Carbohydrate transport and metabolism	METABOLISM	Glycolipid 2-alpha-mannosyltransferase.	Transfers an alpha-D-mannosyl residue from GDP-mannose into lipid-linked oligosaccharide, forming an alpha-1,2-D-mannosyl-D-mannose linkage.	\N	\N	N-Glycans biosynthesis	Metabolism of Complex Carbohydrates	METABOLIC	Description~Bernard Henrissat~Bernard.Henrissat@afmb.univ-mrs.fr~2014-08-04~GT15|Defline~Bernard Henrissat~Bernard.Henrissat@afmb.univ-mrs.fr~2014-08-04~Glycosyltransferase Family 15 protein
147664	-2.35142	yes	-0.30186	no	14.6042	74.5288	30.7415	37.896	0.00206345	0.911725	scaffold_07	2572415	2573719	-	3	IPR011541~Nickel/cobalt transporter, high-affinity|IPR004688~Nickel/cobalt transporter, high-affinity, bacteria	HMMPfam~PF03824~NicO|HMMTigr~TIGR00802~nico: transition metal uptake transporter, N	GO:0016021~integral to membrane~Penetrating at least one phospholipid bilayer of a membrane. May also refer to the state of being buried in the bilayer with no exposure outside the bilayer. When used to describe a protein, indicates that all or part of the peptide sequence is embedded in the membrane.|GO:0030001~metal ion transport~The directed movement of metal ions, any metal ion with an electr…	.	.	.	.	.	.	.	.	.	.	.	.
147739	-1.77924	yes	-1.41075	no	8.75792	30.0611	3.54804	9.43336	0.0288486	0.305027	scaffold_07	2639845	2641039	-	4	IPR001752~Kinesin, motor region	HMMPfam~PF00225~Kinesin|FPrintScan~PR00380~KINESINHEAVY|ScanRegExp~PS00411~KINESIN_MOTOR_DOMAIN1|ProfileScan~PS50067~KINESIN_MOTOR_DOMAIN2|HMMSmart~SM00129~no description|superfamily~SSF52540~P-loop containing nucleoside triphosphate hydrolases	GO:0003777~microtubule motor activity~Catalysis of movement along a microtubule, coupled to the hydrolysis of a nucleoside triphosphate (usually ATP).|GO:0005524~ATP binding~Interacting selectively and non-covalently with ATP, adenosine 5'-triphosphate, a universally important coenzyme and enzyme regulator.|GO:0005875~microtubule associated complex~Any multimeric complex connected to a microtubul…	KOG0246	Kinesin-like protein	Cytoskeleton	CELLULAR PROCESSES AND SIGNALING	.	.	.	.	.	.	.	.
147886	3.29714	yes	2.89464	yes	12.4184	1.26336	19.5568	2.62981	0.026629	0.0108355	scaffold_07	702258	703991	-	6	IPR001440~Tetratricopeptide TPR-1|IPR013105~Tetratricopeptide TPR2|IPR013026~Tetratricopeptide region	HMMPfam~PF00515~TPR_1|HMMPfam~PF07719~TPR_2|ProfileScan~PS50005~TPR|ProfileScan~PS50293~TPR_REGION|HMMSmart~SM00028~no description|superfamily~SSF48452~TPR-like	.	KOG0547	Translocase of outer mitochondrial membrane complex, subunit TOM70/TOM72	Intracellular trafficking, secretion, and vesicular transport	CELLULAR PROCESSES AND SIGNALING	Serine/threonine specific protein phosphatase.	A phosphoprotein + H(2)O = a protein + phosphate.	\N	\N	\N	\N	\N	.
148155	2.04518	yes	1.5362	no	24.5494	5.94813	26.5448	9.15242	0.00981984	0.0986352	scaffold_07	1379570	1381105	+	5	IPR003673~CoA-transferase family III	HMMPfam~PF02515~CoA_transf_3|superfamily~SSF89796~CoA-transferase family III (CaiB/BaiF)	GO:0003824~catalytic activity~Catalysis of a biochemical reaction at physiological temperatures. In biologically catalyzed reactions, the reactants are known as substrates, and the catalysts are naturally occurring macromolecular substances known as enzymes. Enzymes possess specific binding sites for substrates, and are usually composed wholly or largely of protein, but RNA that has catalytic act…	KOG3957	Predicted L-carnitine dehydratase/alpha-methylacyl-CoA racemase	Lipid transport and metabolism	METABOLISM	Alpha-methylacyl-CoA racemase.	(2S)-2-methylacyl-CoA = (2R)-2-methylacyl-CoA.	\N	\N	\N	\N	\N	.
148944	3.24743	yes	2.16445	no	5.28667	0.556682	3.99047	0.890146	0.0328423	0.103337	scaffold_08	879296	881265	-	5	IPR000933~Glycoside hydrolase, family 29 (alpha-L-fucosidase)|IPR016286~Alpha-L-fucosidase|IPR017853~Glycoside hydrolase, catalytic core	HMMPfam~PF01120~Alpha_L_fucos|HMMPIR~PIRSF001092~Alpha-L-fucosidase|FPrintScan~PR00741~GLHYDRLASE29|HMMSmart~SM00812~no description|superfamily~SSF51445~(Trans)glycosidases	GO:0004560~alpha-L-fucosidase activity~Catalysis of the reaction: an alpha-L-fucoside + H2O = an alcohol + L-fucose.|GO:0005975~carbohydrate metabolic process~The chemical reactions and pathways involving carbohydrates, any of a group of organic compounds based of the general formula Cx(H2O)y. Includes the formation of carbohydrate derivatives by the addition of a carbohydrate residue to another …	KOG3340	Alpha-L-fucosidase	Carbohydrate transport and metabolism	METABOLISM	Alpha-L-fucosidase.	An alpha-L-fucoside + H(2)O = an alcohol + L-fucose.	\N	Fucosidosis; MIM:230000.	N-Glycan degradation	Metabolism of Complex Carbohydrates	METABOLIC	Description~Bernard Henrissat~Bernard.Henrissat@afmb.univ-mrs.fr~2014-08-04~GH29|Defline~Bernard Henrissat~Bernard.Henrissat@afmb.univ-mrs.fr~2014-08-04~Glycoside Hydrolase Family 29 protein
149517	2.29097	yes	0.264976	no	15.1524	3.0962	22.4518	18.6847	0.017618	0.924718	scaffold_09	807698	812330	-	23	IPR000602~Glycoside hydrolase, family 38, core|IPR011682~Glycosyl hydrolases 38, C-terminal|IPR015341~Glycoside hydrolase, family 38, central region|IPR011013~Glycoside hydrolase-type carbohydrate-binding|IPR011330~Glycoside hydrolase/deacetylase, beta/alpha-barrel	HMMPfam~PF01074~Glyco_hydro_38|HMMPfam~PF07748~Glyco_hydro_38C|HMMPfam~PF09261~Alpha-mann_mid|superfamily~SSF74650~Galactose mutarotase-like|superfamily~SSF88688~Families 57/38 glycoside transferase middle domain|superfamily~SSF88713~Glycoside hydrolase/deacetylase	GO:0004559~alpha-mannosidase activity~Catalysis of the hydrolysis of terminal, non-reducing alpha-D-mannose residues in alpha-D-mannosides.|GO:0005975~carbohydrate metabolic process~The chemical reactions and pathways involving carbohydrates, any of a group of organic compounds based of the general formula Cx(H2O)y. Includes the formation of carbohydrate derivatives by the addition of a carbohydr…	KOG4342	Alpha-mannosidase	Carbohydrate transport and metabolism	METABOLISM	Alpha-mannosidase.	Hydrolysis of terminal, non-reducing alpha-D-mannose residues in alpha-D-mannosides.	\N	Mannosidosis; MIM:248500.	N-Glycan degradation	Metabolism of Complex Carbohydrates	METABOLIC	Description~Bernard Henrissat~Bernard.Henrissat@afmb.univ-mrs.fr~2014-08-04~GH38|Defline~Bernard Henrissat~Bernard.Henrissat@afmb.univ-mrs.fr~2014-08-04~Glycoside Hydrolase Family 38 protein
149830	1.93508	yes	0.889406	no	22.5377	5.89376	26.2998	14.1976	0.0184467	0.535406	scaffold_10	481989	483456	-	6	IPR004274~NLI interacting factor|IPR001357~BRCT|IPR011947~FCP1-like phosphatase, phosphatase domain	HMMPfam~PF03031~NIF|ProfileScan~PS50172~BRCT|ProfileScan~PS50969~FCP1|HMMSmart~SM00292~no description|HMMSmart~SM00577~no description|superfamily~SSF52113~BRCT domain|superfamily~SSF56784~HAD-like|HMMTigr~TIGR02250~FCP1_euk: FCP1-like phosphatase, phosphatase	GO:0005622~intracellular~The living contents of a cell; the matter contained within (but not including) the plasma membrane, usually taken to exclude large vacuoles and masses of secretory or ingested material. In eukaryotes it includes the nucleus and cytoplasm.|GO:0004721~phosphoprotein phosphatase activity~Catalysis of the reaction: a phosphoprotein + H2O = a protein + phosphate. Together with…	KOG0323	TFIIF-interacting CTD phosphatases, including NLI-interacting factor	Transcription	INFORMATION STORAGE AND PROCESSING	Serine/threonine specific protein phosphatase.	A phosphoprotein + H(2)O = a protein + phosphate.	\N	\N	\N	\N	\N	.
149877	2.21145	yes	2.35547	yes	15.4091	3.32708	18.1831	3.55303	0.039838	0.0308431	scaffold_10	97873	99035	-	6	IPR012577~NIPSNAP	HMMPfam~PF07978~NIPSNAP	.	KOG2883	NIPSNAP1 protein	Function unknown	POORLY CHARACTERIZED	.	.	.	.	.	.	.	.
150017	2.68164	yes	2.23918	yes	47.0979	7.34086	22.587	4.78409	0.00366465	0.0373516	scaffold_10	244340	245362	-	3	IPR001993~Mitochondrial substrate carrier|IPR002030~Mitochondrial brown fat uncoupling protein	HMMPfam~PF00153~Mito_carr|FPrintScan~PR00784~MTUNCOUPLING|ProfileScan~PS50920~SOLCAR|ProfileScan~PS51257~PROKAR_LIPOPROTEIN|superfamily~SSF103506~Mitochondrial carrier	GO:0005488~binding~The selective, non-covalent, often stoichiometric, interaction of a molecule with one or more specific sites on another molecule.|GO:0006810~transport~The directed movement of substances (such as macromolecules, small molecules, ions) into, out of or within a cell, or between cells, or within a multicellular organism by means of some agent such as a transporter or pore.|GO:0016…	KOG0759	Mitochondrial oxoglutarate/malate carrier proteins	Energy production and conversion	METABOLISM	.	.	.	.	.	.	.	.
150149	4.0388	yes	2.36871	yes	65.6071	3.99163	46.1204	8.92975	0.0108355	0.0353672	scaffold_10	891403	891936	+	2	IPR006571~TLDc	HMMPfam~PF07534~TLD|HMMSmart~SM00584~no description	.	KOG2372	Oxidation resistance protein	Replication, recombination and repair	INFORMATION STORAGE AND PROCESSING	.	.	.	.	.	.	.	.
150381	2.47475	yes	1.52069	no	96.899	17.4319	43.3912	15.1227	0.0193496	0.317185	scaffold_11	701408	701767	-	1	.	.	.	.	.	.	.	.	.	.	.	.	.	.	.
151060	1.5459	yes	0.148349	no	54.7439	18.7488	48.9478	44.1647	0.0421493	0.966058	scaffold_13	219587	224171	+	4	IPR010401~Amylo-alpha-1,6-glucosidase|IPR008928~Six-hairpin glycosidase-like|IPR017853~Glycoside hydrolase, catalytic core	HMMPfam~PF06202~GDE_C|superfamily~SSF48208~Six-hairpin glycosidases|superfamily~SSF51445~(Trans)glycosidases	GO:0004135~amylo-alpha-1,6-glucosidase activity~Catalysis of the hydrolysis of (1,6)-alpha-D-glucosidic branch linkages in glycogen phosphorylase limit dextrin. Limit dextrin is the highly branched core that remains after exhaustive treatment of glycogen with glycogen phosphorylase. It is formed because these enzymes cannot hydrolyze the 1,6 glycosidic linkages present.|GO:0005978~glycogen biosyn…	KOG3625	Alpha amylase	Carbohydrate transport and metabolism	METABOLISM	.	.	.	.	.	.	.	Description~Bernard Henrissat~Bernard.Henrissat@afmb.univ-mrs.fr~2014-08-04~GH13_25-GH133|Defline~Bernard Henrissat~Bernard.Henrissat@afmb.univ-mrs.fr~2014-08-04~Glycoside Hydrolase Family 13 / Glycoside Hydrolase Family 133 protein
151062	2.76742	yes	1.28339	no	38.6469	5.67595	69.2193	28.4372	0.00206345	0.260801	scaffold_13	185938	188516	+	6	IPR011613~Glycoside hydrolase 15-related|IPR008928~Six-hairpin glycosidase-like	HMMPfam~PF00723~Glyco_hydro_15|superfamily~SSF48208~Six-hairpin glycosidases	GO:0004339~glucan 1,4-alpha-glucosidase activity~Catalysis of the hydrolysis of terminal 1,4-linked alpha-D-glucose residues successively from non-reducing ends of the chains with release of beta-D-glucose.|GO:0005976~polysaccharide metabolic process~The chemical reactions and pathways involving polysaccharides, a polymer of more than 20 monosaccharide residues joined by glycosidic linkages.|GO:0…	.	.	.	.	.	.	.	.	.	.	.	Description~Bernard Henrissat~Bernard.Henrissat@afmb.univ-mrs.fr~2014-08-04~GH15|Defline~Bernard Henrissat~Bernard.Henrissat@afmb.univ-mrs.fr~2014-08-04~Glycoside Hydrolase Family 15 protein
151284	1.8099	yes	1.79671	yes	80.699	23.0162	130.22	37.4813	0.024248	0.0184467	scaffold_01	522436	523815	+	4	IPR000891~Pyruvate carboxyltransferase|IPR002034~Alpha-isopropylmalate/homocitrate synthase, conserved site|IPR011872~Homocitrate synthase, fungi and archaea	HMMPfam~PF00682~HMGL-like|ScanRegExp~PS00815~AIPM_HOMOCIT_SYNTH_1|ScanRegExp~PS00816~AIPM_HOMOCIT_SYNTH_2|ProfileScan~PS50991~PYR_CT|superfamily~SSF51569~Aldolase|HMMTigr~TIGR02146~LysS_fung_arch: homocitrate synthase	GO:0003824~catalytic activity~Catalysis of a biochemical reaction at physiological temperatures. In biologically catalyzed reactions, the reactants are known as substrates, and the catalysts are naturally occurring macromolecular substances known as enzymes. Enzymes possess specific binding sites for substrates, and are usually composed wholly or largely of protein, but RNA that has catalytic act…	KOG2367	Alpha-isopropylmalate synthase/homocitrate synthase	Amino acid transport and metabolism	METABOLISM	.	.	.	.	.	.	.	.
151354	-2.5181	yes	-0.890069	no	33.2132	190.254	45.6555	84.6117	0.00206345	0.397958	scaffold_01	1357896	1359282	+	2	IPR001580~Calreticulin/calnexin|IPR009169~Calreticulin|IPR008985~Concanavalin A-like lectin/glucanase	BlastProDom~PD001866~CRTC_CHLRE_Q9STD3;|HMMPfam~PF00262~Calreticulin|HMMPIR~PIRSF002356~Calreticulin|FPrintScan~PR00626~CALRETICULIN|ScanRegExp~PS00804~CALRETICULIN_2|ScanRegExp~PS00805~CALRETICULIN_REPEAT|superfamily~SSF49899~Concanavalin A-like lectins/glucanases	GO:0005509~calcium ion binding~Interacting selectively and non-covalently with calcium ions (Ca2+).|GO:0005783~endoplasmic reticulum~The irregular network of unit membranes, visible only by electron microscopy, that occurs in the cytoplasm of many eukaryotic cells. The membranes form a complex meshwork of tubular channels, which are often expanded into slitlike cavities called cisternae. The ER t…	KOG0674	Calreticulin	Posttranslational modification, protein turnover, chaperones	CELLULAR PROCESSES AND SIGNALING	.	.	.	.	.	.	.	.
151567	2.30969	yes	1.66348	no	113.133	22.8194	89.1658	28.1476	0.00206345	0.062725	scaffold_01	3632165	3633374	-	2	IPR007698~Alanine dehydrogenase/PNT, C-terminal|IPR007886~Alanine dehydrogenase/PNT, N-terminal|IPR016040~NAD(P)-binding	HMMPfam~PF01262~AlaDh_PNT_C|HMMPfam~PF05222~AlaDh_PNT_N|superfamily~SSF51735~NAD(P)-binding Rossmann-fold domains|superfamily~SSF52283~Formate/glycerate dehydrogenase catalytic domain-like	GO:0006118~electron transport~OBSOLETE. The transport of electrons from an electron donor to an electron acceptor.|GO:0016491~oxidoreductase activity~Catalysis of an oxidation-reduction (redox) reaction, a reversible chemical reaction in which the oxidation state of an atom or atoms within a molecule is altered. One substrate acts as a hydrogen or electron donor and becomes oxidized, while the ot…	KOG0172	Lysine-ketoglutarate reductase/saccharopine dehydrogenase	Amino acid transport and metabolism	METABOLISM	Saccharopine dehydrogenase (NAD+, L-lysine forming).	N6-(L-1,3-dicarboxypropyl)-L-lysine + NAD(+) + H(2)O = L-lysine + 2-oxoglutarate + NADH.	\N	Saccharopinuria; MIM:268700.	Lysine biosynthesis,Lysine degradation	Amino Acid Metabolism	METABOLIC	.
151596	5.03876	yes	0.717988	no	682.752	20.7705	315.015	191.512	0.00206345	0.562913	scaffold_01	3960123	3961610	-	1	IPR005828~General substrate transporter|IPR003663~Sugar transporter|IPR005829~Sugar transporter, conserved site|IPR007114~Major facilitator superfamily|IPR016196~MFS general substrate transporter	HMMPfam~PF00083~Sugar_tr|FPrintScan~PR00171~SUGRTRNSPORT|ScanRegExp~PS00216~SUGAR_TRANSPORT_1|ScanRegExp~PS00217~SUGAR_TRANSPORT_2|ProfileScan~PS50850~MFS|superfamily~SSF103473~MFS general substrate transporter|HMMTigr~TIGR00879~SP: MFS transporter, sugar porter (SP) famil	GO:0005215~transporter activity~Enables the directed movement of substances (such as macromolecules, small molecules, ions) into, out of or within a cell, or between cells.|GO:0006810~transport~The directed movement of substances (such as macromolecules, small molecules, ions) into, out of or within a cell, or between cells, or within a multicellular organism by means of some agent such as a tran…	KOG0569	Permease of the major facilitator superfamily	Carbohydrate transport and metabolism	METABOLISM	L-arabinose isomerase.	L-arabinose = L-ribulose.	\N	\N	Pentose and glucuronate interconversions	Carbohydrate Metabolism	METABOLIC	.
151626	1.60048	yes	2.6114	yes	164.172	54.1384	197.583	32.3325	0.0328423	0.00206345	scaffold_01	4286749	4288606	-	6	IPR005828~General substrate transporter|IPR005829~Sugar transporter, conserved site|IPR007114~Major facilitator superfamily|IPR016196~MFS general substrate transporter	HMMPfam~PF00083~Sugar_tr|ScanRegExp~PS00216~SUGAR_TRANSPORT_1|ProfileScan~PS50850~MFS|superfamily~SSF103473~MFS general substrate transporter	GO:0005215~transporter activity~Enables the directed movement of substances (such as macromolecules, small molecules, ions) into, out of or within a cell, or between cells.|GO:0006810~transport~The directed movement of substances (such as macromolecules, small molecules, ions) into, out of or within a cell, or between cells, or within a multicellular organism by means of some agent such as a tran…	KOG0252	Inorganic phosphate transporter	Inorganic ion transport and metabolism	METABOLISM	L-arabinose isomerase.	L-arabinose = L-ribulose.	\N	\N	Pentose and glucuronate interconversions	Carbohydrate Metabolism	METABOLIC	.
151684	4.5075	yes	4.44937	yes	101.554	4.46483	116.016	5.31035	0.00206345	0.00206345	scaffold_01	4760882	4761834	+	3	IPR002198~Short-chain dehydrogenase/reductase SDR|IPR002347~Glucose/ribitol dehydrogenase|IPR016040~NAD(P)-binding	HMMPfam~PF00106~adh_short|FPrintScan~PR00080~SDRFAMILY|FPrintScan~PR00081~GDHRDH|ScanRegExp~PS00061~ADH_SHORT|superfamily~SSF51735~NAD(P)-binding Rossmann-fold domains	GO:0008152~metabolic process~The chemical reactions and pathways, including anabolism and catabolism, by which living organisms transform chemical substances. Metabolic processes typically transform small molecules, but also include macromolecular processes such as DNA repair and replication, and protein synthesis and degradation.|GO:0016491~oxidoreductase activity~Catalysis of an oxidation-reduc…	KOG0725	Reductases with broad range of substrate specificities	General function prediction only	POORLY CHARACTERIZED	D-arabinitol 2-dehydrogenase.	D-arabinitol + NAD(+) = D-ribulose + NADH.	\N	\N	\N	\N	\N	.
151898	4.10983	yes	3.57128	yes	20.0726	1.16258	30.5254	2.56802	0.0404424	0.00755013	scaffold_02	1166731	1167796	-	2	IPR001395~Aldo/keto reductase	BlastProDom~PD000288~Q8J0K1_EEEEE_Q8J0K1;|HMMPfam~PF00248~Aldo_ket_red|superfamily~SSF51430~NAD(P)-linked oxidoreductase	GO:0016491~oxidoreductase activity~Catalysis of an oxidation-reduction (redox) reaction, a reversible chemical reaction in which the oxidation state of an atom or atoms within a molecule is altered. One substrate acts as a hydrogen or electron donor and becomes oxidized, while the other acts as hydrogen or electron acceptor and becomes reduced.	KOG1575	Voltage-gated shaker-like K+ channel, subunit beta/KCNAB	Energy production and conversion	METABOLISM	Aryl-alcohol dehydrogenase (NADP+).	An aromatic alcohol + NADP(+) = an aromatic aldehyde + NADPH.	\N	\N	\N	\N	\N	.
152044	1.57876	yes	1.92227	yes	92.3164	30.9046	99.3329	26.2079	0.0361073	0.017618	scaffold_02	2545937	2548869	+	3	IPR010256~Rh-like protein/ammonium transporter|IPR001905~Ammonium transporter	HMMPfam~PF00909~Ammonium_transp|ScanRegExp~PS01219~AMMONIUM_TRANSP|superfamily~SSF111352~Ammonium ransporter (Pfam 00909)|HMMTigr~TIGR00836~amt: ammonium transporter	GO:0006810~transport~The directed movement of substances (such as macromolecules, small molecules, ions) into, out of or within a cell, or between cells, or within a multicellular organism by means of some agent such as a transporter or pore.|GO:0008519~ammonium transmembrane transporter activity~Catalysis of the transfer of ammonium from one side of a membrane to the other. Ammonium is the catio…	KOG0682	Ammonia permease	Inorganic ion transport and metabolism	METABOLISM	.	.	.	.	.	.	.	.
152236	1.73237	yes	-0.341775	no	84.6	25.4609	41.9673	53.1858	0.024248	0.881654	scaffold_02	4534298	4535976	+	5	IPR006076~FAD dependent oxidoreductase	HMMPfam~PF01266~DAO|superfamily~SSF51905~FAD/NAD(P)-binding domain	GO:0016491~oxidoreductase activity~Catalysis of an oxidation-reduction (redox) reaction, a reversible chemical reaction in which the oxidation state of an atom or atoms within a molecule is altered. One substrate acts as a hydrogen or electron donor and becomes oxidized, while the other acts as hydrogen or electron acceptor and becomes reduced.	KOG2665	Predicted FAD-dependent oxidoreductase	Function unknown	POORLY CHARACTERIZED	2-hydroxyglutarate dehydrogenase.	(S)-2-hydroxyglutarate + acceptor = 2-oxoglutarate + reduced acceptor.	\N	\N	Butanoate metabolism	Carbohydrate Metabolism	METABOLIC	.
152456	2.8287	yes	4.7691	yes	46.3402	6.5228	62.3764	2.28758	0.00206345	0.00206345	scaffold_03	1887322	1888990	+	3	IPR001199~Cytochrome b5|IPR006090~Acyl-CoA oxidase/dehydrogenase, type 1|IPR006091~Acyl-CoA dehydrogenase/oxidase, central region|IPR016160~Aldehyde dehydrogenase, conserved site|IPR009075~Acyl-CoA dehydrogenase/oxidase C-terminal|IPR009100~Acyl-CoA dehydrogenase/oxidase, middle and N-terminal	BlastProDom~PD000612~Q9ZSP7_PETHY_Q9ZSP7;|HMMPfam~PF00173~Cyt-b5|HMMPfam~PF00441~Acyl-CoA_dh_1|HMMPfam~PF02770~Acyl-CoA_dh_M|ScanRegExp~PS00687~ALDEHYDE_DEHYDR_GLU|ProfileScan~PS50255~CYTOCHROME_B5_2|superfamily~SSF47203~Acyl-CoA dehydrogenase C-terminal domain-like|superfamily~SSF55856~Cytochrome b5-like heme/steroid binding domain|superfamily~SSF56645~Acyl-CoA dehydrogenase NM domain-like	GO:0020037~heme binding~Interacting selectively and non-covalently with heme, any compound of iron complexed in a porphyrin (tetrapyrrole) ring.|GO:0046914~transition metal ion binding~Interacting selectively and non-covalently with a transition metal ions; a transition metal is an element whose atom has an incomplete d-subshell of extranuclear electrons, or which gives rise to a cation or cation…	KOG0137	Very-long-chain acyl-CoA dehydrogenase	Lipid transport and metabolism	METABOLISM	Isovaleryl-CoA dehydrogenase.	3-methylbutanoyl-CoA + ETF = 3-methylbut-2-enoyl-CoA + reduced ETF.	FAD.	Isovalericacidemia; MIM:243500.	Valine, leucine and isoleucine degradation	Amino Acid Metabolism	METABOLIC	.
152569	2.17435	yes	0.621929	no	11.4398	2.53438	15.9636	10.3731	0.00206345	0.633555	scaffold_03	3062577	3067688	+	15	.	superfamily~SSF52799~(Phosphotyrosine protein) phosphatases II	.	.	.	.	.	.	.	.	.	.	.	.	.
152655	4.03045	yes	5.15299	yes	24.7947	1.5173	48.5241	1.36381	0.0139192	0.00506807	scaffold_03	4072522	4073957	-	8	IPR013149~Alcohol dehydrogenase, zinc-binding|IPR013154~Alcohol dehydrogenase GroES-like|IPR011032~GroES-like|IPR016040~NAD(P)-binding|IPR014189~Quinone oxidoreductase putative, PIG3	HMMPfam~PF00107~ADH_zinc_N|HMMPfam~PF08240~ADH_N|superfamily~SSF50129~GroES-like|superfamily~SSF51735~NAD(P)-binding Rossmann-fold domains|HMMTigr~TIGR02824~quinone_pig3: putative NAD(P)H quinone o	GO:0003824~catalytic activity~Catalysis of a biochemical reaction at physiological temperatures. In biologically catalyzed reactions, the reactants are known as substrates, and the catalysts are naturally occurring macromolecular substances known as enzymes. Enzymes possess specific binding sites for substrates, and are usually composed wholly or largely of protein, but RNA that has catalytic act…	KOG1198	Zinc-binding oxidoreductase	Energy production and conversion,General function prediction only	METABOLISM,POORLY CHARACTERIZED	NADPH:quinone reductase.	NADPH + quinone = NADP(+) + semiquinone.	Zinc.	\N	\N	\N	\N	.
152756	1.75303	yes	-0.128967	no	174.128	51.6601	133.47	145.951	0.0139192	0.971749	scaffold_04	446350	448824	+	1	IPR000811~Glycosyl transferase, family 35|IPR011833~Glycogen/starch/alpha-glucan phosphorylase	HMMPfam~PF00343~Phosphorylase|HMMPIR~PIRSF000460~Glucan phosphorylase|superfamily~SSF53756~UDP-Glycosyltransferase/glycogen phosphorylase|HMMTigr~TIGR02093~P_ylase: glycogen/starch/alpha-glucan phosph	GO:0004645~phosphorylase activity~Catalysis of the reaction: 1,4-alpha-D-glucosyl(n) + phosphate = 1,4-alpha-D-glucosyl(n-1) + alpha-D-glucose 1-phosphate. The name should be qualified in each instance by adding the name of the natural substrate, e.g. maltodextrin phosphorylase, starch phosphorylase, glycogen phosphorylase.|GO:0005975~carbohydrate metabolic process~The chemical reactions and path…	KOG2099	Glycogen phosphorylase	Carbohydrate transport and metabolism	METABOLISM	Phosphorylase.	{(1,4)-alpha-D-glucosyl}(N) + phosphate = {(1,4)-alpha-D-glucosyl}(N-1) + alpha-D-glucose 1-phosphate.	\N	Glycogen storage disease V; MIM:232600. Glycogen storage disease VI; MIM:232700.	Starch and sucrose metabolism	Metabolism of Complex Carbohydrates	METABOLIC	Description~Bernard Henrissat~Bernard.Henrissat@afmb.univ-mrs.fr~2014-08-04~GT35|Defline~Bernard Henrissat~Bernard.Henrissat@afmb.univ-mrs.fr~2014-08-04~Glycosyltransferase Family 35 protein
152767	3.90886	yes	1.81467	no	106.309	7.07756	113.218	32.1845	0.00206345	0.0542774	scaffold_04	543310	547689	+	6	IPR001017~Dehydrogenase, E1 component|IPR005475~Transketolase, central region|IPR011603~2-oxoglutarate dehydrogenase, E1 component	HMMPfam~PF00676~E1_dh|HMMPfam~PF02779~Transket_pyr|HMMPIR~PIRSF000157~2-oxoglutarate dehydrogenase, E1 component|superfamily~SSF52518~Thiamin diphosphate-binding fold (THDP-binding)|HMMTigr~TIGR00239~2oxo_dh_E1: oxoglutarate dehydrogenase (su	GO:0008152~metabolic process~The chemical reactions and pathways, including anabolism and catabolism, by which living organisms transform chemical substances. Metabolic processes typically transform small molecules, but also include macromolecular processes such as DNA repair and replication, and protein synthesis and degradation.|GO:0016624~oxidoreductase activity, acting on the aldehyde or oxo …	KOG0450	2-oxoglutarate dehydrogenase, E1 subunit	Carbohydrate transport and metabolism	METABOLISM	Oxoglutarate dehydrogenase (lipoamide).	2-oxoglutarate + lipoamide = S-succinyldihydrolipoamide + CO(2).	Thiamine pyrophosphate.	\N	Citrate cycle (TCA cycle),Lysine degradation,Tryptophan metabolism	Amino Acid Metabolism,Carbohydrate Metabolism	METABOLIC	.
152855	3.7377	yes	2.25137	yes	32.4161	2.42997	75.1707	15.7877	0.00506807	0.0321086	scaffold_04	1480466	1481796	-	3	IPR013149~Alcohol dehydrogenase, zinc-binding|IPR013154~Alcohol dehydrogenase GroES-like|IPR002328~Alcohol dehydrogenase, zinc-containing, conserved site|IPR011032~GroES-like|IPR016040~NAD(P)-binding	HMMPfam~PF00107~ADH_zinc_N|HMMPfam~PF08240~ADH_N|ScanRegExp~PS00059~ADH_ZINC|superfamily~SSF50129~GroES-like|superfamily~SSF51735~NAD(P)-binding Rossmann-fold domains	GO:0008270~zinc ion binding~Interacting selectively and non-covalently with zinc (Zn) ions.|GO:0016491~oxidoreductase activity~Catalysis of an oxidation-reduction (redox) reaction, a reversible chemical reaction in which the oxidation state of an atom or atoms within a molecule is altered. One substrate acts as a hydrogen or electron donor and becomes oxidized, while the other acts as hydrogen or…	KOG0024	Sorbitol dehydrogenase	Secondary metabolites biosynthesis, transport and catabolism	METABOLISM	Alcohol dehydrogenase.	An alcohol + NAD(+) = an aldehyde or ketone + NADH.	Zinc or Iron.	\N	Bile acid biosynthesis,Fatty acid metabolism,Glycerolipid metabolism,Glycolysis / Gluconeogenesis,Tyrosine metabolism	Amino Acid Metabolism,Carbohydrate Metabolism,Lipid Metabolism,Metabolism of Complex Lipids	METABOLIC	.
152868	-2.40741	yes	0.269489	no	11.7037	62.0904	11.205	9.29581	0.00206345	0.925998	scaffold_04	1613226	1617472	+	7	IPR003439~ABC transporter-like|IPR001140~ABC transporter, transmembrane region|IPR011527~ABC transporter, transmembrane region, type 1|IPR003593~AAA+ ATPase, core	BlastProDom~PD000006~Q7SHS0_NEUCR_Q7SHS0;|HMMPfam~PF00005~ABC_tran|HMMPfam~PF00664~ABC_membrane|ScanRegExp~PS00211~ABC_TRANSPORTER_1|ProfileScan~PS50893~ABC_TRANSPORTER_2|ProfileScan~PS50929~ABC_TM1F|HMMSmart~SM00382~no description|superfamily~SSF52540~P-loop containing nucleoside triphosphate hydrolases|superfamily~SSF90123~Multidrug resistance ABC transporter MsbA, N-terminal domain	GO:0005524~ATP binding~Interacting selectively and non-covalently with ATP, adenosine 5'-triphosphate, a universally important coenzyme and enzyme regulator.|GO:0016887~ATPase activity~Catalysis of the reaction: ATP + H2O = ADP + phosphate. May or may not be coupled to another reaction.|GO:0006810~transport~The directed movement of substances (such as macromolecules, small molecules, ions) into, …	KOG0055	Multidrug/pheromone exporter, ABC superfamily	Secondary metabolites biosynthesis, transport and catabolism	METABOLISM	.	.	.	.	.	.	.	.
153020	1.98255	yes	3.52459	yes	357.349	90.4244	1367.4	118.82	0.00206345	0.00206345	scaffold_04	3053065	3054651	+	5	IPR003008~Tubulin/FtsZ, GTPase|IPR008280~Tubulin/FtsZ, C-terminal|IPR000217~Tubulin|IPR002452~Alpha tubulin	HMMPfam~PF00091~Tubulin|HMMPfam~PF03953~Tubulin_C|FPrintScan~PR01161~TUBULIN|FPrintScan~PR01162~ALPHATUBULIN|ScanRegExp~PS00227~TUBULIN|superfamily~SSF52490~Tubulin nucleotide-binding domain-like|superfamily~SSF55307~Tubulin C-terminal domain-like	GO:0043234~protein complex~Any macromolecular complex composed of two or more polypeptide subunits, which may or may not be identical. Protein complexes may have other associated non-protein prosthetic groups, such as nucleotides, metal ions or other small molecules.|GO:0051258~protein polymerization~The process of creating protein polymers, compounds composed of a large number of component monom…	KOG1376	Alpha tubulin	Cytoskeleton	CELLULAR PROCESSES AND SIGNALING	.	.	.	.	.	.	.	.
153099	4.788	yes	2.89641	yes	43.0211	1.55722	80.7775	10.8488	0.00206345	0.00872029	scaffold_04	3975074	3976565	+	5	IPR001312~Hexokinase	BlastProDom~PD001109~HXK_KLULA_P33284;|HMMPfam~PF00349~Hexokinase_1|HMMPfam~PF03727~Hexokinase_2|FPrintScan~PR00475~HEXOKINASE|superfamily~SSF53067~Actin-like ATPase domain	GO:0004396~hexokinase activity~Catalysis of the reaction: ATP + D-hexose = ADP + D-hexose 6-phosphate.|GO:0005524~ATP binding~Interacting selectively and non-covalently with ATP, adenosine 5'-triphosphate, a universally important coenzyme and enzyme regulator.|GO:0006096~glycolysis~The chemical reactions and pathways resulting in the breakdown of a monosaccharide (generally glucose) into pyruvate…	KOG1369	Hexokinase	Carbohydrate transport and metabolism	METABOLISM	Hexokinase.	ATP + D-hexose = ADP + D-hexose 6-phosphate.	\N	Hemolytic anemia due to hexokinase deficiency; MIM:235700.	Aminosugars metabolism,Erythromycin biosynthesis,Fructose and mannose metabolism,Galactose metabolism,Glycolysis / Gluconeogenesis,Starch and sucrose metabolism	Biosynthesis of Secondary Metabolites,Carbohydrate Metabolism,Metabolism of Complex Carbohydrates	METABOLIC	.
153238	1.90692	yes	0.254863	no	84.9531	22.6537	91.2264	76.4538	0.0314568	0.93562	scaffold_05	1128721	1129909	+	5	IPR001388~Synaptobrevin|IPR010908~Longin|IPR011012~Longin-like	BlastProDom~PD001229~Q6CFT6_EEEEE_Q6CFT6;|HMMPfam~PF00957~Synaptobrevin|FPrintScan~PR00219~SYNAPTOBREVN|ScanRegExp~PS00417~SYNAPTOBREVIN|ProfileScan~PS50859~LONGIN|ProfileScan~PS50892~V_SNARE|superfamily~SSF64356~SNARE-like	GO:0016021~integral to membrane~Penetrating at least one phospholipid bilayer of a membrane. May also refer to the state of being buried in the bilayer with no exposure outside the bilayer. When used to describe a protein, indicates that all or part of the peptide sequence is embedded in the membrane.|GO:0016192~vesicle-mediated transport~The directed movement of substances into, out of or within…	KOG0859	Synaptobrevin/VAMP-like protein	Intracellular trafficking, secretion, and vesicular transport	CELLULAR PROCESSES AND SIGNALING	.	.	.	.	.	.	.	.
153506	1.6692	yes	4.00242	yes	58.9051	18.5214	84.044	5.24396	0.0438497	0.00206345	scaffold_06	705566	706744	+	1	IPR006090~Acyl-CoA oxidase/dehydrogenase, type 1|IPR006091~Acyl-CoA dehydrogenase/oxidase, central region|IPR006092~Acyl-CoA dehydrogenase, N-terminal|IPR006089~Acyl-CoA dehydrogenase, conserved site|IPR009075~Acyl-CoA dehydrogenase/oxidase C-terminal|IPR009100~Acyl-CoA dehydrogenase/oxidase, middle and N-terminal	HMMPfam~PF00441~Acyl-CoA_dh_1|HMMPfam~PF02770~Acyl-CoA_dh_M|HMMPfam~PF02771~Acyl-CoA_dh_N|ScanRegExp~PS00072~ACYL_COA_DH_1|ScanRegExp~PS00073~ACYL_COA_DH_2|superfamily~SSF47203~Acyl-CoA dehydrogenase C-terminal domain-like|superfamily~SSF56645~Acyl-CoA dehydrogenase NM domain-like	GO:0006118~electron transport~OBSOLETE. The transport of electrons from an electron donor to an electron acceptor.|GO:0016627~oxidoreductase activity, acting on the CH-CH group of donors~Catalysis of an oxidation-reduction (redox) reaction in which a CH-CH group acts as a hydrogen or electron donor and reduces a hydrogen or electron acceptor.|GO:0003995~acyl-CoA dehydrogenase activity~Catalysis o…	KOG0140	Medium-chain acyl-CoA dehydrogenase	Lipid transport and metabolism	METABOLISM	Acyl-CoA dehydrogenase.	Acyl-CoA + ETF = 2,3-dehydroacyl-CoA + reduced ETF.	FAD.	Deficiency of medium-chain acyl-CoA dehydrogenase; MIM:201450.	Fatty acid metabolism,Propanoate metabolism,Valine, leucine and isoleucine degradation,beta-Alanine metabolism	Amino Acid Metabolism,Carbohydrate Metabolism,Lipid Metabolism,Metabolism of Other Amino Acids	METABOLIC	.
153518	2.34393	yes	0.964806	no	220.044	43.3425	216.922	111.139	0.00206345	0.43335	scaffold_06	902031	903481	-	5	IPR004789~Acetolactate synthase, small subunit|IPR002912~Amino acid-binding ACT	BlastProDom~PD002844~P78995_SACPS_P78995;|HMMPfam~PF01842~ACT|superfamily~SSF55021~ACT-like|HMMTigr~TIGR00119~acolac_sm: acetolactate synthase, small sub	GO:0003984~acetolactate synthase activity~Catalysis of the reaction: 2 pyruvate = 2-acetolactate + CO2.|GO:0009082~branched chain family amino acid biosynthetic process~The chemical reactions and pathways resulting in the formation of amino acids containing a branched carbon skeleton, comprising isoleucine, leucine and valine.|GO:0008152~metabolic process~The chemical reactions and pathways, incl…	KOG2663	Acetolactate synthase, small subunit	Amino acid transport and metabolism	METABOLISM	.	.	.	.	.	.	.	.
153534	3.57911	yes	2.33115	yes	203.564	17.0326	244.128	48.5145	0.00206345	0.0063426	scaffold_06	1075398	1077100	-	8	IPR001155~NADH:flavin oxidoreductase/NADH oxidase, N-terminal	HMMPfam~PF00724~Oxidored_FMN|superfamily~SSF51395~FMN-linked oxidoreductases	GO:0010181~FMN binding~Interacting selectively and non-covalently with FMN, flavin mononucleotide, the coenzyme or the prosthetic group of various flavoprotein oxidoreductase enzymes.|GO:0016491~oxidoreductase activity~Catalysis of an oxidation-reduction (redox) reaction, a reversible chemical reaction in which the oxidation state of an atom or atoms within a molecule is altered. One substrate ac…	KOG0134	NADH:flavin oxidoreductase/12-oxophytodienoate reductase	Energy production and conversion,General function prediction only	METABOLISM,POORLY CHARACTERIZED	12-oxophytodienoate reductase.	8-[(1R,2R)-3-oxo-2-{(Z)-pent-2-enyl}cyclopentyl]octanoate + NADP(+) = (15Z)-12-oxophyto-10,15-dienoate + NADPH.	\N	\N	\N	\N	\N	.
153603	-1.64829	yes	-0.545149	no	15.0751	47.2547	15.8797	23.1713	0.0361073	0.716989	scaffold_06	1811524	1815727	-	11	IPR005834~Haloacid dehalogenase-like hydrolase|IPR001757~ATPase, P-type, K/Mg/Cd/Cu/Zn/Na/Ca/Na/H-transporter|IPR006539~Phospholipid-translocating P-type ATPase, flippase	HMMPfam~PF00702~Hydrolase|FPrintScan~PR00119~CATATPASE|ScanRegExp~PS00154~ATPASE_E1_E2|superfamily~SSF56784~HAD-like|superfamily~SSF81653~Calcium ATPase, transduction domain A|superfamily~SSF81660~Metal cation-transporting ATPase, ATP-binding domain N|superfamily~SSF81665~Calcium ATPase, transmembrane domain M|HMMTigr~TIGR01494~ATPase_P-type: ATPase, P-type (transpor|HMMTigr~TIGR01652~ATPase-Plip…	GO:0003824~catalytic activity~Catalysis of a biochemical reaction at physiological temperatures. In biologically catalyzed reactions, the reactants are known as substrates, and the catalysts are naturally occurring macromolecular substances known as enzymes. Enzymes possess specific binding sites for substrates, and are usually composed wholly or largely of protein, but RNA that has catalytic act…	KOG0206	P-type ATPase	General function prediction only	POORLY CHARACTERIZED	Magnesium-ATPase.	ATP + H(2)O = ADP + phosphate.	Magnesium.	Progressive familial intrahepatic cholestasis; MIM:211600. Benign recurrent intrahepatic cholestasis; MIM:243300.	\N	\N	\N	.
153802	4.9108	yes	4.16331	yes	176.617	5.87133	144.603	8.07044	0.00206345	0.00206345	scaffold_07	480601	483595	+	3	IPR008250~E1-E2 ATPase-associated region|IPR006068~ATPase, P-type cation-transporter, C-terminal|IPR004014~ATPase, P-type cation-transporter, N-terminal|IPR005834~Haloacid dehalogenase-like hydrolase|IPR001757~ATPase, P-type, K/Mg/Cd/Cu/Zn/Na/Ca/Na/H-transporter|IPR006069~ATPase, P-type cation exchange, alpha subunit|IPR006414~Potassium/sodium efflux P-type ATPase, fungal-type	HMMPfam~PF00122~E1-E2_ATPase|HMMPfam~PF00689~Cation_ATPase_C|HMMPfam~PF00690~Cation_ATPase_N|HMMPfam~PF00702~Hydrolase|FPrintScan~PR00119~CATATPASE|FPrintScan~PR00121~NAKATPASE|ScanRegExp~PS00154~ATPASE_E1_E2|superfamily~SSF56784~HAD-like|superfamily~SSF81653~Calcium ATPase, transduction domain A|superfamily~SSF81660~Metal cation-transporting ATPase, ATP-binding domain N|superfamily~SSF81665~Calc…	GO:0005524~ATP binding~Interacting selectively and non-covalently with ATP, adenosine 5'-triphosphate, a universally important coenzyme and enzyme regulator.|GO:0016020~membrane~Double layer of lipid molecules that encloses all cells, and, in eukaryotes, many organelles; may be a single or double lipid bilayer; also includes associated proteins.|GO:0016820~hydrolase activity, acting on acid anhyd…	KOG0202	Ca2+ transporting ATPase	Inorganic ion transport and metabolism	METABOLISM	Calcium-transporting ATPase.	ATP + H(2)O + Ca(2+)(Cis) = ADP + phosphate + Ca(2+)(Trans).	Magnesium.	Darier disease; MIM:124200. Benign chronic pemphigus; MIM:169600.	\N	\N	\N	.
153852	3.39033	yes	1.51152	no	29.3679	2.80081	23.1447	8.11781	0.017618	0.212882	scaffold_07	899850	901263	+	5	IPR002685~Glycosyl transferase, family 15	HMMPfam~PF01793~Glyco_transf_15|HMMPIR~PIRSF018153~Glycolipid 2-alpha-mannosyltransferase, fungal type|superfamily~SSF53448~Nucleotide-diphospho-sugar transferases	GO:0004377~glycolipid 2-alpha-mannosyltransferase activity~Catalysis of the transfer of an alpha-D-mannosyl residue from GDP-mannose into lipid-linked oligosaccharide, forming an alpha-1,2-D-mannosyl-D-mannose linkage.|GO:0006486~protein amino acid glycosylation~A protein modification process that results in the addition of a sugar unit to a protein amino acid, e.g. the addition of glycan chains …	KOG4472	Glycolipid 2-alpha-mannosyltransferase (alpha-1,2-mannosyltransferase)	Carbohydrate transport and metabolism	METABOLISM	Glycolipid 2-alpha-mannosyltransferase.	Transfers an alpha-D-mannosyl residue from GDP-mannose into lipid-linked oligosaccharide, forming an alpha-1,2-D-mannosyl-D-mannose linkage.	\N	\N	N-Glycans biosynthesis	Metabolism of Complex Carbohydrates	METABOLIC	Description~Bernard Henrissat~Bernard.Henrissat@afmb.univ-mrs.fr~2014-08-04~GT15|Defline~Bernard Henrissat~Bernard.Henrissat@afmb.univ-mrs.fr~2014-08-04~Glycosyltransferase Family 15 protein
153863	-2.85681	yes	-4.14493	yes	54.4264	394.272	15.0039	265.431	0.00206345	0.00206345	scaffold_07	999103	1000614	+	2	IPR001128~Cytochrome P450|IPR002401~Cytochrome P450, E-class, group I	HMMPfam~PF00067~p450|FPrintScan~PR00385~P450|FPrintScan~PR00463~EP450I|ScanRegExp~PS00086~CYTOCHROME_P450|superfamily~SSF48264~Cytochrome P450	GO:0004497~monooxygenase activity~Catalysis of the incorporation of one atom from molecular oxygen into a compound and the reduction of the other atom of oxygen to water.|GO:0005506~iron ion binding~Interacting selectively and non-covalently with iron (Fe) ions.|GO:0006118~electron transport~OBSOLETE. The transport of electrons from an electron donor to an electron acceptor.|GO:0020037~heme bindi…	KOG0157	Cytochrome P450 CYP4/CYP19/CYP26 subfamilies	Lipid transport and metabolism,Secondary metabolites biosynthesis, transport and catabolism	METABOLISM	Acting on paired donors, with incorporation or reduction of	\N	\N	\N	Ascorbate and aldarate metabolism,Flavonoids, stilbene and lignin biosynthesis,Fluorene degradation,gamma-Hexachlorocyclohexane degradation	Biodegradation of Xenobiotics,Biosynthesis of Secondary Metabolites,Carbohydrate Metabolism	METABOLIC	.
154006	5.30906	yes	5.45255	no	28.3095	0.714079	9.21316	0.210391	0.00506807	0.227805	scaffold_07	2697258	2698833	+	3	IPR011701~Major facilitator superfamily MFS-1|IPR007114~Major facilitator superfamily|IPR016196~MFS general substrate transporter	HMMPfam~PF07690~MFS_1|ProfileScan~PS50850~MFS|superfamily~SSF103473~MFS general substrate transporter	GO:0005215~transporter activity~Enables the directed movement of substances (such as macromolecules, small molecules, ions) into, out of or within a cell, or between cells.|GO:0006810~transport~The directed movement of substances (such as macromolecules, small molecules, ions) into, out of or within a cell, or between cells, or within a multicellular organism by means of some agent such as a tran…	KOG2533	Permease of the major facilitator superfamily	Carbohydrate transport and metabolism	METABOLISM	.	.	.	.	.	.	.	.
154273	3.11428	yes	-0.140845	no	151.191	17.4597	145.241	160.136	0.00206345	0.975759	scaffold_09	365881	368020	-	13	IPR002129~Pyridoxal phosphate-dependent decarboxylase|IPR015424~Pyridoxal phosphate-dependent transferase, major region|IPR010107~Glutamate decarboxylase	HMMPfam~PF00282~Pyridoxal_deC|superfamily~SSF53383~PLP-dependent transferases|HMMTigr~TIGR01788~Glu-decarb-GAD: glutamate decarboxylas	GO:0016831~carboxy-lyase activity~Catalysis of the nonhydrolytic addition or removal of a carboxyl group to or from a compound.|GO:0019752~carboxylic acid metabolic process~The chemical reactions and pathways involving carboxylic acids, any organic acid containing one or more carboxyl (COOH) groups or anions (COO-).|GO:0030170~pyridoxal phosphate binding~Interacting selectively and non-covalently…	KOG1383	Glutamate decarboxylase/sphingosine phosphate lyase	Amino acid transport and metabolism	METABOLISM	.	.	.	.	.	.	.	.
154313	-1.77718	yes	-1.17178	no	7.0903	24.3025	7.8208	17.6194	0.0227086	0.25742	scaffold_09	751758	753659	+	5	IPR004299~Membrane bound O-acyl transferase, MBOAT	HMMPfam~PF03062~MBOAT	.	KOG3860	Acyltransferase required for palmitoylation of Hedgehog (Hh) family of secreted signaling proteins	Signal transduction mechanisms	CELLULAR PROCESSES AND SIGNALING	.	.	.	.	.	.	.	.
154708	-2.6956	yes	-3.19185	yes	16.2842	105.493	5.65193	51.6463	0.00206345	0.00206345	scaffold_01	872576	873222	+	2	.	.	.	.	.	.	.	.	.	.	.	.	.	.	.
154736	-2.57682	yes	0.0151233	no	4.37427	26.0979	5.35297	5.29715	0.00206345	0.996955	scaffold_01	1224305	1225596	+	3	IPR009828~Protein of unknown function DUF1394	HMMPfam~PF07159~DUF1394	.	KOG3951	Uncharacterized conserved protein	Function unknown	POORLY CHARACTERIZED	.	.	.	.	.	.	.	.
154740	-1.68993	yes	-1.17437	no	81.1914	261.957	64.3047	145.132	0.0184467	0.168086	scaffold_01	1243901	1244857	+	5	IPR006689~ARF/SAR superfamily|IPR001806~Ras GTPase|IPR003577~Ras small GTPase, Ras type|IPR003579~Ras small GTPase, Rab type|IPR006688~ADP-ribosylation factor|IPR006687~GTP-binding protein SAR1|IPR005225~Small GTP-binding protein	HMMPfam~PF00025~Arf|FPrintScan~PR00328~SAR1GTPBP|FPrintScan~PR00449~RASTRNSFRMNG|HMMSmart~SM00173~no description|HMMSmart~SM00175~no description|HMMSmart~SM00177~no description|HMMSmart~SM00178~no description|superfamily~SSF52540~P-loop containing nucleoside triphosphate hydrolases|HMMTigr~TIGR00231~small_GTP: small GTP-binding protein domain	GO:0005525~GTP binding~Interacting selectively and non-covalently with GTP, guanosine triphosphate.|GO:0007264~small GTPase mediated signal transduction~Any series of molecular signals in which a small monomeric GTPase relays one or more of the signals.|GO:0005622~intracellular~The living contents of a cell; the matter contained within (but not including) the plasma membrane, usually taken to exc…	KOG0075	GTP-binding ADP-ribosylation factor-like protein	General function prediction only	POORLY CHARACTERIZED	.	.	.	.	.	.	.	.
154741	-2.40522	yes	-2.29426	yes	394.07	2087.46	130.692	641.046	0.00206345	0.00206345	scaffold_01	1245872	1246516	-	2	IPR001283~Allergen V5/Tpx-1 related|IPR014044~SCP-like extracellular	BlastProDom~PD000542~Q6CA40_EEEEE_Q6CA40;|HMMPfam~PF00188~SCP|FPrintScan~PR00837~V5TPXLIKE|ScanRegExp~PS01009~CRISP_1|HMMSmart~SM00198~no description|superfamily~SSF55797~PR-1-like	GO:0005576~extracellular region~The space external to the outermost structure of a cell. For cells without external protective or external encapsulating structures this refers to space outside of the plasma membrane. This term covers the host cell environment outside an intracellular parasite.	KOG3017	Defense-related protein containing SCP domain	Function unknown	POORLY CHARACTERIZED	.	.	.	.	.	.	.	.
154743	2.28175	yes	0.417451	no	43.7477	8.99665	27.4522	20.5547	0.00366465	0.829829	scaffold_01	1297996	1300088	+	2	IPR002060~Squalene/phytoene synthase|IPR008949~Terpenoid synthase|IPR017825~Lycopene cyclase region	HMMPfam~PF00494~SQS_PSY|ScanRegExp~PS01045~SQUALEN_PHYTOEN_SYN_2|superfamily~SSF48576~Terpenoid synthases|HMMTigr~TIGR03462~CarR_dom_SF: lycopene cyclase domain	GO:0009058~biosynthetic process~The chemical reactions and pathways resulting in the formation of substances; typically the energy-requiring part of metabolism in which simpler substances are transformed into more complex ones.|GO:0016740~transferase activity~Catalysis of the transfer of a group, e.g. a methyl group, glycosyl group, acyl group, phosphorus-containing, or other groups, from one com…	KOG1459	Squalene synthetase	Lipid transport and metabolism	METABOLISM	.	.	.	.	.	.	.	.
154748	-1.81349	yes	-1.16421	no	38.7889	136.34	54.7625	122.728	0.0129716	0.205049	scaffold_01	1343582	1344481	+	5	IPR007318~Phospholipid methyltransferase	BlastProDom~PD016802~Q7S5W9_NEUCR_Q7S5W9;|HMMPfam~PF04191~PEMT|HMMPIR~PIRSF005444~Phosphatidylethanolamine N-methyltransferase/Methylene-fatty-acyl-phospholipid synthase	GO:0006644~phospholipid metabolic process~The chemical reactions and pathways involving phospholipids, any lipid containing phosphoric acid as a mono- or diester.|GO:0008170~N-methyltransferase activity~Catalysis of the transfer of a methyl group to the nitrogen atom of an acceptor molecule.	KOG4142	Phospholipid methyltransferase	Lipid transport and metabolism	METABOLISM	Phosphatidyl-N-methylethanolamine N-methyltransferase.	S-adenosyl-L-methionine + phosphatidyl-N-methylethanolamine = S-adenosyl-L-homocysteine + phosphatidyl-N-dimethylethanolamine.	\N	\N	Glycine, serine and threonine metabolism	Amino Acid Metabolism	METABOLIC	.
154750	1.77949	yes	1.03237	no	64.9154	18.909	74.146	36.2504	0.0347601	0.440608	scaffold_01	1385630	1386496	-	3	IPR005811~ATP-citrate lyase/succinyl-CoA ligase|IPR005810~Succinyl-CoA ligase, alpha subunit|IPR017440~ATP-citrate lyase/succinyl-CoA ligase, active site|IPR016040~NAD(P)-binding|IPR016102~Succinyl-CoA synthetase-like	HMMPfam~PF00549~Ligase_CoA|FPrintScan~PR01798~SCOASYNTHASE|ScanRegExp~PS00399~SUCCINYL_COA_LIG_2|ScanRegExp~PS01216~SUCCINYL_COA_LIG_1|superfamily~SSF51735~NAD(P)-binding Rossmann-fold domains|superfamily~SSF52210~Succinyl-CoA synthetase domains	GO:0003824~catalytic activity~Catalysis of a biochemical reaction at physiological temperatures. In biologically catalyzed reactions, the reactants are known as substrates, and the catalysts are naturally occurring macromolecular substances known as enzymes. Enzymes possess specific binding sites for substrates, and are usually composed wholly or largely of protein, but RNA that has catalytic act…	KOG1255	Succinyl-CoA synthetase, alpha subunit	Energy production and conversion	METABOLISM	Succinate--CoA ligase (GDP-forming).	GTP + succinate + CoA = GDP + succinyl-CoA + phosphate.	\N	\N	Citrate cycle (TCA cycle),Propanoate metabolism	Carbohydrate Metabolism	METABOLIC	.
154755	1.73411	yes	3.84905	yes	165.068	49.6185	205.544	14.2634	0.0193496	0.00206345	scaffold_01	1434683	1435555	+	2	.	superfamily~SSF103107~Hypothetical protein c14orf129, hspc210	.	.	.	.	.	.	.	.	.	.	.	.	.
154780	-2.20704	yes	-1.47784	no	89.8014	414.638	61.5936	171.558	0.00366465	0.203219	scaffold_01	1822979	1823714	+	1	.	.	.	KOG1878	Nuclear receptor coregulator SMRT/SMRTER, contains Myb-like domains	Transcription	INFORMATION STORAGE AND PROCESSING	.	.	.	.	.	.	.	.
154792	1.53425	yes	2.56473	yes	208.566	72.0093	293.898	49.6747	0.0485453	0.00206345	scaffold_01	1976349	1978176	+	1	IPR000679~Zinc finger, GATA-type	HMMPfam~PF00320~GATA|FPrintScan~PR00619~GATAZNFINGER|ScanRegExp~PS00344~GATA_ZN_FINGER_1|ProfileScan~PS50114~GATA_ZN_FINGER_2|HMMSmart~SM00401~no description|superfamily~SSF57716~Glucocorticoid receptor-like (DNA-binding domain)	GO:0003700~sequence-specific DNA binding transcription factor activity~Interacting selectively and non-covalently with a specific DNA sequence in order to modulate transcription. The transcription factor may or may not also interact selectively with a protein or macromolecular complex.|GO:0005634~nucleus~A membrane-bounded organelle of eukaryotic cells in which chromosomes are housed and replicat…	KOG1601	GATA-4/5/6 transcription factors	Transcription	INFORMATION STORAGE AND PROCESSING	.	.	.	.	.	.	.	Defline~Ekaterina Shelest~ekaterina.shelest@hki-jena.de~2014-11-18~GATA-type Zinc finger transcription factor
154841	-2.2812	yes	-9.99	no	8.22115	39.9616	0	0.550314	0.016683	1	scaffold_01	2623083	2624257	+	3	IPR007052~CS domain	ProfileScan~PS51203~CS	.	.	.	.	.	.	.	.	.	.	.	.	.
154857	3.05807	yes	2.34326	yes	260.22	31.2442	404.385	79.6901	0.00206345	0.0257932	scaffold_01	2888458	2889163	-	1	.	.	.	.	.	.	.	.	.	.	.	.	.	.	.
154858	3.66708	yes	1.76554	no	93.967	7.39731	89.2671	26.2548	0.00206345	0.0939687	scaffold_01	2890265	2890911	+	1	.	.	.	.	.	.	.	.	.	.	.	.	.	.	.
154904	-2.60714	yes	-1.87949	yes	61.67	375.753	84.5009	310.916	0.00506807	0.0250068	scaffold_01	3361124	3361657	+	1	.	.	.	.	.	.	.	.	.	.	.	.	.	.	.
154994	1.64264	yes	0.898995	no	6963.18	2230.1	6932.52	3717.64	0.00506807	0.222099	scaffold_01	4459380	4460172	+	2	IPR002143~Ribosomal protein L1	BlastProDom~PD001314~Q6MDM4_PARUW_Q6MDM4;|HMMPfam~PF00687~Ribosomal_L1|HMMPIR~PIRSF002155~Ribosomal protein, L1p/L1a/L10e/organellar L1 types|ScanRegExp~PS01199~RIBOSOMAL_L1|superfamily~SSF56808~Ribosomal protein L1	GO:0003735~structural constituent of ribosome~The action of a molecule that contributes to the structural integrity of the ribosome.|GO:0005622~intracellular~The living contents of a cell; the matter contained within (but not including) the plasma membrane, usually taken to exclude large vacuoles and masses of secretory or ingested material. In eukaryotes it includes the nucleus and cytoplasm.|GO…	KOG1570	60S ribosomal protein L10A	Translation, ribosomal structure and biogenesis	INFORMATION STORAGE AND PROCESSING	.	.	.	.	.	.	.	.
154996	2.1906	yes	0.266819	no	102.659	22.4885	112.741	93.7044	0.00206345	0.920482	scaffold_01	4487570	4488396	-	2	IPR004835~Fungal chitin synthase	HMMPfam~PF03142~Chitin_synth_2	GO:0016758~transferase activity, transferring hexosyl groups~Catalysis of the transfer of a hexosyl group from one compound (donor) to another (acceptor).	KOG2571	Chitin synthase/hyaluronan synthase (glycosyltransferases)	Cell wall/membrane/envelope biogenesis	CELLULAR PROCESSES AND SIGNALING	.	.	.	.	.	.	.	Description~Bernard Henrissat~Bernard.Henrissat@afmb.univ-mrs.fr~2014-08-04~GT2|Defline~Bernard Henrissat~Bernard.Henrissat@afmb.univ-mrs.fr~2014-08-04~Glycosyltransferase Family 2 protein
154997	2.038	yes	0.124012	no	82.557	20.1027	97.4608	89.4331	0.0227086	0.975759	scaffold_01	4488443	4489155	-	1	IPR004835~Fungal chitin synthase	HMMPfam~PF03142~Chitin_synth_2	GO:0016758~transferase activity, transferring hexosyl groups~Catalysis of the transfer of a hexosyl group from one compound (donor) to another (acceptor).	KOG2571	Chitin synthase/hyaluronan synthase (glycosyltransferases)	Cell wall/membrane/envelope biogenesis	CELLULAR PROCESSES AND SIGNALING	.	.	.	.	.	.	.	Description~Bernard Henrissat~Bernard.Henrissat@afmb.univ-mrs.fr~2014-08-04~GT2|Defline~Bernard Henrissat~Bernard.Henrissat@afmb.univ-mrs.fr~2014-08-04~Glycosyltransferase Family 2 protein
155023	5.56652	yes	5.50631	yes	123.054	2.5966	196.4	4.32095	0.00206345	0.00206345	scaffold_01	4714479	4715751	+	3	IPR013149~Alcohol dehydrogenase, zinc-binding|IPR011032~GroES-like|IPR016040~NAD(P)-binding	HMMPfam~PF00107~ADH_zinc_N|superfamily~SSF50129~GroES-like|superfamily~SSF51735~NAD(P)-binding Rossmann-fold domains	GO:0003824~catalytic activity~Catalysis of a biochemical reaction at physiological temperatures. In biologically catalyzed reactions, the reactants are known as substrates, and the catalysts are naturally occurring macromolecular substances known as enzymes. Enzymes possess specific binding sites for substrates, and are usually composed wholly or largely of protein, but RNA that has catalytic act…	KOG1196	Predicted NAD-dependent oxidoreductase	General function prediction only	POORLY CHARACTERIZED	.	.	.	.	.	.	.	.
155026	2.74409	yes	3.87284	yes	26.8963	4.01455	42.9241	2.92995	0.0227086	0.00366465	scaffold_01	4768861	4770066	+	3	IPR001395~Aldo/keto reductase	BlastProDom~PD000288~Q8J0K1_EEEEE_Q8J0K1;|HMMPfam~PF00248~Aldo_ket_red|FPrintScan~PR00069~ALDKETRDTASE|ScanRegExp~PS00062~ALDOKETO_REDUCTASE_2|ScanRegExp~PS00063~ALDOKETO_REDUCTASE_3|superfamily~SSF51430~NAD(P)-linked oxidoreductase	GO:0016491~oxidoreductase activity~Catalysis of an oxidation-reduction (redox) reaction, a reversible chemical reaction in which the oxidation state of an atom or atoms within a molecule is altered. One substrate acts as a hydrogen or electron donor and becomes oxidized, while the other acts as hydrogen or electron acceptor and becomes reduced.	KOG1577	Aldo/keto reductase family proteins	General function prediction only	POORLY CHARACTERIZED	D-xylose 1-dehydrogenase (NADP+).	D-xylose + NADP(+) = D-xylono-1,5-lactone + NADPH.	\N	\N	\N	\N	\N	.
155048	2.78671	yes	2.31849	yes	12.2846	1.78023	17.5507	3.5185	0.0257932	0.0157139	scaffold_01	4988256	4989644	+	1	IPR002509~Polysaccharide deacetylase|IPR011330~Glycoside hydrolase/deacetylase, beta/alpha-barrel	HMMPfam~PF01522~Polysacc_deac_1|superfamily~SSF88713~Glycoside hydrolase/deacetylase	GO:0005975~carbohydrate metabolic process~The chemical reactions and pathways involving carbohydrates, any of a group of organic compounds based of the general formula Cx(H2O)y. Includes the formation of carbohydrate derivatives by the addition of a carbohydrate residue to another molecule.|GO:0016810~hydrolase activity, acting on carbon-nitrogen (but not peptide) bonds~Catalysis of the hydrolysi…	.	.	.	.	.	.	.	.	.	.	.	Description~Bernard Henrissat~Bernard.Henrissat@afmb.univ-mrs.fr~2014-08-04~CE4|Defline~Bernard Henrissat~Bernard.Henrissat@afmb.univ-mrs.fr~2014-08-04~Carbohydrate Esterase Family 4 protein
155050	2.13427	yes	4.82033	yes	139.249	31.7185	137.159	4.85467	0.0129716	0.00206345	scaffold_01	5002315	5003837	+	6	IPR001993~Mitochondrial substrate carrier|IPR002067~Mitochondrial carrier protein	HMMPfam~PF00153~Mito_carr|FPrintScan~PR00926~MITOCARRIER|ProfileScan~PS50920~SOLCAR|superfamily~SSF103506~Mitochondrial carrier	GO:0005488~binding~The selective, non-covalent, often stoichiometric, interaction of a molecule with one or more specific sites on another molecule.|GO:0006810~transport~The directed movement of substances (such as macromolecules, small molecules, ions) into, out of or within a cell, or between cells, or within a multicellular organism by means of some agent such as a transporter or pore.|GO:0016…	KOG0756	Mitochondrial tricarboxylate/dicarboxylate carrier proteins	Energy production and conversion	METABOLISM	.	.	.	.	.	.	.	.
155061	-1.83703	yes	-2.19717	yes	429.012	1532.75	168.215	771.401	0.00366465	0.00206345	scaffold_01	5097378	5098596	-	2	IPR006088~Sterol desaturase	HMMPfam~PF01598~Sterol_desat	GO:0003824~catalytic activity~Catalysis of a biochemical reaction at physiological temperatures. In biologically catalyzed reactions, the reactants are known as substrates, and the catalysts are naturally occurring macromolecular substances known as enzymes. Enzymes possess specific binding sites for substrates, and are usually composed wholly or largely of protein, but RNA that has catalytic act…	KOG0873	C-4 sterol methyl oxidase	Lipid transport and metabolism	METABOLISM	.	.	.	.	.	.	.	.
155073	-2.55302	yes	-2.4247	no	14.7168	86.3668	1.30685	7.01674	0.00981984	0.663241	scaffold_01	5301784	5302437	-	1	IPR005132~Rare lipoprotein A|IPR009009~Barwin-related endoglucanase	HMMPfam~PF03330~DPBB_1|superfamily~SSF50685~Barwin-like endoglucanases	.	.	.	.	.	.	.	.	.	.	.	.	Description~Bernard Henrissat~Bernard.Henrissat@afmb.univ-mrs.fr~2014-08-04~EXPN|Defline~Bernard Henrissat~Bernard.Henrissat@afmb.univ-mrs.fr~2014-08-04~Distantly related to plant expansins
155087	-1.87186	yes	0.00400798	no	12.6649	46.3541	3.90007	3.88925	0.00755013	0.997724	scaffold_01	5500027	5501412	+	4	IPR000743~Glycoside hydrolase, family 28|IPR006626~Parallel beta-helix repeat|IPR011050~Pectin lyase fold/virulence factor	HMMPfam~PF00295~Glyco_hydro_28|HMMSmart~SM00710~no description|superfamily~SSF51126~Pectin lyase-like	GO:0004650~polygalacturonase activity~Catalysis of the random hydrolysis of 1,4-alpha-D-galactosiduronic linkages in pectate and other galacturonans.|GO:0005975~carbohydrate metabolic process~The chemical reactions and pathways involving carbohydrates, any of a group of organic compounds based of the general formula Cx(H2O)y. Includes the formation of carbohydrate derivatives by the addition of a…	.	.	.	.	Galacturan 1,4-alpha-galacturonidase.	{(1,4)-alpha-D-galacturonide}(N) + H(2)O = {(1,4)-alpha-D- galacturonide}(N-1) + D-galacturonate.	\N	\N	Starch and sucrose metabolism	Metabolism of Complex Carbohydrates	METABOLIC	Description~Bernard Henrissat~Bernard.Henrissat@afmb.univ-mrs.fr~2014-08-04~GH28|Defline~Bernard Henrissat~Bernard.Henrissat@afmb.univ-mrs.fr~2014-08-04~Glycoside Hydrolase Family 28 protein
155092	1.84183	yes	0.696804	no	79.3973	22.1493	63.5639	39.2149	0.0119052	0.622041	scaffold_01	5581885	5582548	+	1	.	.	.	.	.	.	.	.	.	.	.	.	.	.	.
155098	3.3181	yes	3.44144	yes	179.095	17.9571	242.203	22.2948	0.00206345	0.00206345	scaffold_01	5611112	5612473	-	3	IPR002042~Uricase	BlastProDom~PD003367~URIC_SCHPO_O74409;|HMMPfam~PF01014~Uricase|FPrintScan~PR00093~URICASE|ScanRegExp~PS00366~URICASE|superfamily~SSF55620~Tetrahydrobiopterin biosynthesis enzymes-like|HMMTigr~TIGR03383~urate_oxi: urate oxidase	GO:0004846~urate oxidase activity~Catalysis of the reaction: urate + O2 + H2O = 5-hydroxyisourate + hydrogen peroxide.|GO:0006144~purine base metabolic process~The chemical reactions and pathways involving purine bases, one of the two classes of nitrogen-containing ring compounds found in DNA and RNA, which include adenine and guanine.	KOG1599	Uricase (urate oxidase)	Secondary metabolites biosynthesis, transport and catabolism	METABOLISM	Urate oxidase.	Urate + O(2) + H(2)O = 5-hydroxyisourate + H(2)O(2).	\N	\N	Purine metabolism	Nucleotide Metabolism	METABOLIC	.
155109	3.67113	yes	3.11916	yes	760.54	59.7037	682.888	78.5941	0.00206345	0.00206345	scaffold_01	5747961	5748494	+	2	.	.	.	.	.	.	.	.	.	.	.	.	.	.	.
155113	3.6659	yes	2.40273	no	15.0439	1.18527	8.7496	1.6546	0.0202452	0.0850165	scaffold_01	5799675	5800722	+	1	.	.	.	.	.	.	.	.	.	.	.	.	.	.	.
155133	1.8093	yes	1.33593	no	154.377	44.0482	189.621	75.1158	0.0108355	0.124243	scaffold_02	139374	140202	-	2	.	.	.	.	.	.	.	.	.	.	.	.	.	.	.
155137	2.3571	yes	-0.391448	no	47.3396	9.23987	66.6117	87.3751	0.00206345	0.829347	scaffold_02	191825	192964	+	3	IPR002198~Short-chain dehydrogenase/reductase SDR|IPR002347~Glucose/ribitol dehydrogenase|IPR016040~NAD(P)-binding	HMMPfam~PF00106~adh_short|FPrintScan~PR00081~GDHRDH|ScanRegExp~PS00061~ADH_SHORT|superfamily~SSF51735~NAD(P)-binding Rossmann-fold domains	GO:0008152~metabolic process~The chemical reactions and pathways, including anabolism and catabolism, by which living organisms transform chemical substances. Metabolic processes typically transform small molecules, but also include macromolecular processes such as DNA repair and replication, and protein synthesis and degradation.|GO:0016491~oxidoreductase activity~Catalysis of an oxidation-reduc…	KOG1205	Predicted dehydrogenase	Secondary metabolites biosynthesis, transport and catabolism	METABOLISM	Oxidoreductases.	\N	\N	\N	\N	\N	\N	.
155151	-2.40025	yes	-0.537514	no	4.09873	21.6369	6.66154	9.66901	0.0341103	0.842122	scaffold_02	371075	371835	-	3	IPR009002~FMN-binding split barrel, related	superfamily~SSF50475~FMN-binding split barrel	.	.	.	.	.	.	.	.	.	.	.	.	.
155202	-1.72928	yes	0.76033	no	20.6276	68.3932	7.12129	4.20413	0.0461731	0.634174	scaffold_02	924729	926428	-	7	IPR002921~Lipase, class 3|IPR008262~Lipase, active site	HMMPfam~PF01764~Lipase_3|ScanRegExp~PS00120~LIPASE_SER|superfamily~SSF53474~alpha/beta-Hydrolases	GO:0004806~triglyceride lipase activity~Catalysis of the reaction: triacylglycerol + H2O = diacylglycerol + a fatty acid anion.|GO:0006629~lipid metabolic process~The chemical reactions and pathways involving lipids, compounds soluble in an organic solvent but not, or sparingly, in an aqueous solvent. Includes fatty acids; neutral fats, other fatty-acid esters, and soaps; long-chain (fatty) alcoh…	KOG4569	Predicted lipase	Lipid transport and metabolism	METABOLISM	Carboxylic ester hydrolases.	\N	\N	\N	2,4-Dichlorobenzoate degradation,Butanoate metabolism,Pentose and glucuronate interconversions	Biodegradation of Xenobiotics,Carbohydrate Metabolism	METABOLIC	.
155263	3.1336	yes	4.51953	yes	24.7455	2.81962	26.3144	1.14731	0.0139192	0.0444771	scaffold_02	1665878	1666742	-	4	IPR003172~MD-2-related lipid-recognition	HMMPfam~PF02221~E1_DerP2_DerF2|HMMSmart~SM00737~no description|superfamily~SSF63707~Ganglioside M2 (gm2) activator	.	KOG4680	Uncharacterized conserved protein, contains ML domain	General function prediction only	POORLY CHARACTERIZED	.	.	.	.	.	.	.	.
155268	-1.54505	yes	-0.496003	no	315.256	919.965	408.044	575.465	0.0218682	0.764239	scaffold_02	1706484	1707834	-	3	IPR010257~Fatty acid desaturase, type 1, N-terminal|IPR005804~Fatty acid desaturase, type 1	BlastProDom~PD001081~Q9XWK1_CAEEL_Q9XWK1;|HMMPfam~PF00487~FA_desaturase	GO:0006629~lipid metabolic process~The chemical reactions and pathways involving lipids, compounds soluble in an organic solvent but not, or sparingly, in an aqueous solvent. Includes fatty acids; neutral fats, other fatty-acid esters, and soaps; long-chain (fatty) alcohols and waxes; sphingoids and other long-chain bases; glycolipids, phospholipids and sphingolipids; and carotenes, polyprenols, …	.	.	.	.	Phosphatidylcholine desaturase.	1-acyl-2-oleoyl-sn-glycero-3-phosphocholine + NAD(+) = 1-acyl-2-linoleoyl-sn-glycero-3-phosphocholine + NADH.	\N	\N	\N	\N	\N	.
155279	1.94506	yes	2.82241	yes	345.187	89.6462	185.09	26.1669	0.0157139	0.00206345	scaffold_02	1820515	1821580	-	1	IPR004813~Oligopeptide transporter OPT superfamily	HMMPfam~PF03169~OPT	.	.	.	.	.	.	.	.	.	.	.	.	.
155280	1.92944	yes	2.74605	yes	254.139	66.7194	124.488	18.5559	0.0227086	0.00206345	scaffold_02	1821602	1822947	-	3	IPR004813~Oligopeptide transporter OPT superfamily	HMMPfam~PF03169~OPT	.	.	.	.	.	.	.	.	.	.	.	.	.
155310	2.82123	yes	0.948234	no	102.52	14.5055	128.707	66.7043	0.026629	0.562285	scaffold_02	2200488	2200811	+	1	.	.	.	.	.	.	.	.	.	.	.	.	.	.	.
155340	3.13884	yes	3.82682	no	17.894	2.03153	7.4496	0.524982	0.0321086	0.175731	scaffold_02	2536121	2537018	+	2	IPR016196~MFS general substrate transporter	superfamily~SSF103473~MFS general substrate transporter	.	KOG2533	Permease of the major facilitator superfamily	Carbohydrate transport and metabolism	METABOLISM	.	.	.	.	.	.	.	.
155343	2.57086	yes	1.70913	no	21.1384	3.55768	1.25817	0.384806	0.0157139	0.587407	scaffold_02	2572231	2573102	+	1	.	.	.	.	.	.	.	.	.	.	.	.	.	.	.
155375	3.12192	yes	5.45714	yes	718.406	82.5238	4232.9	96.3551	0.00206345	0.00206345	scaffold_02	3085080	3086042	-	2	IPR001461~Peptidase A1|IPR001969~Peptidase aspartic, active site|IPR009007~Peptidase aspartic, catalytic	HMMPfam~PF00026~Asp|FPrintScan~PR00792~PEPSIN|ScanRegExp~PS00141~ASP_PROTEASE|superfamily~SSF50630~Acid proteases	GO:0004194~pepsin A activity~OBSOLETE. Catalysis of the hydrolysis of peptide bonds. Preferential cleavage: hydrophobic, preferably aromatic, residues in P1 and P1' positions. Cleaves Phe1-Val2, Gln4-His5, Glu13-Ala14, Ala14-Leu15, Leu15-Tyr16, Tyr16-Leu17, Gly23-Phe24, Phe24-Phe25 and Phe25-Tyr26 bonds in the B chain of insulin.|GO:0006508~proteolysis~The chemical reactions and pathways resultin…	KOG1339	Aspartyl protease	Posttranslational modification, protein turnover, chaperones	CELLULAR PROCESSES AND SIGNALING	Saccharopepsin.	Hydrolysis of proteins with broad specificity for peptide bonds. Cleaves -Leu-Leu-|-Val-Tyr- bond in a synthetic substrate. Does not act on esters of Tyr or Arg.	\N	\N	\N	\N	\N	.
155429	4.88982	yes	4.10909	yes	17.3675	0.585807	18.7438	1.08617	0.00872029	0.00366465	scaffold_02	3769289	3770948	+	3	IPR004843~Metallophosphoesterase|IPR008963~Purple acid phosphatase-like, N-terminal	HMMPfam~PF00149~Metallophos|superfamily~SSF49363~Purple acid phosphatase, N-terminal domain|superfamily~SSF56300~Metallo-dependent phosphatases	GO:0016787~hydrolase activity~Catalysis of the hydrolysis of various bonds, e.g. C-O, C-N, C-C, phosphoric anhydride bonds, etc. Hydrolase is the systematic name for any enzyme of EC class 3.|GO:0003993~acid phosphatase activity~Catalysis of the reaction: an orthophosphoric monoester + H2O = an alcohol + phosphate, with an acid pH optimum.|GO:0046872~metal ion binding~Interacting selectively and …	KOG1378	Purple acid phosphatase	Carbohydrate transport and metabolism	METABOLISM	Acid phosphatase.	An orthophosphoric monoester + H(2)O = an alcohol + phosphate.	\N	Acid phosphatase deficiency; MIM:200950.	Riboflavin metabolism,gamma-Hexachlorocyclohexane degradation	Biodegradation of Xenobiotics,Metabolism of Cofactors and Vitamins	METABOLIC	.
155435	3.10353	yes	1.99501	yes	17.6995	2.05924	29.6106	7.42828	0.026629	0.0461731	scaffold_02	3870838	3871981	-	1	.	.	.	.	.	.	.	.	.	.	.	.	.	.	.
155440	1.52362	yes	0.767478	no	132.556	46.1045	203.219	119.38	0.0421493	0.543257	scaffold_02	3878650	3880080	-	6	IPR004046~Glutathione S-transferase, C-terminal|IPR016639~Glutathione S-transferase, predicted|IPR010987~Glutathione S-transferase, C-terminal-like|IPR012336~Thioredoxin-like fold	HMMPfam~PF00043~GST_C|HMMPIR~PIRSF015753~Predicted glutathione S-transferase|superfamily~SSF47616~Glutathione S-transferase (GST), C-terminal domain|superfamily~SSF52833~Thioredoxin-like	.	KOG2903	Predicted glutathione S-transferase	Posttranslational modification, protein turnover, chaperones	CELLULAR PROCESSES AND SIGNALING	.	.	.	.	.	.	.	.
155441	-2.16443	yes	-0.520913	no	21.1066	94.6184	6.90158	9.90282	0.0063426	0.807263	scaffold_02	3897167	3898212	+	2	IPR000028~Chloroperoxidase	BlastProDom~PD040763~Q9HGX3_AGABI_Q9HGX3;|HMMPfam~PF01328~Peroxidase_2|superfamily~SSF47571~Cloroperoxidase	GO:0004601~peroxidase activity~Catalysis of the reaction: donor + hydrogen peroxide = oxidized donor + 2 H2O.|GO:0006118~electron transport~OBSOLETE. The transport of electrons from an electron donor to an electron acceptor.	.	.	.	.	.	.	.	.	.	.	.	.
155442	3.25316	yes	1.02399	no	125.96	13.211	14.9736	7.36336	0.00206345	0.587898	scaffold_02	3903050	3903657	+	1	.	.	.	.	.	.	.	.	.	.	.	.	.	.	.
155443	-1.66927	yes	-0.84501	no	49.0684	156.063	34.527	62.02	0.0234626	0.527006	scaffold_02	3928277	3929450	+	5	IPR006603~Cystinosin/ERS1p repeat	HMMPfam~PF04193~PQ-loop|HMMSmart~SM00679~no description	.	KOG2913	Predicted membrane protein	Function unknown	POORLY CHARACTERIZED	.	.	.	.	.	.	.	.
155445	-1.59787	yes	-1.21676	no	360.242	1090.44	360.6	838.12	0.0410748	0.222562	scaffold_02	3995557	3996131	-	3	.	.	.	KOG1003	Actin filament-coating protein tropomyosin	Cytoskeleton	CELLULAR PROCESSES AND SIGNALING	.	.	.	.	.	.	.	.
155468	4.81186	yes	2.77803	yes	91.1545	3.24537	53.8715	7.85396	0.00206345	0.0308431	scaffold_02	4290542	4291243	-	1	.	.	.	.	.	.	.	.	.	.	.	.	.	.	.
155474	2.4727	yes	1.20184	no	572.825	103.196	294.569	128.055	0.00206345	0.215117	scaffold_02	4349587	4350381	+	4	.	.	.	.	.	.	.	.	.	.	.	.	.	.	.
155499	1.55784	yes	2.0864	yes	217.665	73.9319	127.283	29.971	0.0347601	0.00755013	scaffold_02	4746212	4747596	-	2	.	.	.	KOG4124	Putative transcriptional repressor regulating G2/M transition	Cell cycle control, cell division, chromosome partitioning,Transcription	INFORMATION STORAGE AND PROCESSING,METABOLISM	.	.	.	.	.	.	.	.
155502	-1.8506	yes	-1.15915	no	50.3164	181.466	35.6901	79.7054	0.00872029	0.297286	scaffold_02	4793456	4794628	-	2	IPR000727~Target SNARE coiled-coil region	ProfileScan~PS50192~T_SNARE|HMMSmart~SM00397~no description	.	KOG3065	SNAP-25 (synaptosome-associated protein) component of SNARE complex	Intracellular trafficking, secretion, and vesicular transport	CELLULAR PROCESSES AND SIGNALING	.	.	.	.	.	.	.	.
155528	3.86714	yes	3.91117	yes	1840.24	126.11	2011.32	133.691	0.00206345	0.00206345	scaffold_03	70861	72308	-	3	IPR001597~Aromatic amino acid beta-eliminating lyase/threonine aldolase|IPR015424~Pyridoxal phosphate-dependent transferase, major region	HMMPfam~PF01212~Beta_elim_lyase|superfamily~SSF53383~PLP-dependent transferases	GO:0006520~cellular amino acid metabolic process~The chemical reactions and pathways involving amino acids, organic acids containing one or more amino substituents.|GO:0016829~lyase activity~Catalysis of the cleavage of C-C, C-O, C-N and other bonds by other means than by hydrolysis or oxidation, or conversely adding a group to a double bond. They differ from other enzymes in that two substrates …	KOG1368	Threonine aldolase	Amino acid transport and metabolism	METABOLISM	Threonine aldolase.	L-threonine = glycine + acetaldehyde.	Pyridoxal-phosphate.	\N	Glycine, serine and threonine metabolism	Amino Acid Metabolism	METABOLIC	.
155531	2.11163	yes	0.725779	no	76.853	17.7827	61.8831	37.4189	0.00981984	0.58487	scaffold_03	89381	90326	+	3	IPR002198~Short-chain dehydrogenase/reductase SDR|IPR002347~Glucose/ribitol dehydrogenase|IPR016040~NAD(P)-binding	HMMPfam~PF00106~adh_short|FPrintScan~PR00080~SDRFAMILY|FPrintScan~PR00081~GDHRDH|superfamily~SSF51735~NAD(P)-binding Rossmann-fold domains	GO:0008152~metabolic process~The chemical reactions and pathways, including anabolism and catabolism, by which living organisms transform chemical substances. Metabolic processes typically transform small molecules, but also include macromolecular processes such as DNA repair and replication, and protein synthesis and degradation.|GO:0016491~oxidoreductase activity~Catalysis of an oxidation-reduc…	KOG1611	Predicted short chain-type dehydrogenase	General function prediction only	POORLY CHARACTERIZED	Ribitol 2-dehydrogenase.	Ribitol + NAD(+) = D-ribulose + NADH.	\N	\N	Pentose and glucuronate interconversions	Carbohydrate Metabolism	METABOLIC	.
155532	2.8241	yes	1.36113	no	298.58	42.162	274.811	106.978	0.00206345	0.153898	scaffold_03	90480	91631	-	1	.	.	.	KOG1216	von Willebrand factor and related coagulation proteins	Defense mechanisms,Extracellular structures	CELLULAR PROCESSES AND SIGNALING	.	.	.	.	.	.	.	.
155550	1.56476	yes	1.36032	no	600.9	203.125	472.724	184.124	0.0479308	0.0976062	scaffold_03	338085	338948	+	2	.	.	.	KOG1878	Nuclear receptor coregulator SMRT/SMRTER, contains Myb-like domains	Transcription	INFORMATION STORAGE AND PROCESSING	.	.	.	.	.	.	.	.
155558	-1.52128	yes	-0.961609	no	268.91	771.895	218.695	425.903	0.0341103	0.357982	scaffold_03	457532	459736	-	4	IPR003008~Tubulin/FtsZ, GTPase|IPR008280~Tubulin/FtsZ, C-terminal|IPR000217~Tubulin|IPR002453~Beta tubulin|IPR013838~Beta tubulin, autoregulation binding site	HMMPfam~PF00091~Tubulin|HMMPfam~PF03953~Tubulin_C|FPrintScan~PR01161~TUBULIN|FPrintScan~PR01163~BETATUBULIN|ScanRegExp~PS00227~TUBULIN|ScanRegExp~PS00228~TUBULIN_B_AUTOREG|superfamily~SSF52490~Tubulin nucleotide-binding domain-like|superfamily~SSF55307~Tubulin C-terminal domain-like	GO:0043234~protein complex~Any macromolecular complex composed of two or more polypeptide subunits, which may or may not be identical. Protein complexes may have other associated non-protein prosthetic groups, such as nucleotides, metal ions or other small molecules.|GO:0051258~protein polymerization~The process of creating protein polymers, compounds composed of a large number of component monom…	KOG1375	Beta tubulin	Cytoskeleton	CELLULAR PROCESSES AND SIGNALING	.	.	.	.	.	.	.	.
155621	2.81584	yes	0.570384	no	43.9615	6.24339	41.0293	27.6307	0.0129716	0.735401	scaffold_03	1218179	1218886	-	1	.	.	.	KOG1609	Protein involved in mRNA turnover and stability	RNA processing and modification	INFORMATION STORAGE AND PROCESSING	.	.	.	.	.	.	.	.
155622	2.37322	yes	0.436778	no	26.8277	5.17812	25.8845	19.123	0.0334925	0.845442	scaffold_03	1219145	1219964	-	1	IPR011041~Soluble quinoprotein glucose dehydrogenase	superfamily~SSF50952~Soluble quinoprotein glucose dehydrogenase	GO:0003824~catalytic activity~Catalysis of a biochemical reaction at physiological temperatures. In biologically catalyzed reactions, the reactants are known as substrates, and the catalysts are naturally occurring macromolecular substances known as enzymes. Enzymes possess specific binding sites for substrates, and are usually composed wholly or largely of protein, but RNA that has catalytic act…	.	.	.	.	.	.	.	.	.	.	.	.
155623	-2.00429	yes	-0.380525	no	7.8864	31.6395	7.8894	10.2705	0.0139192	0.873111	scaffold_03	1232255	1233757	+	5	IPR000219~Dbl homology (DH) domain	HMMPfam~PF00621~RhoGEF|ProfileScan~PS50010~DH_2|HMMSmart~SM00325~no description|superfamily~SSF48065~DBL homology domain (DH-domain)	GO:0005089~Rho guanyl-nucleotide exchange factor activity~Stimulates the exchange of guanyl nucleotides associated with a GTPase of the Rho family. Under normal cellular physiological conditions, the concentration of GTP is higher than that of GDP, favoring the replacement of GDP by GTP in association with the GTPase.|GO:0005622~intracellular~The living contents of a cell; the matter contained wi…	KOG3519	Invasion-inducing protein TIAM1/CDC24 and related RhoGEF GTPases	Signal transduction mechanisms	CELLULAR PROCESSES AND SIGNALING	.	.	.	.	.	.	.	.
155630	3.48408	yes	3.41916	yes	11.3579	1.01504	33.2917	3.11219	0.0139192	0.0108355	scaffold_03	1283268	1284940	+	5	IPR002509~Polysaccharide deacetylase|IPR011330~Glycoside hydrolase/deacetylase, beta/alpha-barrel	HMMPfam~PF01522~Polysacc_deac_1|superfamily~SSF88713~Glycoside hydrolase/deacetylase	GO:0005975~carbohydrate metabolic process~The chemical reactions and pathways involving carbohydrates, any of a group of organic compounds based of the general formula Cx(H2O)y. Includes the formation of carbohydrate derivatives by the addition of a carbohydrate residue to another molecule.|GO:0016810~hydrolase activity, acting on carbon-nitrogen (but not peptide) bonds~Catalysis of the hydrolysi…	KOG4701	Chitinase	Cell wall/membrane/envelope biogenesis	CELLULAR PROCESSES AND SIGNALING	.	.	.	.	.	.	.	Description~Bernard Henrissat~Bernard.Henrissat@afmb.univ-mrs.fr~2014-08-04~CE4|Defline~Bernard Henrissat~Bernard.Henrissat@afmb.univ-mrs.fr~2014-08-04~Carbohydrate Esterase Family 4 protein
155646	2.11471	yes	4.3619	no	53.3546	12.3192	32.3902	1.57526	0.024248	0.0617143	scaffold_03	1484239	1484863	+	1	.	.	.	.	.	.	.	.	.	.	.	.	.	.	.
155652	2.25242	yes	2.83738	yes	23.876	5.01091	36.3225	5.08206	0.0421493	0.00506807	scaffold_03	1518411	1519353	-	2	IPR001753~Crotonase, core	HMMPfam~PF00378~ECH|superfamily~SSF52096~ClpP/crotonase	GO:0003824~catalytic activity~Catalysis of a biochemical reaction at physiological temperatures. In biologically catalyzed reactions, the reactants are known as substrates, and the catalysts are naturally occurring macromolecular substances known as enzymes. Enzymes possess specific binding sites for substrates, and are usually composed wholly or largely of protein, but RNA that has catalytic act…	KOG1680	Enoyl-CoA hydratase	Lipid transport and metabolism	METABOLISM	Enoyl-CoA hydratase.	(3S)-3-hydroxyacyl-CoA = trans-2(or 3)-enoyl-CoA + H(2)O.	\N	Peroxisomal bifunctional enzyme deficiency; MIM:261515.	Benzoate degradation via CoA ligation,Butanoate metabolism,Fatty acid biosynthesis (path 2),Fatty acid metabolism,Lysine degradation,Propanoate metabolism,Tryptophan metabolism,Valine, leucine and isoleucine degradation,beta-Alanine metabolism	Amino Acid Metabolism,Biodegradation of Xenobiotics,Carbohydrate Metabolism,Lipid Metabolism,Metabolism of Other Amino Acids	METABOLIC	.
155653	-1.9112	yes	-0.418919	no	71.4021	268.559	57.2395	76.525	0.00872029	0.861058	scaffold_03	1524376	1525472	-	4	.	.	.	KOG0613	Projectin/twitchin and related proteins	Cytoskeleton	CELLULAR PROCESSES AND SIGNALING	.	.	.	.	.	.	.	.
155657	3.69591	yes	3.85188	yes	12.4627	0.961687	28.6061	1.9812	0.0432045	0.00506807	scaffold_03	1539511	1541011	+	3	IPR013342~Mandelate racemase/muconate lactonizing enzyme, C-terminal|IPR001354~Mandelate racemase/muconate lactonizing enzyme	HMMPfam~PF01188~MR_MLE|ScanRegExp~PS00909~MR_MLE_2|superfamily~SSF51604~Enolase C-terminal domain-like|superfamily~SSF54826~Enolase N-terminal domain-like	GO:0003824~catalytic activity~Catalysis of a biochemical reaction at physiological temperatures. In biologically catalyzed reactions, the reactants are known as substrates, and the catalysts are naturally occurring macromolecular substances known as enzymes. Enzymes possess specific binding sites for substrates, and are usually composed wholly or largely of protein, but RNA that has catalytic act…	.	.	.	.	Galactonate dehydratase.	D-galactonate = 2-dehydro-3-deoxy-D-galactonate + H(2)O.	\N	\N	Galactose metabolism	Carbohydrate Metabolism	METABOLIC	.
155658	-2.37783	yes	-1.51013	no	62.4587	324.631	37.0966	105.664	0.00206345	0.120121	scaffold_03	1549580	1551364	+	5	IPR002005~Rab GTPase activator|IPR000806~Rab GDI protein	HMMPfam~PF00996~GDI|FPrintScan~PR00891~RABGDIREP|FPrintScan~PR00892~RABGDI|superfamily~SSF51905~FAD/NAD(P)-binding domain	GO:0043087~regulation of GTPase activity~Any process that modulates the rate of GTP hydrolysis by a GTPase.|GO:0005093~Rab GDP-dissociation inhibitor activity~Prevents the dissociation of GDP from the small GTPase Rab, thereby preventing GTP from binding.|GO:0015031~protein transport~The directed movement of proteins into, out of or within a cell, or between cells by means of some agent such as a…	KOG1439	RAB proteins geranylgeranyltransferase component A (RAB escort protein)	Posttranslational modification, protein turnover, chaperones	CELLULAR PROCESSES AND SIGNALING	.	.	.	.	.	.	.	.
155665	-1.737	yes	-1.50034	no	200.714	669.063	194.787	551.072	0.0129716	0.050607	scaffold_03	1623874	1625584	+	3	IPR001171~ERG4/ERG24 ergosterol biosynthesis protein	HMMPfam~PF01222~ERG4_ERG24|ScanRegExp~PS01017~STEROL_REDUCT_1|ScanRegExp~PS01018~STEROL_REDUCT_2	GO:0016020~membrane~Double layer of lipid molecules that encloses all cells, and, in eukaryotes, many organelles; may be a single or double lipid bilayer; also includes associated proteins.	KOG1435	Sterol reductase/lamin B receptor	Lipid transport and metabolism,Signal transduction mechanisms	CELLULAR PROCESSES AND SIGNALING,METABOLISM	.	.	.	.	.	.	.	.
155678	2.08888	yes	0.910927	no	23.9862	5.63828	4.53116	2.40986	0.0193496	0.664269	scaffold_03	1694177	1695317	-	4	.	.	.	.	.	.	.	.	.	.	.	.	.	.	.
155717	1.9805	yes	2.35746	yes	128.523	32.5679	184.579	36.0176	0.00366465	0.00506807	scaffold_03	2096357	2097230	+	3	.	.	.	.	.	.	.	.	.	.	.	.	.	.	.
155743	3.30948	yes	1.05992	no	16.2256	1.63663	9.34053	4.48025	0.0202452	0.512948	scaffold_03	2380372	2381269	+	1	.	.	.	KOG4157	beta-1,6-N-acetylglucosaminyltransferase, contains WSC domain	Carbohydrate transport and metabolism,Posttranslational modification, protein turnover, chaperones	CELLULAR PROCESSES AND SIGNALING,METABOLISM	.	.	.	.	.	.	.	.
155786	-3.20977	yes	-2.73871	yes	10.8884	100.74	7.80495	52.0958	0.00206345	0.00366465	scaffold_03	2936023	2937436	-	4	IPR004839~Aminotransferase, class I and II|IPR015424~Pyridoxal phosphate-dependent transferase, major region	HMMPfam~PF00155~Aminotran_1_2|superfamily~SSF53383~PLP-dependent transferases	GO:0009058~biosynthetic process~The chemical reactions and pathways resulting in the formation of substances; typically the energy-requiring part of metabolism in which simpler substances are transformed into more complex ones.|GO:0016769~transferase activity, transferring nitrogenous groups~Catalysis of the transfer of a nitrogenous group from one compound (donor) to another (acceptor).|GO:00301…	.	.	.	.	.	.	.	.	.	.	.	.
155859	-1.55923	yes	-0.876595	no	87.5328	257.957	84.9202	155.917	0.0449363	0.415106	scaffold_03	3849021	3850379	+	3	IPR013216~Methyltransferase type 11|IPR013705~Sterol methyltransferase C-terminal	HMMPfam~PF08241~Methyltransf_11|HMMPfam~PF08498~Sterol_MT_C|superfamily~SSF53335~S-adenosyl-L-methionine-dependent methyltransferases	GO:0008152~metabolic process~The chemical reactions and pathways, including anabolism and catabolism, by which living organisms transform chemical substances. Metabolic processes typically transform small molecules, but also include macromolecular processes such as DNA repair and replication, and protein synthesis and degradation.|GO:0008168~methyltransferase activity~Catalysis of the transfer of…	KOG1269	SAM-dependent methyltransferases	General function prediction only,Lipid transport and metabolism	METABOLISM,POORLY CHARACTERIZED	Delta(24)-sterol C-methyltransferase.	S-adenosyl-L-methionine + 5-alpha-cholest-8,24-dien-3-beta-ol = S-adenosyl-L-homocysteine + 24-methylene-5-alpha-cholest-8-en-3-beta-ol.	Glutathione.	\N	\N	\N	\N	.
155878	-1.81421	yes	-1.15947	no	295.738	1040.02	233.645	521.906	0.0119052	0.254778	scaffold_03	4109335	4110627	-	7	IPR000406~RHO protein GDP dissociation inhibitor|IPR014756~Immunoglobulin E-set	HMMPfam~PF02115~Rho_GDI|superfamily~SSF81296~E set domains	GO:0005094~Rho GDP-dissociation inhibitor activity~Prevents the dissociation of GDP from the small GTPase Rho, thereby preventing GTP from binding.|GO:0005737~cytoplasm~All of the contents of a cell excluding the plasma membrane and nucleus, but including other subcellular structures.	KOG3205	Rho GDP-dissociation inhibitor	Signal transduction mechanisms	CELLULAR PROCESSES AND SIGNALING	.	.	.	.	.	.	.	.
155883	2.24903	yes	1.41359	no	89.0153	18.7258	99.9739	37.5278	0.00755013	0.154379	scaffold_03	4156692	4157527	+	2	.	superfamily~SSF52540~P-loop containing nucleoside triphosphate hydrolases	.	.	.	.	.	.	.	.	.	.	.	.	.
155913	3.66607	yes	3.26784	yes	391.101	30.8101	422.311	43.8445	0.00206345	0.00206345	scaffold_03	4363608	4364623	+	2	IPR007274~Ctr copper transporter	HMMPfam~PF04145~Ctr	GO:0005375~copper ion transmembrane transporter activity~Catalysis of the transfer of copper (Cu) ions from one side of a membrane to the other.|GO:0006825~copper ion transport~The directed movement of copper (Cu) ions into, out of or within a cell, or between cells by means of some agent such as a transporter or pore.|GO:0016021~integral to membrane~Penetrating at least one phospholipid bilayer …	KOG3386	Copper transporter	Inorganic ion transport and metabolism	METABOLISM	.	.	.	.	.	.	.	.
155921	3.3546	yes	1.80273	no	16.3969	1.60297	5.90647	1.69298	0.0210721	0.240848	scaffold_03	4516661	4517584	-	1	IPR016040~NAD(P)-binding|IPR006367~Siroheme synthase, N-terminal	superfamily~SSF51735~NAD(P)-binding Rossmann-fold domains|superfamily~SSF75615~Siroheme synthase middle domains-like|HMMTigr~TIGR01470~cysG_Nterm: siroheme synthase, N-term	GO:0003824~catalytic activity~Catalysis of a biochemical reaction at physiological temperatures. In biologically catalyzed reactions, the reactants are known as substrates, and the catalysts are naturally occurring macromolecular substances known as enzymes. Enzymes possess specific binding sites for substrates, and are usually composed wholly or largely of protein, but RNA that has catalytic act…	KOG1527	Uroporphyrin III methyltransferase	Coenzyme transport and metabolism	METABOLISM	.	.	.	.	.	.	.	.
155960	1.87702	yes	3.40601	yes	15.6801	4.26885	22.1534	2.08991	0.0379202	0.00206345	scaffold_04	58188	59673	-	3	IPR002155~Thiolase|IPR016039~Thiolase-like	HMMPfam~PF02803~Thiolase_C|HMMPIR~PIRSF000429~Acetyl-CoA acetyltransferase|ScanRegExp~PS00098~THIOLASE_1|ScanRegExp~PS00737~THIOLASE_2|superfamily~SSF53901~Thiolase-like	GO:0003824~catalytic activity~Catalysis of a biochemical reaction at physiological temperatures. In biologically catalyzed reactions, the reactants are known as substrates, and the catalysts are naturally occurring macromolecular substances known as enzymes. Enzymes possess specific binding sites for substrates, and are usually composed wholly or largely of protein, but RNA that has catalytic act…	KOG1406	Peroxisomal 3-ketoacyl-CoA-thiolase P-44/SCP2	Lipid transport and metabolism	METABOLISM	Acetyl-CoA C-acyltransferase.	Acyl-CoA + acetyl-CoA = CoA + 3-oxoacyl-CoA.	\N	Pseudo-Zellweger syndrome; MIM:261510.	Benzoate degradation via hydroxylation,Bile acid biosynthesis,Fatty acid biosynthesis (path 2),Fatty acid metabolism,Valine, leucine and isoleucine degradation	Amino Acid Metabolism,Biodegradation of Xenobiotics,Lipid Metabolism	METABOLIC	.
155969	2.49591	yes	2.66627	yes	26.2105	4.64655	14.3322	2.25779	0.0281487	0.0373516	scaffold_04	207838	208692	+	1	.	.	.	.	.	.	.	.	.	.	.	.	.	.	.
155982	4.84608	yes	4.67698	yes	119.123	4.14174	122.844	4.80226	0.00206345	0.00206345	scaffold_04	395682	396286	+	2	.	.	.	.	.	.	.	.	.	.	.	.	.	.	.
156007	3.0207	yes	1.91529	yes	62.9729	7.75948	73.1877	19.4034	0.00206345	0.0234626	scaffold_04	702305	703124	-	1	.	.	.	.	.	.	.	.	.	.	.	.	.	.	.
156021	3.21076	yes	1.96234	yes	73.5232	7.94125	82.3191	21.1241	0.00206345	0.038468	scaffold_04	827177	827752	+	1	IPR015414~SNARE associated Golgi protein	HMMPfam~PF09335~SNARE_assoc	.	KOG3140	Predicted membrane protein	Function unknown	POORLY CHARACTERIZED	.	.	.	.	.	.	.	.
156024	2.92963	yes	0.486478	no	67.5485	8.86564	53.6016	38.2589	0.00872029	0.858158	scaffold_04	886725	888050	+	5	IPR000225~Armadillo|IPR016024~Armadillo-type fold	HMMPfam~PF00514~Arm|ProfileScan~PS50176~ARM_REPEAT|HMMSmart~SM00185~no description|superfamily~SSF48371~ARM repeat	GO:0005488~binding~The selective, non-covalent, often stoichiometric, interaction of a molecule with one or more specific sites on another molecule.	KOG0166	Karyopherin (importin) alpha	Intracellular trafficking, secretion, and vesicular transport	CELLULAR PROCESSES AND SIGNALING	.	.	.	.	.	.	.	.
156035	3.42028	yes	0	no	134.671	12.5796	0	0	0.026629	1	scaffold_04	1007151	1007468	+	2	.	.	.	.	.	.	.	.	.	.	.	.	.	.	.
156052	5.33939	yes	2.2349	yes	476.788	11.7763	360.583	76.6006	0.00206345	0.00981984	scaffold_04	1220537	1221350	+	2	.	.	.	.	.	.	.	.	.	.	.	.	.	.	.
156058	1.89679	yes	1.4326	no	89.8063	24.1167	153.908	57.0174	0.0063426	0.129187	scaffold_04	1348042	1349130	+	2	IPR006115~6-phosphogluconate dehydrogenase, NAD-binding|IPR002204~3-hydroxyisobutyrate dehydrogenase-related, conserved site|IPR008927~6-phosphogluconate dehydrogenase, C-terminal-like|IPR016040~NAD(P)-binding	HMMPfam~PF03446~NAD_binding_2|ScanRegExp~PS00895~3_HYDROXYISOBUT_DH|superfamily~SSF48179~6-phosphogluconate dehydrogenase C-terminal domain-like|superfamily~SSF51735~NAD(P)-binding Rossmann-fold domains	GO:0004616~phosphogluconate dehydrogenase (decarboxylating) activity~Catalysis of the reaction: 6-phospho-D-gluconate + NADP+ = D-ribulose 5-phosphate + CO2 + NADPH + H+.|GO:0006098~pentose-phosphate shunt~The process by which glucose is oxidized, coupled to NADPH synthesis. Glucose 6-P is oxidized with the formation of carbon dioxide (CO2), ribulose 5-phosphate and reduced NADP; ribulose 5-P the…	KOG0409	Predicted dehydrogenase	General function prediction only	POORLY CHARACTERIZED	With NAD(+) or NADP(+) as acceptor.	\N	\N	\N	Ascorbate and aldarate metabolism,Benzoate degradation via CoA ligation,Bile acid biosynthesis,Butanoate metabolism,Fructose and mannose metabolism,Galactose metabolism,Glycerolipid metabolism,Glycine, serine and threonine metabolism,Lysine degradation,Nucleotide sugars metabolism,Tetrachloroethene degradation,Vitamin B6 metabolism	Amino Acid Metabolism,Biodegradation of Xenobiotics,Carbohydrate Metabolism,Lipid Metabolism,Metabolism of Cofactors and Vitamins,Metabolism of Complex Lipids,Nucleotide Metabolism	METABOLIC	.
156065	3.27362	yes	3.63732	no	13.7088	1.41755	2.64186	0.212309	0.0438497	0.538724	scaffold_04	1431738	1432919	-	7	IPR011701~Major facilitator superfamily MFS-1|IPR007114~Major facilitator superfamily|IPR016196~MFS general substrate transporter	HMMPfam~PF07690~MFS_1|ProfileScan~PS50850~MFS|superfamily~SSF103473~MFS general substrate transporter	GO:0005215~transporter activity~Enables the directed movement of substances (such as macromolecules, small molecules, ions) into, out of or within a cell, or between cells.|GO:0006810~transport~The directed movement of substances (such as macromolecules, small molecules, ions) into, out of or within a cell, or between cells, or within a multicellular organism by means of some agent such as a tran…	KOG0255	Synaptic vesicle transporter SVOP and related transporters (major facilitator superfamily)	General function prediction only	POORLY CHARACTERIZED	.	.	.	.	.	.	.	.
156083	-1.59949	yes	-1.35419	no	122.818	372.181	56.9223	145.524	0.0288486	0.130121	scaffold_04	1599082	1599866	-	2	IPR016196~MFS general substrate transporter	superfamily~SSF103473~MFS general substrate transporter	.	KOG2533	Permease of the major facilitator superfamily	Carbohydrate transport and metabolism	METABOLISM	.	.	.	.	.	.	.	.
156084	-1.69836	yes	-1.03699	no	99.3811	322.522	51.2978	105.26	0.0250068	0.337025	scaffold_04	1599877	1600952	-	4	IPR011701~Major facilitator superfamily MFS-1|IPR007114~Major facilitator superfamily|IPR016196~MFS general substrate transporter	HMMPfam~PF07690~MFS_1|ProfileScan~PS50850~MFS|superfamily~SSF103473~MFS general substrate transporter	GO:0005215~transporter activity~Enables the directed movement of substances (such as macromolecules, small molecules, ions) into, out of or within a cell, or between cells.|GO:0006810~transport~The directed movement of substances (such as macromolecules, small molecules, ions) into, out of or within a cell, or between cells, or within a multicellular organism by means of some agent such as a tran…	KOG2533	Permease of the major facilitator superfamily	Carbohydrate transport and metabolism	METABOLISM	.	.	.	.	.	.	.	.
156085	-2.28096	yes	-1.09911	no	124.427	604.718	100.066	214.363	0.00206345	0.31738	scaffold_04	1602558	1604510	-	3	IPR011701~Major facilitator superfamily MFS-1|IPR016196~MFS general substrate transporter	HMMPfam~PF07690~MFS_1|superfamily~SSF103473~MFS general substrate transporter	.	KOG2533	Permease of the major facilitator superfamily	Carbohydrate transport and metabolism	METABOLISM	.	.	.	.	.	.	.	.
156099	2.99927	yes	1.82439	yes	360.259	45.055	328.338	92.7098	0.00206345	0.0379202	scaffold_04	1848557	1849528	+	2	.	.	.	KOG2806	Chitinase	Carbohydrate transport and metabolism	METABOLISM	.	.	.	.	.	.	.	.
156103	1.93389	yes	-1.64833	yes	1138.42	297.95	742.794	2328.44	0.0129716	0.0273959	scaffold_04	1926196	1926930	+	1	.	.	.	.	.	.	.	.	.	.	.	.	.	.	.
156113	-2.61619	yes	-1.11522	no	46.502	285.118	30.0839	65.1702	0.00206345	0.317185	scaffold_04	1986283	1987426	+	4	.	.	.	.	.	.	.	.	.	.	.	.	.	.	.
156130	1.70228	yes	0.969419	no	31.9536	9.81935	20.3036	10.3693	0.0341103	0.382536	scaffold_04	2156972	2158482	-	4	IPR014756~Immunoglobulin E-set	superfamily~SSF81296~E set domains	.	.	.	.	.	.	.	.	.	.	.	.	.
156200	1.92515	yes	2.0966	yes	196.434	51.7236	216.928	50.7195	0.036762	0.0281487	scaffold_04	2958478	2959524	+	4	IPR004046~Glutathione S-transferase, C-terminal|IPR004045~Glutathione S-transferase, N-terminal|IPR010987~Glutathione S-transferase, C-terminal-like|IPR012336~Thioredoxin-like fold|IPR005955~Maleylacetoacetate isomerase	HMMPfam~PF00043~GST_C|HMMPfam~PF02798~GST_N|superfamily~SSF47616~Glutathione S-transferase (GST), C-terminal domain|superfamily~SSF52833~Thioredoxin-like|HMMTigr~TIGR01262~maiA: maleylacetoacetate isomerase	GO:0003824~catalytic activity~Catalysis of a biochemical reaction at physiological temperatures. In biologically catalyzed reactions, the reactants are known as substrates, and the catalysts are naturally occurring macromolecular substances known as enzymes. Enzymes possess specific binding sites for substrates, and are usually composed wholly or largely of protein, but RNA that has catalytic act…	KOG0868	Glutathione S-transferase	Posttranslational modification, protein turnover, chaperones	CELLULAR PROCESSES AND SIGNALING	Maleylacetoacetate isomerase.	4-maleylacetoacetate = 4-fumarylacetoacetate.	\N	\N	Styrene degradation,Tyrosine metabolism	Amino Acid Metabolism,Biodegradation of Xenobiotics	METABOLIC	.
156212	2.12362	yes	2.80196	yes	38.687	8.8775	46.0442	6.60238	0.0108355	0.00206345	scaffold_04	3050236	3051232	-	1	IPR001092~Basic helix-loop-helix dimerisation region bHLH|IPR011598~Helix-loop-helix DNA-binding	HMMPfam~PF00010~HLH|ProfileScan~PS50888~HLH|HMMSmart~SM00353~no description|superfamily~SSF47459~HLH, helix-loop-helix DNA-binding domain	GO:0005634~nucleus~A membrane-bounded organelle of eukaryotic cells in which chromosomes are housed and replicated. In most cells, the nucleus contains all of the cell's chromosomes except the organellar chromosomes, and is the site of RNA synthesis and processing. In some species, or in specialized cell types, RNA metabolism or DNA replication may be absent.|GO:0030528~transcription regulator ac…	KOG2588	Predicted DNA-binding protein	Transcription	INFORMATION STORAGE AND PROCESSING	.	.	.	.	.	.	.	Defline~Ekaterina Shelest~ekaterina.shelest@hki-jena.de~2014-11-18~Helix-loop-helix DNA-binding domain-containing transcription factor
156244	1.99823	yes	-0.344558	no	346.655	86.7704	179.665	228.132	0.00206345	0.877591	scaffold_04	3330368	3331297	-	4	IPR001424~Superoxide dismutase, copper/zinc binding	BlastProDom~PD000469~SOD1_ORYSA_P28756;|HMMPfam~PF00080~Sod_Cu|FPrintScan~PR00068~CUZNDISMTASE|ScanRegExp~PS00087~SOD_CU_ZN_1|ScanRegExp~PS00332~SOD_CU_ZN_2|superfamily~SSF49329~Cu,Zn superoxide dismutase-like	GO:0006801~superoxide metabolic process~The chemical reactions and pathways involving superoxide, the superoxide anion O2- (superoxide free radical), or any compound containing this species.|GO:0046872~metal ion binding~Interacting selectively and non-covalently with any metal ion.	KOG0441	Cu2+/Zn2+ superoxide dismutase SOD1	Inorganic ion transport and metabolism	METABOLISM	Superoxide dismutase.	2 peroxide radical + 2 H(+) = O(2) + H(2)O(2).	Copper and Zinc or Iron or Manganese.	\N	\N	\N	\N	.
156248	3.7372	yes	7.07957	yes	545.533	40.9082	537.898	3.97683	0.00206345	0.00206345	scaffold_04	3362588	3363548	-	2	IPR000791~GPR1/FUN34/yaaH	BlastProDom~PD010188~YCQ0_YEAST_P25613;|HMMPfam~PF01184~Grp1_Fun34_YaaH	GO:0016020~membrane~Double layer of lipid molecules that encloses all cells, and, in eukaryotes, many organelles; may be a single or double lipid bilayer; also includes associated proteins.	.	.	.	.	.	.	.	.	.	.	.	.
156257	4.2517	yes	4.12465	yes	99.2491	5.21001	240.12	13.7653	0.00206345	0.00206345	scaffold_04	3450881	3451788	-	4	.	.	.	.	.	.	.	.	.	.	.	.	.	.	.
156340	1.64476	yes	0.517828	no	520.542	166.469	535.35	373.901	0.0314568	0.746757	scaffold_05	119125	119394	+	1	.	.	.	.	.	.	.	.	.	.	.	.	.	.	.
156343	1.72786	yes	1.57892	yes	8208.16	2478.03	8733.81	2923.48	0.00206345	0.00206345	scaffold_05	199633	200980	-	1	IPR003439~ABC transporter-like	BlastProDom~PD000006~Q7SHS0_NEUCR_Q7SHS0;|HMMPfam~PF00005~ABC_tran|ScanRegExp~PS00211~ABC_TRANSPORTER_1|superfamily~SSF52540~P-loop containing nucleoside triphosphate hydrolases	GO:0005524~ATP binding~Interacting selectively and non-covalently with ATP, adenosine 5'-triphosphate, a universally important coenzyme and enzyme regulator.|GO:0016887~ATPase activity~Catalysis of the reaction: ATP + H2O = ADP + phosphate. May or may not be coupled to another reaction.	KOG0062	ATPase component of ABC transporters with duplicated ATPase domains/Translation elongation factor EF-3b	Amino acid transport and metabolism,Translation, ribosomal structure and biogenesis	INFORMATION STORAGE AND PROCESSING,METABOLISM	.	.	.	.	.	.	.	.
156358	2.80953	yes	1.99983	no	49.9308	7.12224	43.8859	10.9728	0.00366465	0.0813551	scaffold_05	418135	419378	+	5	.	superfamily~SSF57850~RING/U-box	.	KOG2789	Putative Zn-finger protein	General function prediction only	POORLY CHARACTERIZED	.	.	.	.	.	.	.	.
156362	4.37562	yes	5.93386	yes	56.165	2.70567	127.22	2.08107	0.00206345	0.00206345	scaffold_05	464170	465845	+	2	IPR002509~Polysaccharide deacetylase|IPR011330~Glycoside hydrolase/deacetylase, beta/alpha-barrel	HMMPfam~PF01522~Polysacc_deac_1|superfamily~SSF88713~Glycoside hydrolase/deacetylase	GO:0005975~carbohydrate metabolic process~The chemical reactions and pathways involving carbohydrates, any of a group of organic compounds based of the general formula Cx(H2O)y. Includes the formation of carbohydrate derivatives by the addition of a carbohydrate residue to another molecule.|GO:0016810~hydrolase activity, acting on carbon-nitrogen (but not peptide) bonds~Catalysis of the hydrolysi…	KOG4297	C-type lectin	Defense mechanisms,Signal transduction mechanisms	CELLULAR PROCESSES AND SIGNALING	.	.	.	.	.	.	.	Description~Bernard Henrissat~Bernard.Henrissat@afmb.univ-mrs.fr~2014-08-04~CE4|Defline~Bernard Henrissat~Bernard.Henrissat@afmb.univ-mrs.fr~2014-08-04~Carbohydrate Esterase Family 4 protein
156390	2.41023	yes	2.43672	yes	54.1716	10.1911	29.1083	5.37639	0.00981984	0.0227086	scaffold_05	888130	888995	-	1	.	.	.	.	.	.	.	.	.	.	.	.	.	.	.
156401	1.80717	yes	0.413186	no	68.5039	19.575	84.0017	63.0822	0.0148465	0.843717	scaffold_05	1028648	1029854	+	6	IPR002059~Cold-shock protein, DNA-binding|IPR011129~Cold shock protein|IPR016027~Nucleic acid-binding, OB-fold-like	BlastProDom~PD000621~Q74BX3_GEOSL_Q74BX3;|HMMPfam~PF00313~CSD|FPrintScan~PR00050~COLDSHOCK|HMMSmart~SM00357~no description|superfamily~SSF50249~Nucleic acid-binding proteins	GO:0003677~DNA binding~Any molecular function by which a gene product interacts selectively with DNA (deoxyribonucleic acid).|GO:0006355~regulation of transcription, DNA-dependent~Any process that modulates the frequency, rate or extent of cellular DNA-dependent transcription.|GO:0003676~nucleic acid binding~Interacting selectively and non-covalently with any nucleic acid.	KOG3070	Predicted RNA-binding protein containing PIN domain and invovled in translation or RNA processing	Translation, ribosomal structure and biogenesis	INFORMATION STORAGE AND PROCESSING	Histone acetyltransferase.	Acetyl-CoA + histone = CoA + acetyl-histone.	\N	\N	\N	\N	\N	Defline~Ekaterina Shelest~ekaterina.shelest@hki-jena.de~2014-11-18~Cold-shock transcription factor
156428	1.98602	yes	1.1338	no	240.479	60.7049	335.224	152.766	0.00872029	0.28906	scaffold_05	1356824	1358005	-	5	IPR000772~Ricin B lectin|IPR008997~Ricin B-related lectin	HMMPfam~PF00652~Ricin_B_lectin|ProfileScan~PS50231~RICIN_B_LECTIN|HMMSmart~SM00458~no description|superfamily~SSF50370~Ricin B-like lectins	.	KOG1995	Conserved Zn-finger protein	General function prediction only	POORLY CHARACTERIZED	.	.	.	.	.	.	.	Description~Bernard Henrissat~Bernard.Henrissat@afmb.univ-mrs.fr~2014-08-04~CBM13|Defline~Bernard Henrissat~Bernard.Henrissat@afmb.univ-mrs.fr~2014-08-04~Carbohydrate-Binding Module Family 13 protein
156492	3.71953	yes	0.402994	no	61.374	4.659	64.2128	48.5633	0.00206345	0.849708	scaffold_05	2007215	2008064	-	3	IPR004148~BAR	HMMPfam~PF03114~BAR|ProfileScan~PS51021~BAR|HMMSmart~SM00721~no description	GO:0005515~protein binding~Interacting selectively and non-covalently with any protein or protein complex (a complex of two or more proteins that may include other nonprotein molecules).|GO:0005737~cytoplasm~All of the contents of a cell excluding the plasma membrane and nucleus, but including other subcellular structures.	KOG3771	Amphiphysin	Intracellular trafficking, secretion, and vesicular transport	CELLULAR PROCESSES AND SIGNALING	.	.	.	.	.	.	.	.
156533	1.8832	yes	0.103501	no	65.5499	17.7694	51.8687	48.2779	0.00206345	0.981016	scaffold_05	2541509	2543329	-	1	IPR001842~Peptidase M36, fungalysin|IPR006025~Peptidase M, neutral zinc metallopeptidases, zinc-binding site	HMMPfam~PF02128~Peptidase_M36|FPrintScan~PR00999~FUNGALYSIN|ScanRegExp~PS00142~ZINC_PROTEASE|superfamily~SSF55486~Metalloproteases (zincins")	GO:0006508~proteolysis~The chemical reactions and pathways resulting in the breakdown of a protein by the destruction of the native, active configuration, with the hydrolysis of peptide bonds.|GO:0008237~metallopeptidase activity~Catalysis of the hydrolysis of peptide bonds by a mechanism in which water acts as a nucleophile, one or two metal ions hold the water molecule in place, and charged ami…	.	.	.	.	.	.	.	.	.	.	.	catalytic domain"
156567	4.58665	yes	0.69755	no	155.225	6.46016	93.8713	57.8828	0.00206345	0.648262	scaffold_05	2865809	2866694	+	2	.	superfamily~SSF52540~P-loop containing nucleoside triphosphate hydrolases	.	.	.	.	.	.	.	.	.	.	.	.	.
156576	1.89249	yes	0.917955	no	55.3203	14.9001	42.708	22.6036	0.0250068	0.412951	scaffold_05	2975316	2976034	-	1	IPR001452~Src homology-3	BlastProDom~PD000066~Q6CHN0_EEEEE_Q6CHN0;|HMMPfam~PF00018~SH3_1|ProfileScan~PS50002~SH3|HMMSmart~SM00326~no description|superfamily~SSF50044~SH3-domain	.	KOG4225	Sorbin and SH3 domain-containing protein	Signal transduction mechanisms	CELLULAR PROCESSES AND SIGNALING	.	.	.	.	.	.	.	.
156654	2.37372	yes	0.773637	no	87.2748	16.8394	83.1075	48.613	0.00366465	0.510206	scaffold_06	458730	459517	-	1	.	.	.	.	.	.	.	.	.	.	.	.	.	.	.
156675	3.24474	yes	3.00858	yes	232.282	24.5048	183.818	22.841	0.00206345	0.00206345	scaffold_06	822761	824098	-	9	IPR000682~Protein-L-isoaspartate(D-aspartate) O-methyltransferase	HMMPfam~PF01135~PCMT|ScanRegExp~PS01279~PCMT|superfamily~SSF53335~S-adenosyl-L-methionine-dependent methyltransferases|HMMTigr~TIGR00080~pimt: protein-L-isoaspartate O-methyltransfe	GO:0004719~protein-L-isoaspartate (D-aspartate) O-methyltransferase activity~Catalysis of the reaction: S-adenosyl-L-methionine + protein L-beta-aspartate = S-adenosyl-L-homocysteine + protein L-beta-aspartate methyl ester.|GO:0006464~protein modification process~The covalent alteration of one or more amino acids occurring in proteins, peptides and nascent polypeptides (co-translational, post-tra…	KOG1661	Protein-L-isoaspartate(D-aspartate) O-methyltransferase	Posttranslational modification, protein turnover, chaperones	CELLULAR PROCESSES AND SIGNALING	Protein-L-isoaspartate(D-aspartate) O-methyltransferase.	S-adenosyl-L-methionine + protein L-beta-aspartate = S-adenosyl-L- homocysteine + protein L-beta-aspartate methyl ester.	\N	\N	\N	\N	\N	.
156719	-1.65336	yes	-1.46755	no	51.2963	161.36	31.4998	87.113	0.0250068	0.129187	scaffold_06	1445684	1446269	-	1	.	superfamily~SSF57095~Scorpion toxin-like|superfamily~SSF57196~EGF/Laminin	.	.	.	.	.	.	.	.	.	.	.	.	.
156721	9.99	yes	3.25655	no	1.90082	0	1.74653	0.18275	0.00206345	0.586683	scaffold_06	1451804	1452934	-	7	IPR002198~Short-chain dehydrogenase/reductase SDR|IPR002347~Glucose/ribitol dehydrogenase|IPR016040~NAD(P)-binding	HMMPfam~PF00106~adh_short|FPrintScan~PR00080~SDRFAMILY|FPrintScan~PR00081~GDHRDH|superfamily~SSF51735~NAD(P)-binding Rossmann-fold domains	GO:0008152~metabolic process~The chemical reactions and pathways, including anabolism and catabolism, by which living organisms transform chemical substances. Metabolic processes typically transform small molecules, but also include macromolecular processes such as DNA repair and replication, and protein synthesis and degradation.|GO:0016491~oxidoreductase activity~Catalysis of an oxidation-reduc…	KOG0725	Reductases with broad range of substrate specificities	General function prediction only	POORLY CHARACTERIZED	2-deoxy-D-gluconate 3-dehydrogenase.	2-deoxy-D-gluconate + NAD(+) = 3-dehydro-2-deoxy-D-gluconate + NADH.	\N	\N	Pentose and glucuronate interconversions	Carbohydrate Metabolism	METABOLIC	.
156744	9.99	yes	9.99	yes	25.1513	0	17.7158	0	0.00206345	0.00206345	scaffold_06	1736135	1736942	+	4	IPR002509~Polysaccharide deacetylase|IPR011330~Glycoside hydrolase/deacetylase, beta/alpha-barrel	HMMPfam~PF01522~Polysacc_deac_1|superfamily~SSF88713~Glycoside hydrolase/deacetylase	GO:0005975~carbohydrate metabolic process~The chemical reactions and pathways involving carbohydrates, any of a group of organic compounds based of the general formula Cx(H2O)y. Includes the formation of carbohydrate derivatives by the addition of a carbohydrate residue to another molecule.|GO:0016810~hydrolase activity, acting on carbon-nitrogen (but not peptide) bonds~Catalysis of the hydrolysi…	.	.	.	.	.	.	.	.	.	.	.	Description~Bernard Henrissat~Bernard.Henrissat@afmb.univ-mrs.fr~2014-08-04~CE4|Defline~Bernard Henrissat~Bernard.Henrissat@afmb.univ-mrs.fr~2014-08-04~Carbohydrate Esterase Family 4 protein
[truncated: 11,165 more rows]

## Sheet: GO enrichment
Gene Ontology enrichment analysis
General response
Biological process
ID	Name	Bgd count	Result count	Result gene list	Pct of bgd	Fold enrichment	Odds ratio	P-value	Benjamini	Bonferroni
GO:0055114	oxidation-reduction process	467	39	QYA_104629,QYA_107142,QYA_107657,QYA_108845,QYA_110016,QYA_110991,QYA_112593,QYA_112602,QYA_113167,QYA_115003,QYA_115816,QYA_139712,QYA_142378,QYA_145983,QYA_152456,QYA_152655,QYA_152855,QYA_153506,QYA_153534,QYA_153863,QYA_155023,QYA_155026,QYA_155061,QYA_156837,QYA_156917,QYA_157230,QYA_157439,QYA_166192,QYA_168498,QYA_171785,QYA_177879,QYA_178854,QYA_182779,QYA_185910,QYA_186396,QYA_29487,QYA_…	8.4	3.03	3.83	1.84264e-10	5.76746e-08	5.76746e-08
[truncated: 165 more rows]

## Sheet: KEGG enrichment
KEGG pathway enrichment analysis
General response
ID	Name	Bgd count	Result count	Result gene list	Pct of bgd	Fold enrichment	Odds ratio	P-value	Benjamini	Bonferroni
[truncated: 38 more rows]
