# Supplementary material for: Mucor circinelloides Thrives inside the Phagosome through an Atf-Mediated Germination Pathway
Source: mBio. 2019 Feb 5;10(1):e02765-18. doi: 10.1128/mBio.02765-18 (PMC6428757; doi:10.1128/mBio.02765-18)
Supplement: DATA SET S2 [file mBio.02765-18-sd002.xlsx]

## Sheet: DE genes
S2 Dataset. Differentially expressed genes in mouse macrophages after 5h interaction with Mucor
# Expression values of mouse macrophages interacting either with Mucor virulent strain R7B spores (MϕR7B), avirulent strain NRRL3631 spores (MϕNRRL3631), or without spores (Mϕ)
# Genes with mean FPKM < 1.0 were filtered out
	Log2-fold change and statistical significance (Q≤0.05)						FPKM values and Q-value						Genomic coordinates
Gene name	MϕR7B-Mϕ	significant	MϕNRRL3631-Mϕ	significant	MϕR7B-MϕNRRL3631	significant	MϕR7B FPKM	Mϕ FPKM	MϕNRRL3631 FPKM	MϕR7B-Mϕ Q-value	MϕNRRL3631-Mϕ Q-value	MϕR7B-MϕNRRL3631 Q-value	Chromosome	Start	End
Akap6	0.919363	no	0.605673	no	0.31369	no	1.28874	0.681411	1.0369	0.526101	0.991824	0.999813	chr12	52699382	53151015
Ly75	0.315222	no	-0.0594077	no	0.37463	no	1.16827	0.938971	0.901091	0.999813	0.999813	0.999813	chr2	60293759	60383231
Kcnj10	-0.166496	no	0.517978	no	-0.684474	no	0.807392	0.90616	1.29757	0.999813	0.999813	0.999813	chr1	172341209	172374085
Tubb4a	-0.281988	no	-0.804027	no	0.522039	no	1.03768	1.26169	0.72263	0.999813	0.999813	0.999813	chr17	57080065	57087782
Creb3l3	0.290863	no	0.358099	no	-0.0672354	no	1.05512	0.862468	1.10546	0.999813	0.999813	0.999813	chr10	81084332	81098872
Fam71e1	-0.489146	no	0.0380246	no	-0.527171	no	0.786489	1.10393	1.13341	0.999813	0.999813	0.999813	chr7	44496587	44501134
Krt10	-0.135264	no	0.038917	no	-0.174181	no	0.938549	1.0308	1.05899	0.999813	0.999813	0.999813	chr11	99385255	99389364
Atoh8	-1.42515	no	-0.842023	no	-0.583128	no	0.584723	1.57023	0.87597	0.486282	0.984313	0.999813	chr6	72206176	72235577
Gm9079	0.682744	no	0.442018	no	0.240727	no	1.22771	0.764838	1.03903	0.999813	0.999813	0.999813	chr10	122078111	122079879
Hist1h4d	-0.776145	no	-0.293896	no	-0.482249	no	0.73784	1.26359	1.0307	0.999813	0.999813	0.999813	chr13	23581601	23581969
Hey1	-1.26281	no	-0.669052	no	-0.593754	no	0.618328	1.48375	0.933161	0.639372	0.999813	0.999813	chr3	8663358	8667038
B230217O12Rik	0.930371	no	0.441332	no	0.489038	no	1.3592	0.713204	0.96843	0.999813	0.999813	0.999813	chr19	57323196	57360899
Lrrc29	-0.348077	no	-0.064222	no	-0.283855	no	0.871322	1.10907	1.06079	0.999813	0.999813	0.999813	chr8	105312339	105326276
Tuba8	5.0995	no	3.76506	no	1.33444	no	2.13518	0.0622777	0.846698	0.681999	0.684341	0.835965	chr6	121210733	121226098
Gm16287	-1.16488	no	-0.729207	no	-0.435677	no	0.663178	1.48695	0.896978	0.739664	0.999813	0.999813	chr4	139175406	139180655
Trim34a	0.0505449	no	-0.253961	no	0.304505	no	1.10009	1.06222	0.890768	0.999813	0.999813	0.999813	chr7	104244456	104262236
Acacb	-0.933802	no	-0.630044	no	-0.303759	no	0.736964	1.40783	0.909676	0.525958	0.96388	0.999813	chr5	114165517	114250758
Grik5	-0.580585	no	-0.751395	no	0.17081	no	0.903808	1.3516	0.802892	0.999813	0.9906	0.999813	chr7	25009850	25072369
Fam19a3	-0.379562	no	-0.503811	no	0.124249	no	0.950424	1.23645	0.871997	0.999813	0.999813	0.999813	chr3	104767404	104777547
Uchl4	0.694484	no	0.0646244	no	0.62986	no	1.35604	0.837938	0.876326	0.999813	0.999813	0.999813	chr9	64185792	64253605
Zbtb20	-0.345043	no	-0.438149	no	0.0931063	no	0.95765	1.2164	0.897799	0.999813	0.999813	0.999813	chr16	42884369	43619123
4933432I03Rik	1.10837	no	0.314766	no	0.793602	no	1.50561	0.698332	0.868592	0.968126	0.999813	0.999813	chr14	102987411	103033803
Mkln1os	0.190623	no	0.126196	no	0.0644262	no	1.08658	0.952094	1.03913	0.999813	0.999813	0.999813	chr6	31366884	31398773
Trap1a	-0.390108	no	-0.0217482	no	-0.36836	no	0.854868	1.1203	1.10354	0.999813	0.999813	0.999813	chrX	139240225	139357738
C5ar2	-0.903183	no	-0.513282	no	-0.389901	no	0.738577	1.38128	0.96776	0.912231	0.999813	0.999813	chr7	16234584	16244154
A430046D13Rik	-0.0495108	no	-0.10016	no	0.0506495	no	1.03067	1.06666	0.995116	0.999813	0.999813	0.999813	chr10	128499246	128504242
Tgfbr3l	-0.842879	no	-0.0801868	no	-0.762692	no	0.688707	1.23528	1.1685	0.999813	0.999813	0.999813	chr8	4248213	4251423
Ajuba	-1.46579	no	-0.680521	no	-0.785269	no	0.563892	1.55755	0.971819	0.309304	0.999813	0.999813	chr14	54567468	54577661
Col14a1	-0.146523	no	0.189242	no	-0.335765	no	0.918218	1.01637	1.15883	0.999813	0.999813	0.999813	chr15	55307749	55520803
Magee1	0.179452	no	0.152702	no	0.0267505	no	1.08284	0.956191	1.06295	0.999813	0.999813	0.999813	chrX	105120377	105123961
Pira6	-0.551576	no	-0.315968	no	-0.235608	no	0.85167	1.24828	1.00276	0.999813	0.999813	0.999813	chr7	3731632	3915501
Epdr1	1.11167	no	0.9934	no	0.118265	no	1.30551	0.604137	1.20276	0.958557	0.999813	0.999813	chr13	19591707	19619830
Gpr155	-0.855016	no	-0.535375	no	-0.319641	no	0.767228	1.38775	0.957516	0.85824	0.999813	0.999813	chr2	73341505	73386480
Fam132a	0.987601	no	0.478198	no	0.509403	no	1.41157	0.711878	0.991648	0.999813	0.999813	0.999813	chr4	155962311	155966629
Lin7b	-0.812658	no	-1.16661	no	0.353949	no	0.880258	1.54612	0.688749	0.999813	0.999813	0.999813	chr7	45339125	45370564
Fancc	-0.54853	no	-0.277278	no	-0.271253	no	0.849971	1.24316	1.02579	0.999813	0.999813	0.999813	chr13	62964892	63431745
Garem	0.135586	no	-0.196952	no	0.332538	no	1.15757	1.05374	0.919271	0.999813	0.999813	0.999813	chr18	21127341	21300139
Cdkn1c	0.278992	no	-0.0134385	no	0.292431	no	1.18573	0.977238	0.968178	0.999813	0.999813	0.999813	chr7	143458338	143461050
4732491K20Rik	0.162289	no	0.0737788	no	0.0885104	no	1.11382	0.995317	1.04754	0.999813	0.999813	0.999813	chr17	12318852	12327250
Bcar1	0.975406	no	0.406035	no	0.569371	no	1.44711	0.735996	0.975224	0.749719	0.999813	0.999813	chr8	111710474	111743849
Fam60a	0.854454	no	0.534865	no	0.319589	no	1.34283	0.742683	1.076	0.968126	0.999813	0.999813	chr6	148921058	148946432
Gm11992	-0.52869	no	-0.672039	no	0.143349	no	0.945808	1.36444	0.856349	0.999813	0.999813	0.999813	chr11	9016053	9069354
Treml2	-0.648053	no	-0.234671	no	-0.413382	no	0.813029	1.27406	1.0828	0.999813	0.999813	0.999813	chr17	48300037	48312534
Rasl2-9	-0.126112	no	0.203126	no	-0.329239	no	0.948853	1.03553	1.19209	0.999813	0.999813	0.999813	chr7	5124941	5125950
Fam46b	-1.10993	no	-0.306025	no	-0.803906	no	0.648166	1.39897	1.13158	0.804128	0.999813	0.999813	chr4	133480132	133487940
Thbs3	0.00671745	no	0.136249	no	-0.129532	no	1.02936	1.02458	1.12606	0.999813	0.999813	0.999813	chr3	89215186	89226837
1700008O03Rik	-0.879461	no	-0.655677	no	-0.223784	no	0.794523	1.46168	0.927839	0.999813	0.999813	0.999813	chr7	44360044	44375030
Arhgap19	0.0553763	no	0.571942	no	-0.516566	no	0.938671	0.903324	1.34281	0.999813	0.999813	0.999813	chr19	41766587	41802084
Hist1h1a	0.00255541	no	0.661919	no	-0.659363	no	0.891705	0.890127	1.40835	0.999813	0.999813	0.999813	chr13	23763667	23764412
Pnp2	-0.306911	no	0.361723	no	-0.668634	no	0.83474	1.03262	1.32688	0.999813	0.999813	0.999813	chr14	50956140	50964749
Gemin8	0.195213	no	-0.153417	no	0.34863	no	1.20181	1.04971	0.943815	0.999813	0.999813	0.999813	chrX	166170453	166190512
Srgap3	-0.311405	no	-0.610559	no	0.299154	no	1.04672	1.29888	0.850695	0.999813	0.991397	0.999813	chr6	112717971	112947266
Glcci1	-0.453195	no	-0.297723	no	-0.155473	no	0.917762	1.25648	1.02219	0.999813	0.999813	0.999813	chr6	8509599	8597549
Dync2h1	0.117548	no	0.441535	no	-0.323987	no	1.00829	0.929391	1.26216	0.999813	0.999813	0.999813	chr9	6928502	7177046
Mypop	-1.11573	no	-0.698205	no	-0.417522	no	0.711136	1.54106	0.949816	0.805532	0.999813	0.999813	chr7	18991244	19001766
4930415F15Rik	-0.499341	no	0.354527	no	-0.853868	no	0.760316	1.07476	1.37415	0.999813	0.999813	0.999813	chr11	11489265	11515190
Map1b	-0.00119203	no	-0.465668	no	0.464476	no	1.17865	1.17963	0.854209	0.999813	0.999813	0.999813	chr13	99421463	99516602
Cpeb3	-0.259269	no	-0.100577	no	-0.158693	no	0.970373	1.16141	1.0832	0.999813	0.999813	0.999813	chr19	37021290	37207471
Atp5g1	0.495487	no	0.388318	no	0.107169	no	1.22125	0.866258	1.13382	0.999813	0.999813	0.999813	chr11	96072792	96075694
Ppfia4	-0.146031	no	0.311336	no	-0.457367	no	0.926208	1.02487	1.27172	0.999813	0.999813	0.999813	chr1	134296782	134332928
Sorbs1	-0.285676	no	-0.240502	no	-0.0451736	no	0.992261	1.20955	1.02382	0.999813	0.999813	0.999813	chr19	40292039	40513812
Mir6374	9.99	no	9.99	no	0	no	0	3.23516	0	1	1	1	chr6	83362373	83441678
Slc22a15	-0.165209	no	-0.14448	no	-0.020729	no	1.03289	1.15821	1.04784	0.999813	0.999813	0.999813	chr3	101855770	101924453
Lrfn1	-1.17426	no	-0.687655	no	-0.48661	no	0.699747	1.57917	0.980449	0.770084	0.999813	0.999813	chr7	28451984	28482345
Lmln	-1.09521	no	-0.291412	no	-0.803801	no	0.667969	1.42708	1.16607	0.569358	0.999813	0.999813	chr16	33062520	33125659
Acaa1b	-0.95778	no	-0.564388	no	-0.393392	no	0.766737	1.48925	1.00709	0.988029	0.999813	0.999813	chr9	119148042	119157093
Rnf208	-0.547629	no	-0.348153	no	-0.199476	no	0.904546	1.32216	1.03867	0.999813	0.999813	0.999813	chr2	25242928	25244261
Trpt1	-0.394576	no	-0.15619	no	-0.238387	no	0.936511	1.2311	1.10478	0.999813	0.999813	0.999813	chr19	6996130	7019469
Ttll11	1.09128	no	0.549627	no	0.541649	no	1.51874	0.712813	1.04335	0.669731	0.999813	0.999813	chr2	35751225	35979624
Rpgr	0.064565	no	0.0213537	no	0.0432113	no	1.11987	1.07085	1.08682	0.999813	0.999813	0.999813	chrX	10158215	10216795
Rin1	0.411977	no	-0.0465309	no	0.458508	no	1.32338	0.994642	0.963074	0.999813	0.999813	0.999813	chr19	5050807	5057071
Strbp	0.0942634	no	-0.0259697	no	0.120233	no	1.15009	1.07735	1.05813	0.999813	0.999813	0.999813	chr2	37569867	37647285
Zfp455	0.0954251	no	0.262968	no	-0.167543	no	1.07422	1.00547	1.20651	0.999813	0.999813	0.999813	chr13	67194505	67209298
Chn1	0.471496	no	0.239157	no	0.232339	no	1.27828	0.921917	1.08814	0.999813	0.999813	0.999813	chr2	73596525	73775346
Cd207	-0.242657	no	0.153876	no	-0.396533	no	0.939691	1.11181	1.23695	0.999813	0.999813	0.999813	chr6	83671206	83677857
Slc18a1	-0.144999	no	0.222165	no	-0.367164	no	0.970405	1.07301	1.25164	0.999813	0.999813	0.999813	chr8	69037707	69113717
Mir147	9.99	no	9.99	no	0	no	0	3.2988	0	1	1	1	chr2	122637886	122641076
Zfp518b	-0.242687	no	-0.177107	no	-0.0655806	no	1.02188	1.20908	1.0694	0.999813	0.999813	0.999813	chr5	38668483	38684826
Slc25a27	-0.66377	no	-0.589	no	-0.07477	no	0.907465	1.43762	0.955736	0.999813	0.999813	0.999813	chr17	43641899	43667015
Unkl	-0.614996	no	-0.635359	no	0.0203633	no	0.939172	1.43839	0.926009	0.999813	0.999813	0.999813	chr17	25188399	25240116
Gdap10	0.340158	no	0.252486	no	0.0876726	no	1.21004	0.955876	1.13869	0.999813	0.999813	0.999813	chr12	32820334	32853369
Dennd6b	-0.0189354	no	-0.0887635	no	0.0698282	no	1.11447	1.12919	1.06181	0.999813	0.999813	0.999813	chr15	89182212	89196474
Gm16740	-0.792865	no	-0.34167	no	-0.451195	no	0.806895	1.39796	1.10316	0.999813	0.999813	0.999813	chr3	95181765	95236424
Celf4	-0.581631	no	-0.625098	no	0.0434671	no	0.954201	1.428	0.925881	0.999813	0.999813	0.999813	chr18	25477619	25753983
Zfp459	-0.0141382	no	0.0210867	no	-0.0352249	no	1.09178	1.10253	1.11876	0.999813	0.999813	0.999813	chr13	67405712	67421418
Tmem25	-0.858708	no	-0.661292	no	-0.197416	no	0.836771	1.51741	0.959477	0.999813	0.999813	0.999813	chr9	44793778	44799216
Grasp	0.389989	no	0.00157255	no	0.388417	no	1.3143	1.00299	1.00408	0.999813	0.999813	0.999813	chr15	101221190	101232756
Spire2	-0.33089	no	-0.701085	no	0.370195	no	1.09866	1.38188	0.850007	0.999813	0.999813	0.999813	chr8	123332712	123369518
Mir3061	9.99	no	9.99	no	0	no	0	3.33169	0	1	1	1	chr11	52126745	52126836
Micalcl	0.646947	no	0.436998	no	0.209949	no	1.33185	0.850558	1.15147	0.999813	0.999813	0.999813	chr7	112368307	112413104
Cystm1	0.0165089	no	0.0962345	no	-0.0797256	no	1.09594	1.08347	1.15821	0.999813	0.999813	0.999813	chr18	36348623	36393370
Prickle3	-0.420191	no	-0.477853	no	0.0576629	no	1.01338	1.356	0.973673	0.999813	0.999813	0.999813	chrX	7657378	7671390
Tubb1	2.14491	no	0.677517	no	1.46739	no	2.10792	0.476619	0.762297	0.119359	0.999813	0.484194	chr2	174450594	174458380
Zfp141	0.280632	no	0.517252	no	-0.23662	no	1.11567	0.918455	1.31452	0.999813	0.999813	0.999813	chr7	42473385	42505753
Rmi2	-0.390627	no	0.0548167	no	-0.445444	no	0.912548	1.19632	1.24265	0.999813	0.999813	0.999813	chr16	10835058	10843235
Dock9	-0.702188	no	-0.567471	no	-0.134717	no	0.90055	1.46517	0.988694	0.894718	0.999813	0.999813	chr14	121542038	121797734
Pisd-ps2	-0.986593	no	-0.811602	no	-0.174991	no	0.816471	1.61784	0.921761	0.968068	0.999813	0.999813	chr17	3064317	3084183
2210408I21Rik	0.08751	no	0.213551	no	-0.126041	no	1.10685	1.04171	1.2079	0.999813	0.999813	0.999813	chr13	77135535	77613679
5031414D18Rik	-0.708264	no	-0.827544	no	0.11928	no	0.944853	1.54374	0.869876	0.999813	0.986188	0.999813	chr14	75016026	75052532
H2-Bl	-0.599726	no	-0.116322	no	-0.483404	no	0.858801	1.30145	1.20064	0.999813	0.999813	0.999813	chr17	36080188	36084249
Meiob	-0.49692	no	-0.167896	no	-0.329025	no	0.919718	1.2979	1.15532	0.999813	0.999813	0.999813	chr17	24804381	24839787
Vangl2	-0.585227	no	-0.315249	no	-0.269977	no	0.910275	1.36566	1.0976	0.999813	0.999813	0.999813	chr1	172000959	172027295
3300002I08Rik	-0.62205	no	0.261854	no	-0.883904	no	0.771564	1.18748	1.42382	0.999813	0.999813	0.999813	chr2	150310936	150362765
Aipl1	-0.875664	no	-0.473723	no	-0.401942	no	0.814116	1.49378	1.07568	0.999813	0.999813	0.999813	chr11	72028721	72037509
Jmjd7	-0.452567	no	-0.0908561	no	-0.361711	no	0.927466	1.26921	1.19175	0.999813	0.999813	0.999813	chr2	120027482	120032604
Tpmt	-0.224447	no	-0.125817	no	-0.0986302	no	1.0483	1.22476	1.12247	0.999813	0.999813	0.999813	chr13	47023542	47043217
Mbp	-0.332472	no	-0.317867	no	-0.0146044	no	1.039	1.30828	1.04957	0.999813	0.999813	0.999813	chr18	82475122	82585637
Cox4i2	-0.342783	no	0.784009	no	-1.12679	no	0.76316	0.96784	1.66653	0.999813	0.999813	0.999813	chr2	152754172	152831728
Gm527	-0.213093	no	0.235252	no	-0.448345	no	0.964625	1.11817	1.31621	0.999813	0.999813	0.999813	chr12	64917910	64924591
Mllt3	0.77497	no	0.906759	no	-0.131789	no	1.27088	0.742702	1.39244	0.953055	0.74963	0.999813	chr4	87769924	88033407
Inca1	-0.24877	no	-0.392189	no	0.143419	no	1.10111	1.30833	0.99691	0.999813	0.999813	0.999813	chr11	70688360	70700155
Catip	0.174735	no	-0.0684048	no	0.243139	no	1.24749	1.10519	1.05401	0.999813	0.999813	0.999813	chr1	74362107	74369321
Elavl4	-0.848718	no	-0.497679	no	-0.351039	no	0.836358	1.5062	1.06676	0.933688	0.999813	0.999813	chr4	110203736	110351911
Cped1	0.0525012	no	0.0296209	no	0.0228802	no	1.15644	1.11512	1.13825	0.999813	0.999813	0.999813	chr6	21985909	22255606
Cep97	-0.329946	no	0.0134136	no	-0.34336	no	0.967166	1.2157	1.22705	0.999813	0.999813	0.999813	chr16	55899887	55934848
2500004C02Rik	-0.204641	no	0.188544	no	-0.393185	no	0.984366	1.13438	1.29276	0.999813	0.999813	0.999813	chr2	153341156	153345810
Kctd1	-0.47481	no	-0.153742	no	-0.321069	no	0.938128	1.30375	1.17196	0.999813	0.999813	0.999813	chr18	14968684	15151446
Hcn3	-0.437781	no	-0.536282	no	0.0985011	no	1.0403	1.40911	0.971648	0.999813	0.999813	0.999813	chr3	89146774	89160157
Grhl1	-0.0837767	no	-0.140509	no	0.0567326	no	1.13321	1.20096	1.08951	0.999813	0.999813	0.999813	chr12	24572286	24617391
Hic2	0.0974663	no	0.0732139	no	0.0242524	no	1.1747	1.09796	1.15512	0.999813	0.999813	0.999813	chr16	17233586	17263430
Gfod2	-0.144304	no	-0.168699	no	0.0243944	no	1.11001	1.22678	1.0914	0.999813	0.999813	0.999813	chr8	105716112	105758607
Ybey	0.314004	no	0.210524	no	0.103481	no	1.25363	1.00843	1.16686	0.999813	0.999813	0.999813	chr10	76449080	76515857
2810002D19Rik	0.651727	no	0.676474	no	-0.0247476	no	1.29317	0.823124	1.31554	0.999813	0.999813	0.999813	chr2	94406706	94411680
Cetn4	-0.380537	no	0.116718	no	-0.497255	no	0.924729	1.20384	1.30528	0.999813	0.999813	0.999813	chr3	37308626	37312446
Klrg2	-0.470138	no	0.0230787	no	-0.493217	no	0.90838	1.25833	1.27862	0.999813	0.999813	0.999813	chr6	38626659	38637239
1700096K18Rik	-0.0930194	no	0.493554	no	-0.586573	no	0.965856	1.03018	1.4504	0.999813	0.999813	0.999813	chr5	25530017	25531466
Trim2	-0.5199	no	-0.125044	no	-0.394857	no	0.92025	1.31951	1.20996	0.999813	0.999813	0.999813	chr3	84160438	84304775
Rsad1	-0.187017	no	-0.274334	no	0.0873164	no	1.12042	1.27549	1.05462	0.999813	0.999813	0.999813	chr11	94539797	94549207
Trim34b	0.18234	no	0.0284581	no	0.153882	no	1.24515	1.09732	1.11918	0.999813	0.999813	0.999813	chr7	104329470	104336617
Tmem246	0.498191	no	0.618162	no	-0.119971	no	1.24077	0.878458	1.34836	0.999813	0.999813	0.999813	chr4	49584505	49597870
Cpxm1	0.340959	no	0.0213994	no	0.31956	no	1.34158	1.0592	1.07503	0.999813	0.999813	0.999813	chr2	130390774	130397629
Gm21975	-1.18268	no	-0.185206	no	-0.997477	no	0.66097	1.50039	1.31963	0.999813	0.999813	0.999813	chr11	79339891	79581609
AA414768	0.736993	no	0.412123	no	0.32487	no	1.45215	0.871273	1.15935	0.999813	0.999813	0.999813	chrX	12936872	12938541
Eldr	0.237192	no	0.385438	no	-0.148246	no	1.17936	1.00057	1.307	0.999813	0.999813	0.999813	chr11	16934708	16951282
Mtmr7	1.06986	no	0.786501	no	0.283355	no	1.51823	0.723236	1.2475	0.999813	0.999813	0.999813	chr8	40492537	40634792
Fry	-0.466698	no	-0.298493	no	-0.168204	no	0.995964	1.37637	1.11912	0.999813	0.999813	0.999813	chr5	150259929	150497753
Cbarp	-0.348168	no	-0.220526	no	-0.127642	no	1.03759	1.32079	1.13357	0.999813	0.999813	0.999813	chr10	79697304	80369637
Tssk6	0.0804586	no	0.45383	no	-0.373371	no	1.07763	1.01917	1.39593	0.999813	0.999813	0.999813	chr8	69894181	69903518
1190005I06Rik	-0.373144	no	0.306766	no	-0.67991	no	0.897296	1.16215	1.4375	0.999813	0.999813	0.999813	chr8	120608599	120668142
Hdac11	0.0886988	no	-0.203795	no	0.292494	no	1.26902	1.19335	1.03614	0.999813	0.999813	0.999813	chr6	91156814	91174683
Lppos	-0.11816	no	-0.423063	no	0.304903	no	1.21015	1.31344	0.979613	0.999813	0.999813	0.999813	chr16	24392555	24992578
Mdga1	-0.782949	no	-0.544862	no	-0.238087	no	0.898297	1.54565	1.05948	0.744099	0.999813	0.999813	chr17	29827957	29887882
Wfdc18	-0.0285655	no	0.0912896	no	-0.119855	no	1.12802	1.15058	1.22573	0.999813	0.999813	0.999813	chr11	83709003	83711360
Nupr1l	-1.01798	no	0.145618	no	-1.1636	no	0.666314	1.34934	1.49265	0.999813	0.999813	0.999813	chr5	129908539	129911281
Enpp1	0.339818	no	0.421606	no	-0.0817879	no	1.23348	0.974623	1.30543	0.999813	0.999813	0.999813	chr10	24637913	24712159
Hoxa5	-0.370407	no	-0.139036	no	-0.231371	no	1.01417	1.31103	1.19058	0.999813	0.999813	0.999813	chr6	52165673	52213597
Zxdb	0.116883	no	-0.0476106	no	0.164493	no	1.25127	1.15389	1.11643	0.999813	0.999813	0.999813	chrX	94724568	94730191
1700109H08Rik	0.772695	no	0.592355	no	0.18034	no	1.42758	0.835593	1.25983	0.999813	0.999813	0.999813	chr5	3571715	3637230
Cst7	1.35727	no	0.384909	no	0.972357	no	1.85491	0.724011	0.945397	0.769165	0.999813	0.999813	chr2	150570414	150578944
Mrps36	-0.457726	no	0.000700799	no	-0.458427	no	0.947956	1.3019	1.30253	0.999813	0.999813	0.999813	chr13	100735939	100744659
Lyrm7	0.588692	no	0.238154	no	0.350538	no	1.45088	0.964757	1.13791	0.999813	0.999813	0.999813	chr11	54839288	54860591
Cacna1d	-1.05984	no	-0.520001	no	-0.539837	no	0.784009	1.63442	1.1398	0.999813	0.999813	0.999813	chr14	30008999	30527056
Thsd1	-0.926897	no	-0.667823	no	-0.259074	no	0.869174	1.65246	1.04015	0.723488	0.999813	0.999813	chr8	22227302	22261332
Fv1	0.140879	no	0.673105	no	-0.532225	no	1.06343	0.964498	1.53789	0.999813	0.999813	0.999813	chr4	147868978	147870358
Cyp4f17	-0.660933	no	-0.564311	no	-0.0966221	no	0.978246	1.54671	1.04601	0.999813	0.999813	0.999813	chr17	32506461	32528894
Dennd3	-0.929967	no	-0.671158	no	-0.258809	no	0.871188	1.65982	1.04237	0.611289	0.959311	0.999813	chr15	73512559	73572242
Nr6a1	0.505354	no	0.576075	no	-0.0707209	no	1.29775	0.914251	1.36295	0.999813	0.999813	0.999813	chr2	38723373	38926461
Tmem150b	-1.05864	no	-0.513543	no	-0.545096	no	0.787494	1.64032	1.14905	0.999813	0.999813	0.999813	chr7	4690927	4725251
Ddx60	-0.198754	no	-0.194882	no	-0.00387139	no	1.1357	1.30345	1.13875	0.999813	0.999813	0.999813	chr8	61928086	62037701
Pde4d	0.192773	no	0.0210136	no	0.171759	no	1.29674	1.13455	1.15119	0.999813	0.999813	0.999813	chr13	108654176	109955969
Rpl3	0.723905	no	0.435046	no	0.288859	no	1.47804	0.894892	1.20985	0.999813	0.999813	0.999813	chr15	80077780	80083406
Spsb1	0.534196	no	0.645587	no	-0.111391	no	1.29451	0.893913	1.39842	0.999813	0.999813	0.999813	chr4	149896283	149955006
Serpinb1b	0.370428	no	0.661899	no	-0.29147	no	1.19681	0.925794	1.46476	0.999813	0.999813	0.999813	chr13	33084102	33094380
Hs3st1	1.33957	no	0.410387	no	0.929181	no	1.86839	0.738272	0.981195	0.646919	0.999813	0.999813	chr5	39613934	39644631
4933421O10Rik	0.442981	no	0.469051	no	-0.0260693	no	1.30353	0.958891	1.3273	0.999813	0.999813	0.999813	chr4	33027138	33031323
Tsga10	-0.418082	no	-0.155443	no	-0.262639	no	1.01559	1.35698	1.21837	0.999813	0.999813	0.999813	chr1	37754571	37865298
Arl9	0.16547	no	0.697282	no	-0.531812	no	1.07655	0.95989	1.55641	0.999813	0.999813	0.999813	chr5	77004054	77061522
Smpd2	0.436202	no	0.597106	no	-0.160904	no	1.25808	0.92982	1.40652	0.999813	0.999813	0.999813	chr10	41487171	41490340
Lcor	0.399792	no	0.594063	no	-0.194271	no	1.23974	0.939685	1.41845	0.999813	0.999813	0.999813	chr19	41549638	41559781
Ypel2	-0.488331	no	-0.544948	no	0.0566165	no	1.07071	1.50201	1.0295	0.999813	0.999813	0.999813	chr11	86583864	87555823
4933408B17Rik	-1.15222	no	-0.795359	no	-0.356858	no	0.800417	1.77897	1.02504	0.68887	0.999813	0.999813	chr18	34579845	34597468
Fhad1	0.120446	no	0.280197	no	-0.159751	no	1.18798	1.09283	1.32709	0.999813	0.999813	0.999813	chr4	141890622	142011651
Lta	-0.569882	no	-0.324885	no	-0.244997	no	0.983651	1.46013	1.16572	0.999813	0.999813	0.999813	chr17	35203164	35205351
Tm4sf5	0.421898	no	0.710154	no	-0.288256	no	1.21649	0.908042	1.48554	0.999813	0.999813	0.999813	chr11	70505273	70511183
Reep6	-0.354002	no	0.183782	no	-0.537784	no	0.97095	1.24097	1.40957	0.999813	0.999813	0.999813	chr10	79697304	80369637
Sp4	-0.452078	no	-0.237105	no	-0.214973	no	1.02716	1.40517	1.19221	0.999813	0.999813	0.999813	chr12	118231685	118301440
Tln2	-0.499058	no	-0.208867	no	-0.290191	no	0.998586	1.41129	1.22107	0.999813	0.999813	0.999813	chr9	67217084	67559703
Hist1h2be	-0.0246719	no	-0.0155001	no	-0.00917174	no	1.20133	1.22205	1.20899	0.999813	0.999813	0.999813	chr13	23583669	23621124
Btf3l4	0.312484	no	0.423957	no	-0.111473	no	1.25903	1.01383	1.36016	0.999813	0.999813	0.999813	chr4	108814294	108833584
Hist2h4	-0.250389	no	-0.227675	no	-0.0227134	no	1.13387	1.34877	1.15186	0.999813	0.999813	0.999813	chr3	96262933	96263317
Frs3	-0.331488	no	-0.471512	no	0.140024	no	1.15204	1.44963	1.04548	0.999813	0.999813	0.999813	chr17	47695206	47704286
Mir6418	9.99	no	9.99	no	0	no	0	3.64791	0	1	1	1	chr5	137528128	137533229
Magi1	0.427481	no	0.181135	no	0.246346	no	1.41464	1.05187	1.19258	0.999813	0.999813	0.999813	chr6	93675452	94283917
Samd4	0.985177	no	0.380865	no	0.604313	no	1.69179	0.854629	1.11283	0.496281	0.999813	0.999813	chr14	46882964	47116161
Fam71f2	0.736765	no	0.0591844	no	0.67758	no	1.64532	0.987327	1.02867	0.999813	0.999813	0.999813	chr6	29281140	29290676
Rhobtb1	-0.724753	no	-0.579761	no	-0.144992	no	0.9746	1.61064	1.07764	0.971649	0.999813	0.999813	chr10	69208551	69291784
Scnn1a	-0.634438	no	-0.304879	no	-0.329559	no	0.962209	1.49367	1.20914	0.999813	0.999813	0.999813	chr6	125321339	125344942
Bco2	-0.620514	no	-0.72442	no	0.103906	no	1.0571	1.62521	0.983645	0.999813	0.999813	0.999813	chr9	50533086	50555138
Inhba	5.26838	yes	1.63789	no	3.63049	yes	3.31525	0.0860152	0.267689	0.0155604	1	0.0155604	chr13	16011850	16031609
Tmem38a	-0.0470572	no	0.0986674	no	-0.145725	no	1.17011	1.2089	1.29448	0.999813	0.999813	0.999813	chr8	72572102	72587284
Spata2l	-0.874174	no	-0.183329	no	-0.690845	no	0.826837	1.51556	1.3347	0.999813	0.999813	0.999813	chr8	123232257	123318576
Ankrd9	-0.6234	no	-0.45696	no	-0.16644	no	1.00405	1.54674	1.12683	0.999813	0.999813	0.999813	chr12	110975352	110979021
Sapcd1	-0.427081	no	0.146405	no	-0.573486	no	0.96036	1.29121	1.42913	0.999813	0.999813	0.999813	chr17	35016578	35028016
Cd93	0.369432	no	0.444699	no	-0.0752678	no	1.30215	1.00798	1.37189	0.999813	0.999813	0.999813	chr2	148436650	148443535
Ttc30b	-0.758011	no	-0.129759	no	-0.628252	no	0.87236	1.4753	1.3484	0.999813	0.999813	0.999813	chr2	75935849	75938462
Lipc	0.1798	no	0.481595	no	-0.301795	no	1.187	1.04791	1.46318	0.999813	0.999813	0.999813	chr9	70798127	70934808
March3	0.193334	no	0.0476704	no	0.145664	no	1.3334	1.16617	1.20535	0.999813	0.999813	0.999813	chr18	56761715	56925548
Kcnab1	0.280141	no	0.376233	no	-0.0960926	no	1.28166	1.05546	1.36994	0.999813	0.999813	0.999813	chr3	65109367	65378225
Bambi	0.277244	no	0.235894	no	0.0413503	no	1.32664	1.0947	1.28916	0.999813	0.999813	0.999813	chr18	3507956	3516404
Gm9054	0.169392	no	-0.0254382	no	0.19483	no	1.34545	1.1964	1.17549	0.999813	0.999813	0.999813	chr3	95985509	95986967
C330013E15Rik	-0.539921	no	-0.912617	no	0.372696	no	1.15235	1.6754	0.890007	0.999813	0.999813	0.999813	chr15	100614139	100615110
Reck	-0.550776	no	-0.477922	no	-0.0728546	no	1.0579	1.54969	1.1127	0.999813	0.999813	0.999813	chr4	43875529	43944806
Npcd	0.528459	no	0.14004	no	0.388419	no	1.51617	1.05116	1.15831	0.999813	0.999813	0.999813	chr15	79786350	79834333
Dmtn	-0.728889	no	-0.578778	no	-0.150111	no	0.989036	1.63919	1.09749	0.973322	0.999813	0.999813	chr14	70602183	70636048
Zfp449	0.188061	no	0.212496	no	-0.024435	no	1.28726	1.12994	1.30925	0.999813	0.999813	0.999813	chrX	56346399	56365674
1700049G17Rik	0.119326	no	0.596752	no	-0.477426	no	1.12542	1.03608	1.56687	0.999813	0.999813	0.999813	chr7	27907391	27929430
Mdfi	0.272215	no	-0.177922	no	0.450137	no	1.4587	1.20787	1.06773	0.999813	0.999813	0.999813	chr17	47815327	47834691
Atp6v0d2	1.60812	no	1.15067	no	0.45745	no	1.81635	0.595809	1.3228	0.447275	0.891937	0.999813	chr4	19876837	19922566
Rpl9	0.534837	no	0.462588	no	0.0722498	no	1.41474	0.976503	1.34563	0.999813	0.999813	0.999813	chr5	65388363	65391431
Zfp69	-0.459014	no	-0.398209	no	-0.0608049	no	1.09359	1.50325	1.14066	0.999813	0.999813	0.999813	chr4	120930136	120951701
2510003B16Rik	0.226546	no	-0.187176	no	0.413722	no	1.43455	1.22608	1.07689	0.999813	0.999813	0.999813	chr4	116123839	116144616
Slc13a2	-1.10285	no	-0.12483	no	-0.978022	no	0.730488	1.56893	1.43889	0.906796	0.999813	0.999813	chr11	78394484	78422185
Ppp1r26	-1.11097	no	-0.844183	no	-0.266788	no	0.859396	1.85622	1.03396	0.319852	0.704893	0.999813	chr2	28447940	28455508
2210417A02Rik	0.223987	no	0.745778	no	-0.521791	no	1.14005	0.976105	1.63681	0.999813	0.999813	0.999813	chr5	148741839	148743139
Mef2b	0.26894	no	-0.482115	no	0.751054	no	1.54875	1.28535	0.92022	0.999813	0.999813	0.999813	chr8	70139498	70167488
Ggnbp1	-0.540527	no	-0.304095	no	-0.236433	no	1.03353	1.50327	1.21757	0.999813	0.999813	0.999813	chr17	27018034	27036378
Calcrl	1.84934	no	1.48684	no	0.362503	no	1.82745	0.50715	1.42141	0.212709	0.47917	0.999813	chr2	84330626	84425266
Car7	0.0945503	no	0.0374404	no	0.0571099	no	1.29624	1.21401	1.24593	0.999813	0.999813	0.999813	chr8	104534699	104550343
Hspbap1	0.185131	no	0.284215	no	-0.0990836	no	1.27589	1.12223	1.36659	0.999813	0.999813	0.999813	chr16	35770385	35828462
Zfp704	-0.279118	no	-0.146343	no	-0.132776	no	1.13776	1.38062	1.24744	0.999813	0.999813	0.999813	chr3	9427009	9610085
Zfp493	0.0731831	no	0.458862	no	-0.385679	no	1.15815	1.10086	1.51309	0.999813	0.999813	0.999813	chr13	67779692	67789080
Tnfsf14	-0.19871	no	-0.271676	no	0.0729656	no	1.21882	1.39881	1.15871	0.999813	0.999813	0.999813	chr17	57189473	57194181
Camta1	0.573324	no	0.613553	no	-0.0402287	no	1.39866	0.939991	1.43821	0.999813	0.999813	0.999813	chr4	151059522	151861768
Fbxo47	-0.0658729	no	0.359662	no	-0.425535	no	1.11518	1.16727	1.49776	0.999813	0.999813	0.999813	chr11	97854306	97884154
Rilpl1	-0.154914	no	-0.223476	no	0.068562	no	1.23717	1.3774	1.17975	0.999813	0.999813	0.999813	chr5	124493079	124531391
Mutyh	-0.162506	no	-0.340249	no	0.177743	no	1.26725	1.41834	1.12036	0.999813	0.999813	0.999813	chr4	116807733	116819431
Gm21057	0.343361	no	0.65939	no	-0.316029	no	1.25514	0.989307	1.56253	0.999813	0.999813	0.999813	chr7	80024813	80092751
Fam78b	0.0819864	no	-0.115732	no	0.197719	no	1.35197	1.27728	1.17882	0.999813	0.999813	0.999813	chr1	167001416	167091302
Sulf2	0.498	no	0.6835	no	-0.1855	no	1.33905	0.948167	1.52279	0.999813	0.999813	0.999813	chr2	166073898	166155683
Lgi4	-0.00293295	no	0.0256926	no	-0.0286255	no	1.26161	1.26417	1.28689	0.999813	0.999813	0.999813	chr7	31059934	31076697
Pdzk1ip1	0.435719	no	0.706504	no	-0.270785	no	1.29456	0.9571	1.56184	0.999813	0.999813	0.999813	chr4	115088707	115093894
Gm14085	0.132723	no	-0.13122	no	0.263943	no	1.38944	1.26732	1.15714	0.999813	0.999813	0.999813	chr2	122484940	122528040
Foxd2os	-0.418957	no	-0.0659783	no	-0.352978	no	1.05616	1.41204	1.34892	0.999813	0.999813	0.999813	chr4	114909288	114921118
Vash1	-1.0862	no	-0.571323	no	-0.514875	no	0.838622	1.78051	1.19828	0.346506	0.999813	0.999813	chr12	86678699	86695681
Klhl8	-0.403439	no	-0.198272	no	-0.205168	no	1.09845	1.45288	1.26632	0.999813	0.999813	0.999813	chr5	103862049	103911229
Spata1	0.497467	no	0.63896	no	-0.141493	no	1.35965	0.963108	1.49976	0.999813	0.999813	0.999813	chr3	146450466	146499753
Siglec15	-1.17733	no	-1.24366	no	0.0663382	no	0.90712	2.05152	0.866353	0.999813	0.98298	0.999813	chr18	78043613	78057268
1700008J07Rik	0.0239406	no	-0.0351868	no	0.0591274	no	1.30305	1.2816	1.25072	0.999813	0.999813	0.999813	chr7	127510437	127561219
Rnft2	-0.540888	no	-0.157967	no	-0.38292	no	1.02166	1.48638	1.33223	0.999813	0.999813	0.999813	chr5	118190735	118245025
4632427E13Rik	0.800379	no	-0.0712974	no	0.871676	no	1.81211	1.04051	0.990337	0.999813	0.999813	0.999813	chr7	92740705	92741459
Gata3	0.593793	no	0.188467	no	0.405326	no	1.59179	1.05472	1.20191	0.999813	0.999813	0.999813	chr2	9857077	9878600
Ptprv	-0.666993	no	-0.495902	no	-0.17109	no	1.03868	1.64918	1.16946	0.947825	0.999813	0.999813	chr1	135108497	135132575
Zfp446	-0.513861	no	-0.257703	no	-0.256158	no	1.06636	1.52262	1.27355	0.999813	0.999813	0.999813	chr7	12977847	12985716
Ssc4d	-0.600787	no	-0.604214	no	0.00342621	no	1.09963	1.66764	1.09702	0.999813	0.999813	0.999813	chr5	135960222	135974476
Catsperg1	-0.825428	no	-0.82104	no	-0.00438821	no	1.02746	1.82073	1.03059	0.942056	0.892892	0.999813	chr7	29181531	29214033
Morn1	-0.483731	no	-0.0742437	no	-0.409487	no	1.04388	1.45971	1.38649	0.999813	0.999813	0.999813	chr4	155086576	155145507
Npff	0.203373	no	-0.233867	no	0.43724	no	1.49367	1.29728	1.10314	0.999813	0.999813	0.999813	chr15	102523838	102524621
Kif9	-0.259224	no	-0.303384	no	0.0441601	no	1.23043	1.47263	1.19334	0.999813	0.999813	0.999813	chr9	110476957	110525174
Pank1	-0.275465	no	0.0111689	no	-0.286634	no	1.14086	1.38088	1.39161	0.999813	0.999813	0.999813	chr19	34806935	34879455
Espnl	-1.02771	no	-0.838852	no	-0.18886	no	0.936745	1.90982	1.06776	0.573296	0.846957	0.999813	chr1	91322074	91348303
Olfml3	0.364216	no	0.702617	no	-0.338401	no	1.28708	0.999921	1.62733	0.999813	0.999813	0.999813	chr3	103735393	103738001
Bbs10	0.00778826	no	0.0251617	no	-0.0173734	no	1.30294	1.29592	1.31872	0.999813	0.999813	0.999813	chr10	111298678	111301736
Oplah	-0.673458	no	-0.257919	no	-0.415539	no	1.00012	1.59509	1.33396	0.999813	0.999813	0.999813	chr15	76294433	76307245
Dcstamp	0.857078	no	0.416778	no	0.440301	no	1.71907	0.949048	1.26693	0.999813	0.999813	0.999813	chr15	39745929	39760938
AI847159	-0.173947	no	0.148299	no	-0.322246	no	1.16946	1.31932	1.46215	0.999813	0.999813	0.999813	chr2	129178147	129180673
Mkx	-0.101411	no	-0.12109	no	0.0196788	no	1.29179	1.38586	1.27429	0.999813	0.999813	0.999813	chr18	6934965	7004779
Spag1	0.111807	no	0.334379	no	-0.222572	no	1.27964	1.18422	1.4931	0.999813	0.999813	0.999813	chr15	36179529	36235177
Ndst1	-0.832917	no	-0.452661	no	-0.380257	no	0.969371	1.72673	1.26171	0.692194	0.999813	0.999813	chr18	60685975	60713389
Zfp759	-0.200785	no	0.213989	no	-0.414775	no	1.13675	1.30649	1.51539	0.999813	0.999813	0.999813	chr13	67128227	67141787
Rhbdl1	-0.348179	no	-0.159513	no	-0.188666	no	1.15999	1.47661	1.32205	0.999813	0.999813	0.999813	chr17	25834464	25837127
Pitpnm2	-0.543155	no	-0.333921	no	-0.209234	no	1.09622	1.59736	1.26731	0.999813	0.999813	0.999813	chr5	124118688	124249760
Tarm1	0.452185	no	-0.130119	no	0.582304	no	1.6519	1.20743	1.1033	0.999813	0.999813	0.999813	chr7	3489075	3502552
Gpr176	0.594245	no	0.271411	no	0.322834	no	1.6117	1.06758	1.28855	0.999813	0.999813	0.999813	chr2	118277097	118373419
Rpl19	0.744803	no	0.0918691	no	0.652934	no	1.77783	1.06092	1.13067	0.999813	0.999813	0.999813	chr11	98026709	98030493
Zbtb8a	-0.593334	no	-0.45953	no	-0.133804	no	1.10197	1.66258	1.20907	0.999813	0.999813	0.999813	chr4	129353631	129378028
Appbp2os	-0.088589	no	0.00857062	no	-0.0971596	no	1.2721	1.35266	1.36072	0.999813	0.999813	0.999813	chr11	85235165	85238304
D130017N08Rik	-0.364479	no	0.000417709	no	-0.364897	no	1.11651	1.43741	1.43782	0.999813	0.999813	0.999813	chr5	143758353	143764942
Ephb6	-0.744438	no	-0.738308	no	-0.00612974	no	1.0865	1.82023	1.09112	0.959311	0.97201	0.999813	chr6	41605481	41620507
Rftn2	-0.152214	no	0.032106	no	-0.18432	no	1.2312	1.36821	1.399	0.999813	0.999813	0.999813	chr1	55170159	55226782
Zscan20	-0.0998809	no	-0.00134159	no	-0.0985393	no	1.27357	1.36487	1.3636	0.999813	0.999813	0.999813	chr4	128583538	128610098
Tctex1d4	0.25699	no	0.490855	no	-0.233865	no	1.32989	1.11289	1.56392	0.999813	0.999813	0.999813	chr4	117126812	117133963
Unc5b	-0.45376	no	-0.917327	no	0.463567	no	1.29706	1.77647	0.940619	0.999813	0.532445	0.999813	chr10	60762594	60831581
Afap1	0.0741891	no	-0.335709	no	0.409898	no	1.48744	1.41289	1.11956	0.999813	0.999813	0.999813	chr5	35893318	36003922
March9	-0.433467	no	-0.741676	no	0.308209	no	1.27324	1.71948	1.02833	0.999813	0.999813	0.999813	chr10	127056049	127060184
1700009N14Rik	8.74316	no	6.97724	no	1.76592	no	3.10492	0.00724595	0.912966	0.999813	0.999813	0.464362	chr4	39450292	39451778
E130102H24Rik	-1.41388	no	-1.49682	no	0.0829393	no	0.873422	2.32726	0.824626	0.933769	0.729732	0.999813	chr4	101346523	101399185
Ttc26	0.380929	no	0.348589	no	0.0323398	no	1.46648	1.12617	1.43397	0.999813	0.999813	0.999813	chr6	38381523	38427647
Tceanc	0.131735	no	0.298966	no	-0.167231	no	1.32666	1.21089	1.48971	0.999813	0.999813	0.999813	chrX	166499814	166510478
Zfhx3	-0.3917	no	-0.0983519	no	-0.293348	no	1.14098	1.4969	1.39825	0.999813	0.999813	0.999813	chr8	108714643	108961636
Cxxc5	0.232292	no	0.212859	no	0.0194335	no	1.42234	1.21081	1.40331	0.999813	0.999813	0.999813	chr18	35829817	35861688
C030034I22Rik	0.511206	no	0.202732	no	0.308474	no	1.60995	1.1296	1.30003	0.999813	0.999813	0.999813	chr17	69416446	69419192
Spaca6	-1.02852	no	-0.168775	no	-0.859743	no	0.832556	1.69835	1.51085	0.999813	0.999813	0.999813	chr17	17830974	17839071
Pard6g	-0.643175	no	-0.569881	no	-0.0732935	no	1.11842	1.74671	1.17671	0.999813	0.999813	0.999813	chr18	80046894	80119640
Map3k9	-1.06798	no	-1.07156	no	0.00358194	no	0.987402	2.07009	0.984954	0.281013	0.256153	0.999813	chr12	81714949	81781170
Mir103-2	9.99	no	9.99	no	0	no	0	4.04643	0	1	1	1	chr2	131127411	131604824
Zfp316	-0.521242	no	-0.228921	no	-0.292321	no	1.10762	1.58965	1.3564	0.999813	0.999813	0.999813	chr5	143249694	143270022
Homez	-0.56967	no	-0.290122	no	-0.279548	no	1.09696	1.62809	1.33151	0.999813	0.999813	0.999813	chr14	54852736	54864158
1600010M07Rik	-0.785742	no	-0.863582	no	0.0778403	no	1.10862	1.91124	1.05039	0.999813	0.999813	0.999813	chr7	109998376	110006646
Bik	-0.0200609	no	-0.856113	no	0.836052	no	1.58196	1.60411	0.886173	0.999813	0.999813	0.999813	chr15	83526861	83544635
Dnmt3aos	-0.257401	no	-0.0171008	no	-0.2403	no	1.20715	1.44293	1.42593	0.999813	0.999813	0.999813	chr12	3806979	3914443
Nxn	-0.585198	no	-0.304501	no	-0.280697	no	1.09728	1.64619	1.33295	0.999813	0.999813	0.999813	chr11	76257225	76399141
Fam209	0.0926603	no	0.448919	no	-0.356258	no	1.2668	1.188	1.62163	0.999813	0.999813	0.999813	chr2	172472553	172474316
Bmf	-1.65156	no	-0.915623	no	-0.735934	no	0.702304	2.20645	1.16967	0.114669	0.620021	0.999813	chr2	118528756	118549686
Mir374b	9.99	no	9.99	no	0	no	0	4.08117	0	1	1	1	chrX	103560909	103623754
Gm1673	0.407344	no	0.053854	no	0.35349	no	1.6093	1.21343	1.25958	0.999813	0.999813	0.999813	chr5	33983432	33985009
Fdft1	0	no	0	no	0	no	4.08708	0	0	1	1	1	chr14	63122461	63179578
Mir6240	9.99	no	9.99	no	0	no	0	4.09014	0	1	1	1	chr5	114851947	114852064
Hist1h4k	-0.154104	no	-0.237472	no	0.0833688	no	1.34076	1.4919	1.26547	0.999813	0.999813	0.999813	chr13	21750144	21750553
Ccdc125	-0.929571	no	-0.422047	no	-0.507524	no	0.948823	1.80723	1.34885	0.999813	0.999813	0.999813	chr13	100669480	100730942
Nrep	0.109183	no	-0.192218	no	0.301401	no	1.502	1.39253	1.21882	0.999813	0.999813	0.999813	chr18	33437018	33464029
B3gnt8	-1.27809	no	-0.741601	no	-0.536491	no	0.844833	2.04887	1.22538	0.618698	0.999813	0.999813	chr7	25627623	25629490
Amer1	-0.547175	no	-0.392854	no	-0.154321	no	1.1529	1.68465	1.28306	0.999813	0.999813	0.999813	chrX	95420313	95444840
Zfp870	0.0957104	no	0.00690868	no	0.0888017	no	1.43328	1.34128	1.34772	0.999813	0.999813	0.999813	chr17	32879220	32891603
Zscan2	-0.128653	no	-0.25698	no	0.128326	no	1.37133	1.49924	1.25462	0.999813	0.999813	0.999813	chr7	80862107	80876513
Gnrh1	0.352078	no	0.0557359	no	0.296343	no	1.5884	1.24444	1.29346	0.999813	0.999813	0.999813	chr14	67745180	67749436
Hs3st3b1	-0.271435	no	-0.025482	no	-0.245953	no	1.2172	1.46917	1.44344	0.999813	0.999813	0.999813	chr11	63884692	63922284
Atp6v1g2	-0.559773	no	-0.571709	no	0.0119358	no	1.19417	1.76025	1.18433	0.999813	0.999813	0.999813	chr17	35236595	35238768
Hoxc5	-0.429304	no	-0.11405	no	-0.315254	no	1.15406	1.55404	1.43592	0.999813	0.999813	0.999813	chr15	103014007	103017429
E130307A14Rik	-0.0767706	no	-0.124415	no	0.047644	no	1.37234	1.44735	1.32776	0.999813	0.999813	0.999813	chr10	39612933	39732007
Zfhx2	-0.591722	no	-0.459915	no	-0.131807	no	1.15331	1.73809	1.26364	0.960652	0.999813	0.999813	chr14	55061658	55092048
Cenpv	0.391555	no	0.607048	no	-0.215493	no	1.42175	1.08381	1.65079	0.999813	0.999813	0.999813	chr11	62524943	62539261
Ltbp2	-0.485146	no	-0.265829	no	-0.219317	no	1.16791	1.63475	1.35966	0.999813	0.999813	0.999813	chr12	84783211	84879755
LOC102640359	1.68325	no	1.18865	no	0.494594	no	2.06089	0.641722	1.46274	0.999813	0.999813	0.999813	chr19	8741423	8756969
Tex9	0.0133799	no	0.119475	no	-0.106095	no	1.3581	1.34556	1.46174	0.999813	0.999813	0.999813	chr9	72438528	72491959
Map3k6	-0.766106	no	-0.744208	no	-0.0218985	no	1.12136	1.90706	1.13851	0.912231	0.952781	0.999813	chr4	133240817	133252928
Zfp647	-0.0497147	no	0.134554	no	-0.184269	no	1.31395	1.36002	1.49296	0.999813	0.999813	0.999813	chr15	76910369	76925448
Zbed5	0.435309	no	0.414894	no	0.0204147	no	1.5302	1.13164	1.5087	0.999813	0.999813	0.999813	chr5	129895722	129903622
Zeb1	-0.0627529	no	-0.116012	no	0.0532587	no	1.38657	1.44821	1.33632	0.999813	0.999813	0.999813	chr18	5491500	5775468
Jrk	0.577352	no	0.443898	no	0.133453	no	1.6176	1.0841	1.47468	0.999813	0.999813	0.999813	chr15	74702411	74710374
Zfp418	0.140101	no	0.022516	no	0.117585	no	1.47917	1.34228	1.36339	0.999813	0.999813	0.999813	chr7	7171352	7183560
Fzd2	-1.39494	no	-0.785305	no	-0.609637	no	0.811856	2.135	1.23879	0.356649	0.889667	0.999813	chr11	102604430	102608058
1700102H20Rik	-0.102668	no	0.777688	no	-0.880356	no	1.07104	1.15004	1.9716	0.999813	0.999813	0.999813	chr17	3557823	3559863
Prodh	-0.705028	no	-0.414253	no	-0.290775	no	1.08885	1.77502	1.33199	0.999813	0.999813	0.999813	chr16	18071725	18089190
Rasip1	-0.296844	no	-0.359631	no	0.0627871	no	1.31805	1.61916	1.26192	0.999813	0.999813	0.999813	chr7	45627536	45639092
Rfx2	-0.547443	no	-0.758874	no	0.211431	no	1.2647	1.84835	1.0923	0.999813	0.960827	0.999813	chr17	56775896	56831008
Apoo	0.196955	no	0.609991	no	-0.413036	no	1.31342	1.14582	1.7488	0.999813	0.999813	0.999813	chrX	94367109	94417092
Slc25a47	-0.113802	no	-0.106971	no	-0.00683116	no	1.36626	1.4784	1.37275	0.999813	0.999813	0.999813	chr12	108851128	108856815
Cass4	-0.232196	no	-0.167303	no	-0.0648932	no	1.30978	1.5385	1.37004	0.999813	0.999813	0.999813	chr2	172393793	172433757
Sec14l2	-0.400264	no	-0.547532	no	0.147269	no	1.30903	1.72759	1.182	0.999813	0.999813	0.999813	chr11	4097039	4118729
9330111N05Rik	-0.130408	no	0.115108	no	-0.245516	no	1.28646	1.40816	1.52512	0.999813	0.999813	0.999813	chr13	80964073	81079857
Masp2	-0.0653003	no	0.61517	no	-0.68047	no	1.1582	1.21183	1.8562	0.999813	0.999813	0.999813	chr4	148602543	148626996
Tmem117	0.58342	no	0.270261	no	0.313159	no	1.7098	1.14108	1.37618	0.999813	0.999813	0.999813	chr15	94629184	95096097
AF357399	9.99	no	9.99	no	0	no	0	4.22934	0	1	1	1	chr7	28350688	28352698
A930006K02Rik	0.540186	no	0.402816	no	0.13737	no	1.62888	1.12016	1.48094	0.999813	0.999813	0.999813	chr16	91465103	91470123
Mcf2l	-0.347423	no	0.0604906	no	-0.407914	no	1.17654	1.49689	1.56099	0.999813	0.999813	0.999813	chr8	12915892	13020509
Gm20300	0.0736142	no	0.481884	no	-0.40827	no	1.29275	1.22844	1.71559	0.999813	0.999813	0.999813	chr10	30603194	30606634
Spag4	0.00213252	no	0.056685	no	-0.0545525	no	1.39505	1.39299	1.44881	0.999813	0.999813	0.999813	chr2	156065212	156069499
Trim30d	-0.173069	no	-0.401774	no	0.228705	no	1.42336	1.60477	1.21469	0.999813	0.999813	0.999813	chr7	104470013	104507849
Gda	0.551189	no	0.832121	no	-0.280932	no	1.46602	1.0005	1.78119	0.999813	0.835569	0.999813	chr19	21391306	21472661
Tgfb3	-1.62469	no	-1.70542	no	0.080733	no	0.845466	2.60721	0.799453	0.114669	0.0838447	0.999813	chr12	86056742	86079041
Olfr920	-0.201387	no	-0.478925	no	0.277538	no	1.43191	1.64642	1.18133	0.999813	0.999813	0.999813	chr9	38752795	38756863
Kif24	-0.430912	no	-0.25969	no	-0.171222	no	1.22701	1.65411	1.38163	0.999813	0.999813	0.999813	chr4	41390747	41464848
Zfp438	0.0324664	no	-0.0850642	no	0.117531	no	1.47085	1.43812	1.35578	0.999813	0.999813	0.999813	chr18	5210030	5334439
Clec11a	0.255386	no	0.261325	no	-0.00593953	no	1.50499	1.26083	1.5112	0.999813	0.999813	0.999813	chr7	44303765	44306959
2010204K13Rik	-0.332317	no	-0.616405	no	0.284087	no	1.39008	1.75016	1.14162	0.999813	0.999813	0.999813	chrX	7411816	7422988
1700094D03Rik	0.186367	no	0.176965	no	0.00940222	no	1.4914	1.31067	1.48172	0.999813	0.999813	0.999813	chr3	89998759	90068347
D930016D06Rik	0.339933	no	0.314591	no	0.0253418	no	1.54554	1.2211	1.51863	0.999813	0.999813	0.999813	chr5	104525734	104554211
Cxcl14	-0.0597447	no	0.369606	no	-0.429351	no	1.26576	1.31927	1.7045	0.999813	0.999813	0.999813	chr13	56288642	56296551
Zbtb49	-0.197549	no	-0.105218	no	-0.0923311	no	1.33731	1.53356	1.4257	0.999813	0.999813	0.999813	chr5	38200043	38220428
Plcxd2	0.965798	no	0.429	no	0.536798	no	1.95254	0.999692	1.34589	0.469873	0.999813	0.999813	chr16	45959260	46010413
Tnfsfm13	0.73468	no	0.162982	no	0.571697	no	1.89093	1.13636	1.27227	0.999813	0.999813	0.999813	chr11	69682576	69696098
Tesk2	-0.38855	no	-0.286902	no	-0.101648	no	1.27189	1.66501	1.36474	0.999813	0.999813	0.999813	chr4	116720954	116807559
Klf8	-0.144716	no	-0.225214	no	0.0804974	no	1.41097	1.55984	1.3344	0.999813	0.999813	0.999813	chrX	153238044	153396134
Gramd4	-0.990141	no	-0.772794	no	-0.217347	no	1.03791	2.06169	1.20667	0.518329	0.846957	0.999813	chr15	86057694	86137636
Pcdhga6	-0.38921	no	-0.342525	no	-0.0466843	no	1.28841	1.6874	1.33079	0.999813	0.999813	0.999813	chr18	36930284	37841872
Gm4907	0.427292	no	0.0178415	no	0.40945	no	1.7302	1.28667	1.30268	0.999813	0.999813	0.999813	chrX	23892762	23907550
Fbxo48	0.287422	no	0.417303	no	-0.129881	no	1.48303	1.21515	1.62274	0.999813	0.999813	0.999813	chr11	16951409	16954772
Serpinb6b	2.01995	no	0.860016	no	1.15993	no	2.55425	0.629795	1.14311	0.166801	0.999813	0.893866	chr13	32965512	32979037
Rsg1	-0.0409009	no	-0.101941	no	0.0610406	no	1.44867	1.49032	1.38865	0.999813	0.999813	0.999813	chr4	141213955	141220114
Dpp6	-0.383616	no	-0.449866	no	0.0662498	no	1.32849	1.73316	1.26887	0.999813	0.999813	0.999813	chr5	26817356	27727500
4921531C22Rik	-0.153637	no	-0.00863139	no	-0.145005	no	1.34733	1.49873	1.48979	0.999813	0.999813	0.999813	chr2	179976852	179979013
Vdr	-0.184392	no	0.0785887	no	-0.262981	no	1.30194	1.47945	1.56227	0.999813	0.999813	0.999813	chr15	97854426	97908296
Nkiras1	-0.132437	no	-0.196852	no	0.0644156	no	1.42611	1.56322	1.36383	0.999813	0.999813	0.999813	chr14	18271135	18331844
Cx3cr1	-0.306193	no	0.402707	no	-0.7089	no	1.12458	1.39047	1.83819	0.999813	0.999813	0.999813	chr9	120048682	120068296
Cd5l	0.176572	no	0.179463	no	-0.0028916	no	1.5109	1.33685	1.51393	0.999813	0.999813	0.999813	chr3	87357880	87371074
AA986860	-0.0580334	no	0.0651748	no	-0.123208	no	1.39384	1.45105	1.51811	0.999813	0.999813	0.999813	chr1	130731975	130744622
Klhdc8b	-0.653687	no	-0.319019	no	-0.334669	no	1.13989	1.79326	1.43751	0.999813	0.999813	0.999813	chr9	108447638	108465945
Aph1b	-0.638845	no	-0.307806	no	-0.331039	no	1.14635	1.78496	1.44201	0.999813	0.999813	0.999813	chr9	66775486	66795423
Phlpp2	-0.315513	no	0.0471925	no	-0.362706	no	1.24077	1.54408	1.59543	0.999813	0.999813	0.999813	chr8	109868602	109944671
Man2c1os	-0.648783	no	-0.0593128	no	-0.58947	no	1.07853	1.69096	1.62285	0.999813	0.999813	0.999813	chr9	57129981	57142210
Hmgb1	-0.0125527	no	0.29568	no	-0.308232	no	1.35495	1.36679	1.67769	0.999813	0.999813	0.999813	chr5	149046701	149053057
Kctd7	-0.352766	no	-0.115594	no	-0.237172	no	1.27323	1.62592	1.50073	0.999813	0.999813	0.999813	chr5	130144887	130155808
Sarm1	-0.8776	no	-0.361085	no	-0.516514	no	1.03202	1.89615	1.4763	0.691764	0.999813	0.999813	chr11	78472329	78497754
Kdm8	-0.165467	no	-0.289701	no	0.124235	no	1.4499	1.6261	1.33027	0.999813	0.999813	0.999813	chr7	125444619	125462268
1500017E21Rik	0.564025	no	0.540671	no	0.0233543	no	1.65628	1.12033	1.62968	0.999813	0.999813	0.999813	chr19	36554638	36689479
Vax2	-0.431244	no	-0.473834	no	0.0425905	no	1.32901	1.79203	1.29035	0.999813	0.999813	0.999813	chr6	83692805	83738304
Ftx	0.0491128	no	0.215922	no	-0.166809	no	1.4286	1.38079	1.60371	0.999813	0.999813	0.999813	chrX	103560909	103623754
Zfp235	-0.15454	no	0.0599517	no	-0.214492	no	1.3491	1.50164	1.56536	0.999813	0.999813	0.999813	chr7	24134162	24143241
Park2	-0.532461	no	-0.404285	no	-0.128176	no	1.24774	1.80472	1.36367	0.999813	0.999813	0.999813	chr17	10840358	12063366
Sdcbp2	0.819222	no	0.379593	no	0.439629	no	1.91747	1.08672	1.4138	0.999813	0.999813	0.999813	chr2	151572622	151590005
Rab3a	-0.922023	no	-0.151158	no	-0.770865	no	0.960755	1.82041	1.63933	0.999813	0.999813	0.999813	chr8	70754678	70760921
Gk5	-0.201781	no	-0.224742	no	0.0229604	no	1.41134	1.62321	1.38906	0.999813	0.999813	0.999813	chr9	96119428	96182953
Sfn	0.58561	no	-0.0335164	no	0.619126	no	1.90934	1.27232	1.2431	0.999813	0.999813	0.999813	chr4	133600555	133602168
Noxo1	-0.496207	no	-0.554845	no	0.0586378	no	1.31539	1.85535	1.263	0.999813	0.999813	0.999813	chr17	24696233	24700529
Smpd5	-1.10522	no	-0.369595	no	-0.735626	no	0.92119	1.98177	1.53389	0.999813	0.999813	0.999813	chr15	76294433	76307245
Pabpc1l	1.54923	no	0.304789	no	1.24444	no	2.5167	0.859941	1.06223	0.211054	0.999813	0.56153	chr2	164025223	164050538
Zfp341	-0.135235	no	-0.40857	no	0.273335	no	1.51738	1.6665	1.25549	0.999813	0.999813	0.999813	chr2	154613367	154646817
Zfp111	0.269549	no	0.275336	no	-0.00578637	no	1.56934	1.30189	1.57565	0.999813	0.999813	0.999813	chr7	24193214	24208149
Gm15545	-0.293017	no	0.243016	no	-0.536033	no	1.2106	1.48323	1.75534	0.999813	0.999813	0.999813	chr7	44986899	44997579
4930426L09Rik	0.688883	no	-0.42411	no	1.11299	no	2.13808	1.32632	0.988507	0.999813	0.999813	0.999813	chr2	18998318	18999804
Intu	-0.0231317	no	0.0379585	no	-0.0610902	no	1.45613	1.47966	1.51911	0.999813	0.999813	0.999813	chr3	40540766	40704774
Ganc	-0.273375	no	-0.192119	no	-0.0812567	no	1.36508	1.64988	1.44417	0.999813	0.999813	0.999813	chr2	120355308	120504919
Alms1	-0.408207	no	0.164147	no	-0.572354	no	1.17323	1.55691	1.74453	0.999813	0.999813	0.999813	chr6	85587530	85702751
Dclk2	-0.853249	no	-0.943183	no	0.089934	no	1.19466	2.15823	1.12246	0.754767	0.643417	0.999813	chr3	86786149	86920884
Scai	-0.273677	no	-0.122196	no	-0.151482	no	1.34985	1.63182	1.4993	0.999813	0.999813	0.999813	chr2	39066214	39190730
Chst3	-0.568167	no	-0.467714	no	-0.100453	no	1.26264	1.87204	1.35369	0.999813	0.999813	0.999813	chr10	60181527	60219260
Enho	-1.39052	no	-0.454627	no	-0.935888	no	0.811485	2.12749	1.55243	0.769065	0.999813	0.999813	chr4	41569793	41640302
9130019O22Rik	-0.0686119	no	-0.133836	no	0.0652245	no	1.49721	1.57014	1.43103	0.999813	0.999813	0.999813	chr7	127382259	127387166
Gm14325	0.284216	no	0.169511	no	0.114706	no	1.64038	1.34706	1.51501	0.999813	0.999813	0.999813	chr2	177828990	177840336
Zfp30	-0.667871	no	-0.436221	no	-0.23165	no	1.19685	1.90146	1.40531	0.999813	0.999813	0.999813	chr7	29784789	29794540
Tfec	0.549284	no	0.873397	no	-0.324114	no	1.53566	1.04941	1.92249	0.999813	0.97953	0.999813	chr6	16833380	16898441
AI504432	1.95963	no	1.79065	no	0.168975	no	2.10001	0.539902	1.8679	0.200837	0.283369	0.999813	chr3	107039503	107054322
Gm4285	-0.0329118	no	0.47402	no	-0.506932	no	1.30925	1.33946	1.86047	0.999813	0.999813	0.999813	chr14	75842917	75844964
Elovl3	1.37023	no	0.558171	no	0.812062	no	2.30741	0.892572	1.31422	0.581899	0.999813	0.999813	chr19	46131898	46148325
Gm5113	-0.280339	no	-0.0610695	no	-0.21927	no	1.33713	1.62392	1.55661	0.999813	0.999813	0.999813	chr7	30169921	30180209
Ankrd55	0.272442	no	-0.00837136	no	0.280813	no	1.70501	1.41161	1.40344	0.999813	0.999813	0.999813	chr13	112288450	112384002
Zfp105	0.400518	no	0.380237	no	0.0202811	no	1.64882	1.24912	1.6258	0.999813	0.999813	0.999813	chr9	122923077	122931028
Snhg18	0.291502	no	-0.0263896	no	0.317891	no	1.72747	1.41143	1.38585	0.999813	0.999813	0.999813	chr15	32240567	32244662
Nmb	0.00413553	no	-0.0434689	no	0.0476044	no	1.52696	1.52259	1.4774	0.999813	0.999813	0.999813	chr7	80902226	80905062
Slmo1	-0.0652393	no	0.118225	no	-0.183464	no	1.42301	1.48884	1.61598	0.999813	0.999813	0.999813	chr18	67464848	67480581
2810403D21Rik	-0.119218	no	0.145616	no	-0.264834	no	1.3777	1.49638	1.6553	0.999813	0.999813	0.999813	chrX	108834477	108886896
Bcl2a1a	1.87301	no	1.18798	no	0.685028	no	2.39023	0.652539	1.48671	0.574272	0.994935	0.999813	chr9	88956919	88962416
Mir3971	9.99	no	9.99	no	0	no	0	4.54119	0	1	1	1	chr11	75531693	75577572
Hk1os	0.144126	no	-0.231175	no	0.375301	no	1.69776	1.53635	1.30888	0.999813	0.999813	0.999813	chr10	62268854	62379908
Ss18l1	-0.371388	no	-0.0737801	no	-0.297608	no	1.29321	1.67289	1.58949	0.999813	0.999813	0.999813	chr2	180042482	180070201
Gcnt2	0.0984652	no	-0.203567	no	0.302032	no	1.66101	1.55142	1.34726	0.999813	0.999813	0.999813	chr13	40859767	40960892
Fbxo10	-0.822086	no	-0.382766	no	-0.43932	no	1.10568	1.9548	1.49926	0.999813	0.999813	0.999813	chr4	45018608	45084604
Bambi-ps1	0.144575	no	0.129251	no	0.0153244	no	1.57593	1.42566	1.55928	0.999813	0.999813	0.999813	chr2	122466582	122467797
Nhsl2	-1.69667	yes	-0.972532	no	-0.724134	no	0.774795	2.5115	1.27989	0.0155604	0.199992	0.944599	chrX	101849384	102092055
1110046J04Rik	0.432631	no	0.641479	no	-0.208848	no	1.57752	1.1688	1.82325	0.999813	0.999813	0.999813	chr13	33917917	34002794
1700088E04Rik	0.335224	no	0.0979325	no	0.237292	no	1.73162	1.37259	1.469	0.999813	0.999813	0.999813	chr15	79108982	79141251
Mxd3	-1.2351	no	-0.702182	no	-0.532918	no	0.954077	2.24587	1.38041	0.999813	0.999813	0.999813	chr13	55322054	55329730
Zfp951	-0.317883	no	-0.20875	no	-0.109134	no	1.38001	1.72018	1.48845	0.999813	0.999813	0.999813	chr5	104813167	104860068
Tjp3	-1.22797	no	-0.746019	no	-0.481954	no	0.973764	2.28092	1.35999	0.999813	0.999813	0.999813	chr10	81268171	81291581
Crocc	-0.849257	no	-0.571149	no	-0.278108	no	1.15228	2.07592	1.39726	0.681457	0.999813	0.999813	chr4	141016636	141060545
Ly6g5b	0.612018	no	0.468961	no	0.143057	no	1.81094	1.18486	1.63998	0.999813	0.999813	0.999813	chr17	35113945	35115400
E2f7	-0.313379	no	-0.24039	no	-0.072989	no	1.40802	1.74962	1.48109	0.999813	0.999813	0.999813	chr10	110745464	110787384
Zbtb3	0.0980914	no	0.188648	no	-0.0905564	no	1.54887	1.44706	1.64921	0.999813	0.999813	0.999813	chr19	8802495	8804854
AW146154	-0.116246	no	0.10108	no	-0.217326	no	1.43161	1.55174	1.66436	0.999813	0.999813	0.999813	chr7	41478873	41499890
Zfp605	0.420166	no	0.160608	no	0.259558	no	1.79986	1.34511	1.5035	0.999813	0.999813	0.999813	chr5	110110091	110129794
Snora74a	-0.439737	no	0.721608	no	-1.16134	no	1.01298	1.37396	2.26569	0.999813	0.999813	0.999813	chr18	35553409	35558316
Atrnl1	0.356209	no	0.600379	no	-0.24417	no	1.57088	1.2272	1.86057	0.999813	0.999813	0.999813	chr19	57611033	58133340
Slc4a3	-0.214988	no	-0.265227	no	0.0502394	no	1.49012	1.72957	1.43912	0.999813	0.999813	0.999813	chr1	75546265	75559431
Fat3	-0.443883	no	-0.145279	no	-0.298605	no	1.30079	1.76942	1.59992	0.999813	0.999813	0.999813	chr9	15910192	16378231
Slc35e2	0.0814759	no	0.183633	no	-0.102157	no	1.54942	1.46434	1.66311	0.999813	0.999813	0.999813	chr4	155601415	155624755
Zfyve9	0.998555	no	0.752227	no	0.246328	no	1.99677	0.999388	1.68336	0.959311	0.999813	0.999813	chr4	108639258	108723876
Pcdhb16	-0.530513	no	-0.28231	no	-0.248202	no	1.28841	1.86103	1.53027	0.999813	0.999813	0.999813	chr18	36930284	37841872
Plxna4os1	-0.407496	no	0.0066476	no	-0.414144	no	1.28153	1.6998	1.70765	0.999813	0.999813	0.999813	chr6	32144556	32588192
Mterf1a	0.523844	no	0.0659125	no	0.457931	no	1.93493	1.34578	1.40869	0.999813	0.999813	0.999813	chr5	3890580	3893933
Rpl10a	-0.24258	no	0.236931	no	-0.479511	no	1.31208	1.55233	1.8294	0.999813	0.999813	0.999813	chr17	28328470	28331033
Zfp458	-0.0960774	no	0.325341	no	-0.421419	no	1.37971	1.47473	1.84777	0.999813	0.999813	0.999813	chr13	67254917	67269068
Acad12	-1.16373	no	-0.40193	no	-0.761795	no	0.953336	2.13581	1.61648	0.580041	0.999813	0.999813	chr5	121598280	121618938
Hoxb8	-0.224898	no	-0.224947	no	4.87845e-05	no	1.4867	1.7375	1.48665	0.999813	0.999813	0.999813	chr11	96281904	96285325
Dpyd	0.452867	no	0.252668	no	0.200199	no	1.81164	1.32356	1.5769	0.999813	0.999813	0.999813	chr3	118562177	119432918
Abcb9	0.357654	no	-0.0514891	no	0.409143	no	1.86292	1.45388	1.40291	0.999813	0.999813	0.999813	chr5	124061856	124095798
Tmem53	-0.157282	no	-0.27614	no	0.118858	no	1.561	1.74081	1.43755	0.999813	0.999813	0.999813	chr4	117251950	117268588
Nr0b2	-0.758	no	-0.186996	no	-0.571004	no	1.13504	1.91952	1.68617	0.999813	0.999813	0.999813	chr4	133553375	133556686
B3glct	-0.094976	no	0.0618229	no	-0.156799	no	1.49024	1.59164	1.66133	0.999813	0.999813	0.999813	chr5	149678256	149762599
Fgd6	0.704529	no	0.32241	no	0.38212	no	1.99448	1.2239	1.53038	0.805361	0.999813	0.999813	chr10	94036000	94145339
Rab3ip	0.107022	no	0.0383349	no	0.0686875	no	1.6479	1.53008	1.57128	0.999813	0.999813	0.999813	chr10	116905783	116950380
Mmaa	0.635006	no	0.462059	no	0.172947	no	1.87726	1.20884	1.66518	0.999813	0.999813	0.999813	chr8	79266423	79294956
9430020K01Rik	-0.0529912	no	-0.232409	no	0.179418	no	1.62873	1.68967	1.43826	0.999813	0.999813	0.999813	chr18	4634928	4682869
Ccdc7b	1.13406	no	0.88047	no	0.253592	no	2.0749	0.94539	1.74044	0.939375	0.999813	0.999813	chr8	129067133	129183732
Nat8f1	-0.481594	no	-0.300635	no	-0.18096	no	1.35203	1.88783	1.53272	0.999813	0.999813	0.999813	chr6	85910153	85915677
Snora15	0	no	9.99	no	9.99	no	0	0	4.77518	1	1	1	chr5	129787355	129846443
Gm4890	0.0958882	no	0.489649	no	-0.393761	no	1.47149	1.37687	1.93327	0.999813	0.999813	0.999813	chr8	79295077	79307774
Slc25a35	0.135277	no	-0.0315444	no	0.166821	no	1.70697	1.55419	1.52058	0.999813	0.999813	0.999813	chr11	68968130	68975185
Prdm1	0.921983	no	0.705356	no	0.216627	no	2.00275	1.05702	1.72352	0.669731	0.999537	0.999813	chr10	44437173	44458748
Nr2f1	-1.05852	no	-0.899771	no	-0.158745	no	1.14069	2.37582	1.27337	0.770084	0.91593	0.999813	chr13	78188972	78236564
1110006O24Rik	-0.541949	no	-0.0976023	no	-0.444347	no	1.25546	1.82787	1.7083	0.999813	0.999813	0.999813	chr5	115631048	115631816
Zfp169	-0.285237	no	-0.190072	no	-0.0951647	no	1.46056	1.77985	1.56015	0.999813	0.999813	0.999813	chr13	48487659	48513436
Phf11a	-0.209603	no	-0.707185	no	0.497582	no	1.67781	1.94017	1.18838	0.999813	0.999813	0.999813	chr14	59276912	59297522
Caprin2	-0.162342	no	-0.131206	no	-0.0311362	no	1.53024	1.7125	1.56363	0.999813	0.999813	0.999813	chr6	148842491	148896237
Sh3gl3	1.36765	no	1.15446	no	0.213193	no	2.13798	0.828516	1.84428	0.732963	0.941625	0.999813	chr7	82259907	82307420
Prdm10	-0.227584	no	-0.398715	no	0.171131	no	1.57304	1.84183	1.39709	0.999813	0.999813	0.999813	chr9	31315106	31378543
Aox2	0.0329537	no	0.0316472	no	0.00130652	no	1.61772	1.58119	1.61626	0.999813	0.999813	0.999813	chr1	58278325	58379264
B230216N24Rik	1.03217	no	0.479242	no	0.55293	no	2.22485	1.08789	1.51653	0.999813	0.999813	0.999813	chr1	97821093	98095632
F830045P16Rik	0.392149	no	0.317702	no	0.0744477	no	1.781	1.35711	1.69142	0.999813	0.999813	0.999813	chr2	129458358	129536602
Rgs12	-0.489809	no	-0.41324	no	-0.0765687	no	1.39864	1.96405	1.47487	0.999813	0.999813	0.999813	chr5	34949447	35033593
Vsig8	-0.498494	no	-0.93505	no	0.436556	no	1.53509	2.16868	1.13427	0.999813	0.961792	0.999813	chr1	172555937	172563717
Mturn	-1.08133	no	-1.00404	no	-0.0772926	no	1.16024	2.45506	1.2241	0.296716	0.407566	0.999813	chr6	54681623	54703855
Emc8-1190005i06rik	0.0582385	no	-0.566011	no	0.62425	no	1.85864	1.78511	1.20581	0.999813	0.999813	0.999813	chr8	120608599	120668142
Nphp3	-0.908338	no	-0.644233	no	-0.264105	no	1.1893	2.23218	1.42822	0.527801	0.912231	0.999813	chr9	104002543	104043811
Zfp772	0.0634637	no	0.212559	no	-0.149096	no	1.58233	1.51423	1.7546	0.999813	0.999813	0.999813	chr7	7202121	7209998
Oscp1	-0.335864	no	-0.252338	no	-0.0835256	no	1.46071	1.84361	1.54778	0.999813	0.999813	0.999813	chr4	126058564	126089334
H2-M2	0.334586	no	0.0518534	no	0.282733	no	1.85873	1.474	1.52794	0.999813	0.999813	0.999813	chr17	37480850	37483529
L3hypdh	-1.10605	no	-0.726719	no	-0.379334	no	1.09162	2.34977	1.41991	0.688877	0.999813	0.999813	chr12	72073427	72085313
Efcab2	0.552779	no	0.620335	no	-0.0675555	no	1.78099	1.21411	1.86637	0.999813	0.999813	0.999813	chr1	178405880	178483249
Depdc1a	0.910106	no	1.05155	no	-0.14144	no	1.84607	0.982381	2.03623	0.957494	0.805361	0.999813	chr3	159495432	159529955
Rdh12	-1.46958	no	-0.7642	no	-0.705384	no	0.901083	2.49548	1.46929	0.455036	0.999813	0.999813	chr12	79208912	79222664
Kynu	0.720164	no	0.722542	no	-0.00237858	no	1.86543	1.13237	1.86851	0.999813	0.999813	0.999813	chr2	43555324	43683048
Prr7	0.314497	no	0.114266	no	0.20023	no	1.82524	1.46774	1.58871	0.999813	0.999813	0.999813	chr13	55464266	55473155
Des	-0.318333	no	-0.0973937	no	-0.220939	no	1.43187	1.78539	1.66884	0.999813	0.999813	0.999813	chr1	75360291	75375015
Snora47	9.99	no	1.08443	no	9.99	no	0	1.56614	3.32105	1	1	1	chr13	95323604	95337842
Slc8a1	-0.428305	no	-0.44819	no	0.0198849	no	1.46731	1.97449	1.44723	0.999813	0.999813	0.999813	chr17	81373104	81738387
Tmcc3	-0.198273	no	-0.304422	no	0.106149	no	1.59066	1.825	1.47782	0.999813	0.999813	0.999813	chr10	94514856	94590954
Mir1907	9.99	no	9.99	no	0	no	0	4.89638	0	1	1	1	chr15	50654758	50890041
Dffb	0.0247021	no	0.0565276	no	-0.0318255	no	1.62927	1.60161	1.66561	0.999813	0.999813	0.999813	chr4	153964448	153975081
Gab3	-0.624855	no	-0.0926864	no	-0.532169	no	1.2281	1.89381	1.77596	0.999813	0.999813	0.999813	chrX	74988544	75084905
Lekr1	0.557405	no	0.300324	no	0.257081	no	1.94664	1.32278	1.6289	0.999813	0.999813	0.999813	chr3	65666227	65831162
Neu3	0.00928508	no	-0.0592336	no	0.0685187	no	1.66339	1.65272	1.58624	0.999813	0.999813	0.999813	chr7	99811438	99828417
Shox2	0.102575	no	-0.429368	no	0.531943	no	1.87008	1.74173	1.29339	0.999813	0.999813	0.999813	chr3	66971722	66981771
Fam217b	-0.546999	no	-0.271495	no	-0.275504	no	1.33835	1.95539	1.61997	0.999813	0.999813	0.999813	chr2	178414533	178422161
Rnf24	0.535931	no	0.171213	no	0.364718	no	1.9933	1.37481	1.54804	0.999813	0.999813	0.999813	chr2	131127411	131604824
Particl	-0.380198	no	-0.236825	no	-0.143373	no	1.44603	1.88203	1.59711	0.999813	0.999813	0.999813	chr6	72432798	72440615
Il7	-0.299799	no	0.209783	no	-0.509583	no	1.34905	1.66065	1.92056	0.999813	0.999813	0.999813	chr3	7572027	7613760
Mx2	1.47508	no	0.293997	no	1.18108	no	2.74553	0.987603	1.21083	0.311813	0.999813	0.770084	chr16	97536080	97560901
Ivl	-0.363005	no	0.018522	no	-0.381527	no	1.38434	1.7804	1.80341	0.999813	0.999813	0.999813	chr3	92570899	92573735
2310015A10Rik	-0.642234	no	-0.485722	no	-0.156513	no	1.35206	2.11022	1.50699	0.999813	0.999813	0.999813	chr12	80120545	80132844
Adgre5	0.615124	no	0.708239	no	-0.093115	no	1.82828	1.19363	1.95017	0.999813	0.999813	0.999813	chr8	83715176	83741311
Acot6	0.206295	no	-0.0581016	no	0.264396	no	1.84202	1.59659	1.53357	0.999813	0.999813	0.999813	chr12	84100653	84109783
Zfp667	0.483747	no	0.380634	no	0.103113	no	1.88162	1.34558	1.75183	0.999813	0.999813	0.999813	chr7	6286579	6307883
Mblac2	-0.222569	no	0.122097	no	-0.344665	no	1.44921	1.69095	1.84028	0.999813	0.999813	0.999813	chr13	81711416	81753275
Mir29c	9.99	no	9.99	no	0	no	0	4.98051	0	1	1	1	chr1	195017398	195037908
Dusp18	1.12926	no	0.547084	no	0.582171	no	2.34727	1.07306	1.56788	0.367597	0.999813	0.999813	chr11	3895239	3901296
Vezt	0.158131	no	0.00934649	no	0.148785	no	1.78658	1.60111	1.61152	0.999813	0.999813	0.999813	chr10	93961521	94035799
Katnal2	-0.809745	no	-0.621357	no	-0.188388	no	1.28537	2.25312	1.46466	0.999813	0.999813	0.999813	chr18	76993199	77047296
St3gal6	1.09108	no	0.523612	no	0.567467	no	2.33363	1.09543	1.57474	0.707869	0.999813	0.999813	chr16	58470540	58523312
Zbtb37	0.164827	no	0.291103	no	-0.126276	no	1.67807	1.49689	1.83156	0.999813	0.999813	0.999813	chr1	161017755	161034259
Cacng8	-0.672101	no	-0.105098	no	-0.567003	no	1.2291	1.95843	1.82084	0.999813	0.999813	0.999813	chr7	3394041	3415605
Gm5431	-0.404763	no	-0.78622	no	0.381458	no	1.62573	2.15226	1.24801	0.999813	0.981375	0.999813	chr11	48887421	48902152
Zfp189	0.608082	no	0.640237	no	-0.0321549	no	1.87635	1.23101	1.91864	0.999813	0.999813	0.999813	chr4	49521175	49531558
1110051M20Rik	-0.158694	no	-0.0401104	no	-0.118584	no	1.57251	1.75536	1.70723	0.999813	0.999813	0.999813	chr2	91265114	91444714
Dlx4	-0.880669	no	-0.199176	no	-0.681493	no	1.13342	2.08688	1.81778	0.959311	0.999813	0.999813	chr11	95140446	95159047
St18	0.864462	no	0.495984	no	0.368478	no	2.16814	1.19085	1.67944	0.628796	0.999813	0.999813	chr1	6487230	6860940
Zfp689	0.201539	no	-0.0633707	no	0.264909	no	1.86617	1.62286	1.55312	0.999813	0.999813	0.999813	chr7	127442135	127449158
Agbl5	-0.554873	no	-0.627477	no	0.0726036	no	1.47734	2.17028	1.40484	0.999813	0.999813	0.999813	chr5	30888851	30907788
Zfp94	-0.127397	no	0.00263712	no	-0.130034	no	1.58716	1.73369	1.73687	0.999813	0.999813	0.999813	chr7	24301703	24316666
Rasal1	-0.801759	no	-1.01082	no	0.209065	no	1.40505	2.44931	1.2155	0.916589	0.636881	0.999813	chr5	120648811	120679610
Ugt1a2,Ugt1a6a	-0.183688	no	-0.32432	no	0.140633	no	1.67022	1.897	1.51509	0.999813	0.999813	0.999813	chr1	88055410	88220002
9530062K07Rik	0.0642242	no	0.255982	no	-0.191758	no	1.64163	1.57015	1.875	0.999813	0.999813	0.999813	chr6	116199409	116207993
Ccdc15	-0.202029	no	-0.206726	no	0.00469719	no	1.61811	1.86133	1.61285	0.999813	0.999813	0.999813	chr9	37275834	37348392
Dynlt1b	-0.0166541	no	0.29965	no	-0.316304	no	1.56635	1.58454	1.95032	0.999813	0.999813	0.999813	chr17	6430111	6436295
Klhl41	-1.18664	no	-1.0339	no	-0.152732	no	1.16258	2.64628	1.29241	0.493229	0.7001	0.999813	chr2	69670119	69684239
A630066F11Rik	-0.614963	no	0.138796	no	-0.753759	no	1.21144	1.85534	2.0427	0.999813	0.999813	0.999813	chr10	7630235	7664623
Tmem170	0.319008	no	0.188169	no	0.130839	no	1.88594	1.51181	1.72243	0.999813	0.999813	0.999813	chr8	111864897	111876675
Pard3b	0.139066	no	0.0491607	no	0.0899053	no	1.7981	1.63287	1.68947	0.999813	0.999813	0.999813	chr1	61638823	62642284
Zfp39	-0.11089	no	0.134796	no	-0.245686	no	1.57291	1.69858	1.86493	0.999813	0.999813	0.999813	chr11	58888152	58904225
Zhx3	-0.500758	no	-0.39789	no	-0.102868	no	1.47384	2.08541	1.58276	0.999813	0.999813	0.999813	chr2	160731309	160872990
Gpr157	0.377324	no	0.215101	no	0.162223	no	1.93224	1.48757	1.72674	0.999813	0.999813	0.999813	chr4	150087502	150105927
Nudt21	-0.0522	no	0.485334	no	-0.537534	no	1.47702	1.53144	2.14388	0.999813	0.999813	0.999813	chr8	94019402	94037039
BC051226	-0.493465	no	0.0959311	no	-0.589396	no	1.318	1.8555	1.98308	0.999813	0.999813	0.999813	chr17	33908181	33909178
Garnl3	-0.530455	no	-0.598615	no	0.0681605	no	1.51835	2.19309	1.44829	0.999813	0.999813	0.999813	chr2	32986365	33087204
Pdgfra	0.316576	no	-0.312936	no	0.629513	no	2.10681	1.69171	1.36183	0.999813	0.999813	0.999813	chr5	75152290	75198204
Cdkl3	-0.0971008	no	-0.132654	no	0.0355528	no	1.69791	1.81612	1.65658	0.999813	0.999813	0.999813	chr11	52004220	52084667
Zfp287	-0.43381	no	-0.192617	no	-0.241193	no	1.46362	1.97706	1.72996	0.999813	0.999813	0.999813	chr11	62711485	62729093
Cbx2	-1.14723	no	-0.45668	no	-0.69055	no	1.07144	2.3731	1.72919	0.402632	0.999813	0.999813	chr11	119023020	119031275
Tnnt3	0.450947	no	0.440344	no	0.0106027	no	1.90237	1.39171	1.88844	0.999813	0.999813	0.999813	chr7	142460811	142516009
Dnal1	-0.0973882	no	-0.132784	no	0.0353959	no	1.70268	1.82159	1.66142	0.999813	0.999813	0.999813	chr12	84114327	84143510
Gm3219	-0.0344469	no	0.592115	no	-0.626562	no	1.45517	1.49033	2.24661	0.999813	0.999813	0.999813	chr14	34345054	34345658
Mirlet7e	9.99	no	9.99	no	0	no	0	5.19458	0	1	1	1	chr17	17830351	17830444
Lrrc51	-0.0024971	no	-0.479622	no	0.477125	no	1.90981	1.91312	1.37202	0.999813	0.999813	0.999813	chr7	101912988	101933857
Krt23	1.92851	no	0.906805	no	1.02171	no	2.96256	0.778265	1.45916	0.229239	0.999813	0.870957	chr11	99477972	99493110
Abca5	0.193713	no	0.199877	no	-0.00616401	no	1.80793	1.58077	1.81567	0.999813	0.999813	0.999813	chr11	110269368	110337716
Tlcd2	-0.135513	no	-0.00944663	no	-0.126066	no	1.6319	1.79262	1.78092	0.999813	0.999813	0.999813	chr11	75468049	75470899
Jade3	0.398053	no	0.542133	no	-0.14408	no	1.81845	1.37999	2.00944	0.999813	0.999813	0.999813	chrX	20425687	20519939
Mbd5	-0.0888103	no	-0.244754	no	0.155943	no	1.7609	1.8727	1.58048	0.999813	0.999813	0.999813	chr2	48949507	49317069
Sgsm2	-0.270072	no	-0.224441	no	-0.0456307	no	1.61299	1.94506	1.66483	0.999813	0.999813	0.999813	chr11	74849263	74897080
Cnbd2	0.44841	no	0.26027	no	0.18814	no	2.0047	1.46915	1.7596	0.999813	0.999813	0.999813	chr2	156311845	156375638
Slc29a2	-0.174016	no	0.0890776	no	-0.263094	no	1.57286	1.77449	1.88751	0.999813	0.999813	0.999813	chr19	5024005	5031972
Ubxn11	-0.097922	no	-0.132232	no	0.0343097	no	1.71908	1.83982	1.67868	0.999813	0.999813	0.999813	chr4	134102582	134126780
Cit	-0.843756	no	-0.690483	no	-0.153273	no	1.34136	2.40736	1.49171	0.509524	0.743574	0.999813	chr5	115845655	116006341
E330009J07Rik	-0.620771	no	-0.675951	no	0.0551797	no	1.49739	2.30254	1.4412	0.999813	0.999813	0.999813	chr6	40407497	40436133
Mdk	-0.567074	no	0.0527652	no	-0.619839	no	1.30461	1.9328	2.0048	0.999813	0.999813	0.999813	chr2	91922188	91932297
Trim7	-0.64267	no	-0.379755	no	-0.262915	no	1.39411	2.1765	1.67279	0.999813	0.999813	0.999813	chr11	48826137	48850195
Asap3	-0.513747	no	-0.197463	no	-0.316284	no	1.4278	2.03854	1.77778	0.999813	0.999813	0.999813	chr4	136206364	136246573
BC005561	0.28358	no	0.403326	no	-0.119745	no	1.80386	1.48196	1.95997	0.999813	0.999813	0.999813	chr5	104508351	104522383
Zfp113	0.302252	no	0.396119	no	-0.0938667	no	1.82324	1.47862	1.94581	0.999813	0.999813	0.999813	chr5	138139701	138155744
Myh3	-0.000746087	no	0.091647	no	-0.0923931	no	1.71228	1.71317	1.82553	0.999813	0.999813	0.999813	chr11	67078299	67102291
Hoxb4	0.0414033	no	-0.0955046	no	0.136908	no	1.82769	1.77599	1.66223	0.999813	0.999813	0.999813	chr11	96318266	96321638
Fam129c	-0.407961	no	0.0560084	no	-0.463969	no	1.42333	1.88849	1.96325	0.999813	0.999813	0.999813	chr8	71597645	71608149
Gm20939	0.266074	no	0.326106	no	-0.0600321	no	1.83586	1.52666	1.91386	0.999813	0.999813	0.999813	chr17	94864917	94878321
Gm6634	0.437102	no	0.370376	no	0.0667265	no	1.9595	1.44732	1.87094	0.999813	0.999813	0.999813	chr3	70772378	70807291
Snord53	9.99	no	9.99	no	0	no	0	5.28112	0	1	1	1	chr7	110848295	110848315
Pih1d2	-0.169361	no	0.105578	no	-0.27494	no	1.58449	1.78185	1.91714	0.999813	0.999813	0.999813	chr9	50603900	50625000
Mns1	-0.52244	no	-0.377488	no	-0.144952	no	1.49219	2.14335	1.6499	0.999813	0.999813	0.999813	chr9	72438528	72491959
Sh3rf1	0.16679	no	0.303995	no	-0.137205	no	1.76773	1.57474	1.9441	0.999813	0.999813	0.999813	chr8	61224170	61396072
Mmp8	0.644762	no	1.09649	no	-0.451725	no	1.75986	1.1256	2.40691	0.999813	0.853757	0.999813	chr9	7558428	7568486
Ltb	-0.353133	no	-0.143818	no	-0.209316	no	1.54363	1.97173	1.78465	0.999813	0.999813	0.999813	chr17	35194506	35196305
Lrig3	-0.0896165	no	-0.0539015	no	-0.0357151	no	1.71819	1.8283	1.76125	0.999813	0.999813	0.999813	chr10	125966218	126015359
LOC100503496	0.166694	no	0.0590439	no	0.10765	no	1.88349	1.67797	1.74806	0.999813	0.999813	0.999813	chr11	109440077	109573329
Xylb	-0.538213	no	-0.344888	no	-0.193326	no	1.4785	2.14704	1.69051	0.999813	0.999813	0.999813	chr9	119357380	119393797
Folr2	-0.273932	no	0.442617	no	-0.71655	no	1.38377	1.67312	2.27388	0.999813	0.999813	0.999813	chr7	101839987	101857190
Scimp	-0.173531	no	0.34156	no	-0.515091	no	1.49899	1.69059	2.14219	0.999813	0.999813	0.999813	chr11	70790931	70812561
Zfp11	0.379987	no	0.32225	no	0.0577367	no	1.95383	1.50141	1.87718	0.999813	0.999813	0.999813	chr5	129654594	129670088
Ltbp4	-1.11653	no	-1.08015	no	-0.0363726	no	1.27358	2.76144	1.3061	0.351206	0.38193	0.999813	chr7	27305140	27337612
Eid3	-0.0390638	no	0.122798	no	-0.161862	no	1.70126	1.74795	1.90325	0.999813	0.999813	0.999813	chr10	82833950	82897724
Gm1976	-0.143042	no	0.0786136	no	-0.221655	no	1.63674	1.80734	1.90855	0.999813	0.999813	0.999813	chr17	94750099	94834799
Cep112	-0.0418101	no	0.061148	no	-0.102958	no	1.72585	1.7766	1.85351	0.999813	0.999813	0.999813	chr11	108425265	108860615
Xkr8	-0.524706	no	-0.316089	no	-0.208617	no	1.49125	2.14538	1.72326	0.999813	0.999813	0.999813	chr4	132724903	132732546
Ank2	-0.256732	no	0.0196412	no	-0.276373	no	1.574	1.88057	1.90635	0.999813	0.999813	0.999813	chr3	126921606	126998452
Kbtbd3	-0.0303072	no	0.183862	no	-0.214169	no	1.68589	1.72168	1.95569	0.999813	0.999813	0.999813	chr9	4309742	4331732
Lrrc56	-0.822412	no	-0.615099	no	-0.207313	no	1.3681	2.41929	1.57952	0.999813	0.999813	0.999813	chr7	141194129	141214080
Gas2	-0.113156	no	-0.245659	no	0.132503	no	1.79304	1.93934	1.6357	0.999813	0.999813	0.999813	chr7	51878966	51994461
Met	1.51575	no	1.08475	no	0.430996	no	2.56937	0.898548	1.90583	0.0592183	0.403997	0.999813	chr6	17463956	17573980
Rps12	0.208102	no	0.399186	no	-0.191084	no	1.78722	1.54716	2.04033	0.999813	0.999813	0.999813	chr10	23785182	23787209
Gm17745	0.0260373	no	0.488808	no	-0.462771	no	1.59985	1.57124	2.2049	0.999813	0.999813	0.999813	chr10	93336231	93348879
Zfp40	-0.481246	no	-0.185249	no	-0.295997	no	1.48425	2.07194	1.82227	0.999813	0.999813	0.999813	chr17	23173868	23193228
Bcr	-0.0163939	no	0.0106771	no	-0.027071	no	1.77747	1.79778	1.81114	0.999813	0.999813	0.999813	chr10	75060895	75184923
Rps6	0.745493	no	0.921201	no	-0.175708	no	1.97762	1.17958	2.23376	0.999813	0.960827	0.999813	chr4	86854098	86857367
Igflr1	-0.599505	no	-0.294184	no	-0.305321	no	1.43812	2.17904	1.77708	0.999813	0.999813	0.999813	chr7	30565426	30567962
Zscan12	0.260113	no	0.206049	no	0.0540639	no	1.92967	1.61132	1.85869	0.999813	0.999813	0.999813	chr13	21362819	21372302
Relt	-0.232739	no	-0.00672471	no	-0.226014	no	1.61709	1.90018	1.89134	0.999813	0.999813	0.999813	chr7	100845847	100863413
Zfp28	-0.332651	no	0.0435453	no	-0.376196	no	1.52105	1.9155	1.9742	0.999813	0.999813	0.999813	chr7	6383317	6396637
Etaa1os	-0.181352	no	-0.0992756	no	-0.0820765	no	1.69509	1.92214	1.79432	0.999813	0.999813	0.999813	chr11	17953969	17959581
Fam110b	-0.203437	no	-0.199327	no	-0.00411043	no	1.71838	1.97861	1.72328	0.999813	0.999813	0.999813	chr4	5644178	5799944
Thap6	0.390875	no	0.451104	no	-0.0602295	no	1.93559	1.47621	2.01811	0.999813	0.999813	0.999813	chr5	91948841	91972137
Nccrp1	-0.953656	no	-0.70379	no	-0.249866	no	1.31638	2.54953	1.5653	0.872669	0.999813	0.999813	chr7	28543595	28547254
Gm14461	0.384164	no	0.246366	no	0.137798	no	2.03249	1.55734	1.84734	0.999813	0.999813	0.999813	chr2	78237546	78302230
Prdm15	-0.377188	no	-0.258934	no	-0.118255	no	1.60728	2.08755	1.74458	0.999813	0.999813	0.999813	chr16	97791466	97851227
Gtf2ird2	-0.682025	no	-0.340823	no	-0.341202	no	1.40735	2.25793	1.78284	0.959311	0.999813	0.999813	chr5	134184037	134218143
Lgr4	-0.10854	no	-0.2216	no	0.113059	no	1.8146	1.95638	1.67782	0.999813	0.999813	0.999813	chr2	109917646	110014257
Amhr2	0.0307533	no	-0.208228	no	0.238981	no	1.92907	1.88839	1.63459	0.999813	0.999813	0.999813	chr15	102445366	102454639
Arfgef3	-0.168418	no	-0.328881	no	0.160463	no	1.80688	2.03062	1.61669	0.999813	0.999813	0.999813	chr10	18588010	18743758
Egr3	0.651896	no	-0.400152	no	1.05205	no	2.57509	1.6389	1.24192	0.999813	0.999813	0.672208	chr14	70077444	70082613
Iqck	-0.143906	no	-0.217155	no	0.073249	no	1.78587	1.9732	1.69746	0.999813	0.999813	0.999813	chr7	118842217	118995211
D2hgdh	-0.53839	no	-0.484916	no	-0.0534733	no	1.56442	2.27208	1.62349	0.999813	0.999813	0.999813	chr1	93825239	93852361
Mdrl	0.317006	no	0.102479	no	0.214527	no	2.04923	1.64499	1.76609	0.999813	0.999813	0.999813	chrX	36814767	36817200
Npm3-ps1	0.39049	no	-0.247027	no	0.637516	no	2.27277	1.73383	1.46098	0.999813	0.999813	0.999813	chr6	85076140	85077126
Dok4	-0.214219	no	-0.300965	no	0.0867463	no	1.76404	2.04641	1.66109	0.999813	0.999813	0.999813	chr8	94857449	94876312
Snta1	0.0220165	no	-0.260982	no	0.282998	no	1.94995	1.92042	1.60263	0.999813	0.999813	0.999813	chr2	154376313	154408084
Psd2	-0.7253	no	-0.811947	no	0.0866473	no	1.52259	2.51721	1.43384	0.938277	0.809242	0.999813	chr18	35964829	36014716
Igf2r	0.545049	no	0.497869	no	0.0471802	no	2.06856	1.41773	2.00201	0.999813	0.999813	0.999813	chr17	12682405	12868143
Abhd6	-0.11453	no	-0.0918515	no	-0.0226784	no	1.77264	1.9191	1.80072	0.999813	0.999813	0.999813	chr14	8002887	8056770
Sesn3	-0.40856	no	-0.234008	no	-0.174552	no	1.59093	2.11174	1.79555	0.999813	0.999813	0.999813	chr9	14276300	14326134
Iglon5	0.211712	no	0.23654	no	-0.0248272	no	1.91537	1.65395	1.94862	0.999813	0.999813	0.999813	chr7	43472906	43490023
9330102E08Rik	-0.0600046	no	-0.181676	no	0.121671	no	1.86342	1.94256	1.71271	0.999813	0.999813	0.999813	chr6	128169699	128183803
Polq	0.0772484	no	0.211264	no	-0.134015	no	1.81448	1.71988	1.9911	0.999813	0.999813	0.999813	chr16	37011785	37095417
Eef2k	0.390893	no	0.164802	no	0.226091	no	2.11287	1.6114	1.8064	0.999813	0.999813	0.999813	chr7	120842830	120907219
Cdsn	0.252808	no	-0.0141874	no	0.266995	no	2.07175	1.73874	1.72172	0.999813	0.999813	0.999813	chr17	35552127	35557180
Rhou	2.13112	no	0.994254	no	1.13687	no	3.29255	0.751623	1.49727	0.0592183	0.842703	0.537637	chr8	123653928	123663880
Slc17a9	-0.586348	no	-0.268415	no	-0.317933	no	1.47893	2.22053	1.84355	0.999813	0.999813	0.999813	chr2	180725338	180742278
Hist1h1e	0.649312	no	0.887577	no	-0.238265	no	1.9682	1.2549	2.32164	0.999813	0.999813	0.999813	chr13	23621776	23622558
Akap17b	-0.0919321	no	0.0298213	no	-0.121753	no	1.76158	1.87748	1.9167	0.999813	0.999813	0.999813	chrX	36608182	36645414
Phf21b	-0.343113	no	-0.258972	no	-0.0841403	no	1.67133	2.12007	1.7717	0.999813	0.999813	0.999813	chr15	84785375	84856129
Rsph1	-0.373785	no	-0.431011	no	0.0572257	no	1.70989	2.21559	1.64339	0.999813	0.999813	0.999813	chr17	31255019	31277356
Amigo1	-1.17889	no	-0.601799	no	-0.577091	no	1.1721	2.65366	1.74858	0.221541	0.959311	0.999813	chr3	108186288	108192286
Defb25	0.869531	no	0.610429	no	0.259102	no	2.34113	1.28136	1.95626	0.999813	0.999813	0.999813	chr2	152622355	152623053
Rps6ka5	-0.813278	no	-0.405185	no	-0.408094	no	1.36668	2.40153	1.81349	0.681999	0.999813	0.999813	chr12	100548439	100725120
Syt8	0.588121	no	0.35789	no	0.230231	no	2.22006	1.4768	1.8926	0.999813	0.999813	0.999813	chr7	142434976	142440396
Fzd5	0.898992	no	0.0773614	no	0.821631	no	2.66131	1.42716	1.50578	0.45646	0.999813	0.767339	chr1	64730557	64737750
Rad51b	0.197646	no	-0.155004	no	0.35265	no	2.10703	1.83727	1.65011	0.999813	0.999813	0.999813	chr12	79297281	79814690
Igsf3	0.279716	no	0.276789	no	0.00292768	no	1.98369	1.63407	1.97967	0.999813	0.999813	0.999813	chr3	101377124	101463060
Fan1	-0.805909	no	-0.328773	no	-0.477137	no	1.35309	2.36553	1.88347	0.765285	0.999813	0.999813	chr7	64346757	64374095
Dennd2c	-0.938182	no	-0.339142	no	-0.59904	no	1.26464	2.42319	1.91556	0.566714	0.999813	0.999813	chr3	103127555	103169733
Gpr146	-1.31466	no	-0.702705	no	-0.611956	no	1.11761	2.77998	1.70807	0.999813	0.999813	0.999813	chr5	139359738	139460534
Slc46a3	0.00427136	no	-0.156678	no	0.160949	no	1.94062	1.93489	1.73576	0.999813	0.999813	0.999813	chr5	147878440	147894802
Nuak1	-0.423319	no	-0.0785764	no	-0.344743	no	1.55472	2.08489	1.97437	0.999813	0.999813	0.999813	chr10	84371318	84440471
Tube1	-0.300883	no	-0.203715	no	-0.097168	no	1.70184	2.09649	1.82041	0.999813	0.999813	0.999813	chr10	39134022	39163794
Pkn3	-0.182435	no	-0.392013	no	0.209578	no	1.87508	2.12784	1.62155	0.999813	0.999813	0.999813	chr2	30078765	30093635
Brca2	0.121167	no	0.44781	no	-0.326643	no	1.77279	1.62998	2.22324	0.999813	0.999813	0.999813	chr5	150522620	150570146
Fhit	-0.68539	no	-0.409698	no	-0.275692	no	1.4815	2.38245	1.79346	0.999813	0.999813	0.999813	chr14	9550093	11162035
Acaca	-0.473151	no	-0.351169	no	-0.121982	no	1.62871	2.26087	1.77241	0.999813	0.999813	0.999813	chr11	84195437	84401651
Slc9a5	0.0590394	no	-0.125123	no	0.184163	no	1.99445	1.91447	1.75543	0.999813	0.999813	0.999813	chr8	105348257	105369881
Zfp59	0.637665	no	0.607773	no	0.029892	no	2.16308	1.39032	2.11872	0.999813	0.999813	0.999813	chr7	27838583	27856774
Ccbl1	-0.323331	no	-0.207162	no	-0.116169	no	1.70083	2.1281	1.84345	0.999813	0.999813	0.999813	chr2	30185130	30205699
Pask	-0.431141	no	-0.284328	no	-0.146814	no	1.64177	2.21359	1.81764	0.999813	0.999813	0.999813	chr1	93309436	93342788
Slc13a3	-0.116597	no	0.153533	no	-0.270129	no	1.72443	1.86958	2.07952	0.999813	0.999813	0.999813	chr2	165405294	165473197
Net1	0.0134186	no	-0.189781	no	0.203199	no	1.98656	1.96816	1.72557	0.999813	0.999813	0.999813	chr13	3882017	3918220
Shb	0.0928559	no	-0.155865	no	0.248721	no	2.04488	1.91741	1.72106	0.999813	0.999813	0.999813	chr4	45423275	45530828
BC068281	-0.597639	no	-0.252037	no	-0.345602	no	1.50337	2.27496	1.91031	0.999813	0.999813	0.999813	chr12	4843302	4856967
Zfp597	0.271063	no	0.441159	no	-0.170096	no	1.92758	1.5974	2.16878	0.999813	0.999813	0.999813	chr16	3861543	3872374
Socs1	0.748316	no	-0.441259	no	1.18958	no	2.80424	1.66936	1.22947	0.999813	0.999813	0.933688	chr16	10783808	10785536
Crnde	0.41722	no	0.283304	no	0.133916	no	2.14396	1.60554	1.9539	0.999813	0.999813	0.999813	chr8	92326030	92356120
Aoc2	-0.366592	no	-0.0971718	no	-0.26942	no	1.63526	2.10835	1.97102	0.999813	0.999813	0.999813	chr11	101325062	101329694
Map2k6	-0.299231	no	-0.36756	no	0.0683289	no	1.80165	2.21691	1.71831	0.999813	0.999813	0.999813	chr11	110399121	110513637
Fam185a	0.195699	no	-0.00285909	no	0.198558	no	2.09082	1.8256	1.82199	0.999813	0.999813	0.999813	chr5	21424902	21482124
Dab2ip	-0.0599045	no	-0.0430979	no	-0.0168067	no	1.87939	1.95907	1.90141	0.999813	0.999813	0.999813	chr2	35549533	35730994
H2-T10	-0.228249	no	-0.0661457	no	-0.162103	no	1.74587	2.04513	1.95348	0.999813	0.999813	0.999813	chr17	36115875	36121435
Cry2	0.0111343	no	-0.114844	no	0.125978	no	1.97836	1.96315	1.81294	0.999813	0.999813	0.999813	chr2	92403646	92434069
Tm7sf3	1.27352	no	0.740899	no	0.532619	no	2.73401	1.13092	1.89001	0.337344	0.999813	0.999813	chr6	146602275	146634592
Ehhadh	-0.375624	no	-0.324989	no	-0.0506358	no	1.72666	2.24017	1.78834	0.999813	0.999813	0.999813	chr16	21761284	21787834
Ncoa4	-0.448915	no	0.0161378	no	-0.465053	no	1.5371	2.09816	2.12176	0.999813	0.999813	0.999813	chr14	32159886	32179855
Acad10	-0.381481	no	-0.184912	no	-0.19657	no	1.66946	2.17477	1.91316	0.999813	0.999813	0.999813	chr5	121621028	121660510
AA413626	-0.290875	no	-0.605955	no	0.31508	no	1.9019	2.32675	1.52876	0.999813	0.999813	0.999813	chr11	4895342	4928865
Tmem71	-0.729741	no	-0.698938	no	-0.030803	no	1.56595	2.59688	1.59975	0.97953	0.999813	0.999813	chr15	66526211	66561046
Timm23	0.289618	no	0.240639	no	0.0489794	no	2.0701	1.69358	2.001	0.999813	0.999813	0.999813	chr14	32180165	32201891
Armcx3	0.184295	no	0.104271	no	0.0800233	no	2.04575	1.80042	1.93536	0.999813	0.999813	0.999813	chrX	134756567	134761456
Carf	0.135487	no	0.364094	no	-0.228607	no	1.87931	1.71086	2.202	0.999813	0.999813	0.999813	chr1	60076867	60153953
Dusp10	0.938499	no	0.193461	no	0.745039	no	2.73501	1.42706	1.63185	0.658729	0.999813	0.999813	chr1	184034460	184075636
Hoxb3	-0.819243	no	-0.631524	no	-0.187719	no	1.48623	2.62243	1.69276	0.821464	0.999813	0.999813	chr11	96323125	96347930
Zfp560	0.239083	no	0.46899	no	-0.229908	no	1.92536	1.63133	2.25799	0.999813	0.999813	0.999813	chr9	20345135	20385158
Usp35	-0.569655	no	-0.34601	no	-0.223646	no	1.59296	2.36422	1.86007	0.999813	0.999813	0.999813	chr7	97309379	97325964
4931414P19Rik	-0.48025	no	-0.520013	no	0.0397637	no	1.73024	2.41366	1.6832	0.999813	0.999813	0.999813	chr14	54583662	54605908
Arhgap26	-0.504775	no	-0.579623	no	0.0748484	no	1.73137	2.45665	1.64384	0.999813	0.964694	0.999813	chr18	38993144	39376285
Csrnp2	0.0612001	no	-0.109713	no	0.170913	no	2.04896	1.96386	1.82005	0.999813	0.999813	0.999813	chr15	100479569	100495239
E230029C05Rik	0.638847	no	0.342846	no	0.296002	no	2.37436	1.52488	1.93394	0.999813	0.999813	0.999813	chr7	90029158	90049071
Dtwd2	0.00873386	no	0.258153	no	-0.249419	no	1.83521	1.82413	2.18157	0.999813	0.999813	0.999813	chr18	49696144	49755601
Mir6898	9.99	no	9.99	no	0	no	0	5.84739	0	1	1	1	chr1	36335729	36369181
D5Ertd605e	-0.220375	no	-0.454302	no	0.233927	no	1.94077	2.26107	1.65027	0.999813	0.999813	0.999813	chr5	147418619	147423044
Hoxc10	-0.353859	no	-0.0520208	no	-0.301838	no	1.66698	2.13035	2.0549	0.999813	0.999813	0.999813	chr15	102966795	102971897
Abhd18	-0.209104	no	-0.0937871	no	-0.115317	no	1.80782	2.08978	1.95825	0.999813	0.999813	0.999813	chr3	40894276	40936307
Lzts3	-0.845602	no	-0.817359	no	-0.0282429	no	1.53465	2.75779	1.56499	0.672528	0.735274	0.999813	chr2	130632764	130642844
Cyb5rl	-0.0340671	no	-0.00355621	no	-0.0305109	no	1.92384	1.9698	1.96495	0.999813	0.999813	0.999813	chr4	107066987	107087993
Creb3l4	0.372523	no	0.105141	no	0.267382	no	2.25081	1.7386	1.87003	0.999813	0.999813	0.999813	chr3	90237497	90243512
Zfp595	0.276635	no	0.40448	no	-0.127845	no	2.00892	1.65839	2.19507	0.999813	0.999813	0.999813	chr13	67312997	67332560
Zfp617	0.869403	no	0.597257	no	0.272147	no	2.46889	1.3514	2.04445	0.743166	0.999813	0.999813	chr8	71922824	71934630
Ppp1cc	-0.271381	no	-0.0744388	no	-0.196943	no	1.75004	2.11223	2.00601	0.999813	0.999813	0.999813	chr5	122158278	122175269
Mir1192	9.99	no	0	no	9.99	no	5.86944	0	0	0.991824	1	0.999813	chr19	23141225	23166911
Rps18	0.87363	no	0.389217	no	0.484414	no	2.59995	1.41898	1.85841	0.999813	0.999813	0.999813	chr17	33951998	33955641
Depdc1b	-0.733104	no	-0.282889	no	-0.450215	no	1.45908	2.42531	1.99346	0.999813	0.999813	0.999813	chr13	108316336	108389557
Ppfia3	-0.433668	no	-0.814895	no	0.381227	no	1.88693	2.54861	1.44876	0.999813	0.718894	0.999813	chr7	45339125	45370564
Bsn	-0.755236	no	-0.450077	no	-0.305159	no	1.50183	2.53496	1.8556	0.408959	0.999813	0.999813	chr9	108096021	108190383
Nod2	0.677721	no	0.318766	no	0.358955	no	2.45174	1.53271	1.91169	0.905592	0.999813	0.999813	chr8	88647346	88688474
Zfp595,Zfp953	0.481053	no	0.852945	no	-0.371892	no	1.95884	1.40342	2.53483	0.999813	0.705476	0.999813	chr13	67339308	67360572
Elp4	0.207061	no	0.233521	no	-0.0264604	no	2.04727	1.77355	2.08517	0.999813	0.999813	0.999813	chr2	105536079	105904564
Proser3	-0.640235	no	-0.645052	no	0.0048163	no	1.66123	2.58917	1.6557	0.999813	0.999813	0.999813	chr7	30539133	30552272
Trpm2	-0.265777	no	-0.0340823	no	-0.231694	no	1.74922	2.10306	2.05396	0.999813	0.999813	0.999813	chr10	77907721	77969872
Zfp248	-0.125196	no	0.216368	no	-0.341564	no	1.75903	1.91849	2.22891	0.999813	0.999813	0.999813	chr6	118427318	118455506
Zic2	0.0389406	no	0.0646388	no	-0.0256982	no	1.97591	1.92329	2.01142	0.999813	0.999813	0.999813	chr14	122475383	122480328
Fam221a	0.0396921	no	0.00760229	no	0.0320898	no	2.00658	1.95213	1.96244	0.999813	0.999813	0.999813	chr6	49367738	49389904
Adcy9	-0.930379	no	-0.70354	no	-0.22684	no	1.45586	2.77454	1.70375	0.394381	0.743574	0.999813	chr16	4284885	4420498
Zfp563	0.211868	no	0.339981	no	-0.128113	no	2.00888	1.73451	2.19543	0.999813	0.999813	0.999813	chr17	33089366	33110704
Ppm1l	-0.218726	no	-0.00413382	no	-0.214593	no	1.7905	2.08361	2.07765	0.999813	0.999813	0.999813	chr3	69316917	69555396
Pth1r	-0.682326	no	-0.408925	no	-0.273402	no	1.56159	2.50593	1.88743	0.999813	0.999813	0.999813	chr9	110722084	110747145
Zfp780b	0.192543	no	0.329416	no	-0.136873	no	2.00491	1.75442	2.20443	0.999813	0.999813	0.999813	chr7	27959799	27979157
Mpp3	-0.84412	no	-0.418977	no	-0.425143	no	1.44217	2.58894	1.93641	0.846957	0.999813	0.999813	chr11	101999652	102026955
Prkdc	-0.347405	no	0.140439	no	-0.487843	no	1.62513	2.0676	2.279	0.999813	0.999813	0.999813	chr16	15637865	15842239
Snora26	0	no	9.99	no	9.99	no	0	0	5.97663	1	0.999813	0.999813	chr5	74093082	74094336
9230105E05Rik	0.0263122	no	-0.439957	no	0.466269	no	2.21039	2.17044	1.59996	0.999813	0.999813	0.999813	chr10	120361267	120476469
Zc3h6	0.322694	no	0.0443772	no	0.278317	no	2.27928	1.82246	1.87939	0.999813	0.999813	0.999813	chr2	128967401	129018563
Usp49	0.0763487	no	-0.130524	no	0.206873	no	2.13267	2.02274	1.84777	0.999813	0.999813	0.999813	chr17	47630689	47684067
2900026A02Rik	-0.883157	no	-0.237813	no	-0.645344	no	1.36194	2.51197	2.13022	0.610488	0.999813	0.999813	chr5	113086322	113163313
Atl1	-0.263874	no	-0.290883	no	0.027009	no	1.88681	2.2655	1.85182	0.999813	0.999813	0.999813	chr12	69746847	69987002
3000002C10Rik	0.00265101	no	0.13377	no	-0.131119	no	1.9416	1.93804	2.12633	0.999813	0.999813	0.999813	chr9	109830153	109831431
Slc45a3	0.00282475	no	-0.0371408	no	0.0399656	no	2.02239	2.01843	1.96713	0.999813	0.999813	0.999813	chr1	131962914	131982972
Pim2	-0.213176	no	-0.0569553	no	-0.15622	no	1.83539	2.12765	2.04529	0.999813	0.999813	0.999813	chrX	7878305	7883432
Bdh2	0.809899	no	0.563643	no	0.246256	no	2.49184	1.4214	2.10082	0.999813	0.999813	0.999813	chr3	135281220	135304425
Tst	-0.551112	no	-0.344124	no	-0.206989	no	1.66622	2.44137	1.92328	0.999813	0.999813	0.999813	chr15	78399555	78405859
Zfp58	0.602652	no	0.447483	no	0.155168	no	2.35969	1.55396	2.11907	0.999813	0.999813	0.999813	chr13	67490166	67500522
Ctif	-0.59331	no	-0.367489	no	-0.225821	no	1.64016	2.47451	1.91807	0.978764	0.999813	0.999813	chr18	75431220	75697696
Map3k12	-0.948495	no	-0.481411	no	-0.467084	no	1.3993	2.70044	1.93426	0.999813	0.999813	0.999813	chr15	102470631	102517004
Pfkfb1	-0.705413	no	-0.443752	no	-0.26166	no	1.5759	2.56968	1.88928	0.999813	0.999813	0.999813	chrX	150589920	150643878
Mtcp1	-0.697196	no	-0.31463	no	-0.382566	no	1.53774	2.49322	2.00469	0.999813	0.999813	0.999813	chrX	75404845	75416584
2810001G20Rik	0.734264	no	0.580442	no	0.153822	no	2.4158	1.4522	2.17148	0.999813	0.999813	0.999813	chr11	64079483	64083259
Ttbk2	-0.144622	no	-0.00799511	no	-0.136627	no	1.88608	2.08495	2.07343	0.999813	0.999813	0.999813	chr2	120732816	120850584
Arl4d	-0.0142133	no	0.0933407	no	-0.107554	no	1.96032	1.97973	2.11205	0.999813	0.999813	0.999813	chr11	101665540	101667832
Moap1	1.62702	no	2.33913	no	-0.712108	no	2.04402	0.661765	3.34851	0.999813	0.999813	0.999813	chr12	102739829	102757810
Abca8b	0.540121	no	0.313316	no	0.226805	no	2.38156	1.63783	2.0351	0.999813	0.999813	0.999813	chr11	109933405	109995816
Cask	0.247628	no	0.0644508	no	0.183178	no	2.22588	1.87481	1.96046	0.999813	0.999813	0.999813	chrX	13517080	13858633
Upk1a	0.101659	no	0.278151	no	-0.176492	no	1.9822	1.84734	2.24015	0.999813	0.999813	0.999813	chr7	30603091	30612734
Ptgs2os2	0.401306	no	0.332253	no	0.0690528	no	2.24299	1.69833	2.13816	0.999813	0.999813	0.999813	chr1	150159042	150164948
Epb41l3	0.0788975	no	0.467259	no	-0.388362	no	1.87016	1.77063	2.44786	0.999813	0.999813	0.999813	chr17	69156809	69289987
Zfp296	-0.738965	no	-0.550431	no	-0.188533	no	1.59927	2.66915	1.82254	0.999813	0.999813	0.999813	chr7	19577286	19580656
Zc3hav1l	-0.680982	no	-0.261588	no	-0.419394	no	1.55101	2.48662	2.07426	0.833555	0.999813	0.999813	chr6	38287393	38299259
Zfyve28	-1.85281	yes	-1.04793	no	-0.804884	no	0.961625	3.47342	1.67996	0.0347758	0.333944	0.999813	chr5	34194893	34288324
Zfp738	0.20804	no	0.121103	no	0.0869378	no	2.17866	1.8861	2.05125	0.999813	0.999813	0.999813	chr13	67667440	67683512
Ankrd42	-0.275963	no	-0.270003	no	-0.00596027	no	1.90285	2.30397	1.91072	0.999813	0.999813	0.999813	chr7	92584182	92637142
Sbk1	-0.831956	no	-0.47897	no	-0.352987	no	1.50864	2.68553	1.92684	0.643417	0.999813	0.999813	chr7	126272618	126294999
Gcnt1	-0.784736	no	0.362947	no	-1.14768	no	1.24023	2.13664	2.74783	0.85824	0.999813	0.543659	chr19	17326140	17372844
Zfp846	-0.551635	no	-0.117269	no	-0.434365	no	1.60474	2.35215	2.16852	0.999813	0.999813	0.999813	chr9	20581327	20595193
Zfp949	-0.147921	no	-0.14576	no	-0.00216051	no	1.97294	2.18596	1.9759	0.999813	0.999813	0.999813	chr9	88548019	88571086
Sdc1	0.993282	no	0.759415	no	0.233868	no	2.60882	1.3105	2.21841	0.787122	0.999813	0.999813	chr12	8771395	8793687
Nek3	0.35414	no	0.126576	no	0.227564	no	2.32822	1.82145	1.98848	0.999813	0.999813	0.999813	chr8	22128282	22166435
Tmc4	-0.737469	no	-0.621302	no	-0.116167	no	1.6396	2.73362	1.77709	0.999813	0.999813	0.999813	chr7	3645268	3677553
Rad9b	-0.531074	no	-0.111726	no	-0.419348	no	1.62734	2.35152	2.17628	0.999813	0.999813	0.999813	chr5	122325507	122354195
Hrh1	0.292708	no	0.0641477	no	0.22856	no	2.31034	1.88609	1.97185	0.999813	0.999813	0.999813	chr6	114397935	114483298
Polg2	-0.536422	no	-0.185345	no	-0.351077	no	1.65613	2.402	2.11242	0.999813	0.999813	0.999813	chr11	106751225	106779537
Lonrf1	0.890242	no	0.283569	no	0.606673	no	2.80998	1.51605	1.84534	0.712055	0.999813	0.999813	chr8	36216063	36249516
Mthfd2l	0.0695647	no	0.102857	no	-0.0332921	no	2.07449	1.97684	2.12292	0.999813	0.999813	0.999813	chr5	90931195	91021370
Xkr5	-0.382777	no	-0.131593	no	-0.251185	no	1.76865	2.30605	2.10502	0.999813	0.999813	0.999813	chr8	18932728	18950975
Rnf170	0.383281	no	0.640492	no	-0.257212	no	2.08887	1.60152	2.49654	0.999813	0.968126	0.999813	chr8	26119379	26143869
St6gal1	0.0557624	no	0.359099	no	-0.303337	no	1.93719	1.86374	2.39048	0.999813	0.999813	0.999813	chr16	23224739	23360350
Zfp866	0.359228	no	0.472966	no	-0.113738	no	2.16497	1.68777	2.34256	0.999813	0.999813	0.999813	chr8	69761323	69774911
Hgf	-0.911246	no	-0.41059	no	-0.500656	no	1.44392	2.71554	2.04294	0.784307	0.999813	0.999813	chr5	16553494	16619439
Trip6	-0.243086	no	-0.349469	no	0.106383	no	1.99368	2.35956	1.85195	0.999813	0.999813	0.999813	chr5	137309898	137314241
Il10	0.662828	no	0.577967	no	0.0848607	no	2.41058	1.52262	2.27288	0.999813	0.999813	0.999813	chr1	131019844	131024970
Creb3l1	-0.746895	no	-0.515661	no	-0.231234	no	1.61181	2.7049	1.892	0.947896	0.999813	0.999813	chr2	91982327	92024170
Plscr4	-0.227298	no	-0.119294	no	-0.108004	no	1.91151	2.23769	2.0601	0.999813	0.999813	0.999813	chr9	92457377	92492516
Ppm1k	0.62575	no	0.417318	no	0.208432	no	2.47038	1.60101	2.13806	0.961909	0.999813	0.999813	chr6	57506501	57535426
Bbs2	0.00394248	no	0.118315	no	-0.114373	no	2.01715	2.01165	2.18357	0.999813	0.999813	0.999813	chr8	94067953	94098811
Gtf2ird1	-0.297344	no	-0.428621	no	0.131277	no	1.97779	2.43047	1.80577	0.999813	0.999813	0.999813	chr5	134357660	134456716
Hist1h4h	-0.0793662	no	0.609612	no	-0.688978	no	1.69434	1.79016	2.73151	0.999813	0.999813	0.999813	chr13	23531043	23531478
Vamp1	-0.667553	no	-0.158727	no	-0.508826	no	1.55305	2.46683	2.20982	0.999813	0.999813	0.999813	chr6	125215580	125222306
4833419F23Rik	-0.260489	no	-0.718895	no	0.458405	no	2.13058	2.55219	1.55061	0.999813	0.999813	0.999813	chr18	4353546	4368945
Kat6b	-0.0364854	no	0.0589035	no	-0.0953889	no	2.01543	2.06704	2.15319	0.999813	0.999813	0.999813	chr14	21499769	21672478
Kif19a	-0.499297	no	-0.384209	no	-0.115088	no	1.78355	2.52109	1.93166	0.999813	0.999813	0.999813	chr11	114765388	114790575
Lmbr1	-0.30774	no	0.0471709	no	-0.354911	no	1.77565	2.19784	2.27089	0.999813	0.999813	0.999813	chr5	29229801	29378390
Gm11696	0.311843	no	0.397235	no	-0.0853924	no	2.18066	1.75676	2.31363	0.999813	0.999813	0.999813	chr11	109354777	109401369
Spic	1.45148	no	1.38994	no	0.0615359	no	2.69339	0.984828	2.58092	0.658154	0.704502	0.999813	chr10	88675269	88683023
Inpp4b	0.333275	no	1.02526	no	-0.691987	no	1.83827	1.45909	2.96973	0.999813	0.355752	0.953055	chr8	81342561	82127917
Arsg	-0.0630834	no	-0.0541272	no	-0.0089562	no	2.05451	2.14634	2.06731	0.999813	0.999813	0.999813	chr11	109440077	109573329
Fam214a	-1.25559	no	-0.940861	no	-0.314729	no	1.35437	3.23375	1.68453	0.178324	0.41021	0.999813	chr9	74953052	75032468
Rbm4	0.127325	no	0.0682451	no	0.0590801	no	2.18175	1.99745	2.0942	0.999813	0.999813	0.999813	chr19	4784292	4811634
9530082P21Rik	-0.734467	no	-0.673601	no	-0.0608659	no	1.69286	2.81655	1.76581	0.927444	0.947826	0.999813	chr17	23749235	23754065
Polr2k	0.129312	no	0.392663	no	-0.26335	no	2.01922	1.8461	2.42359	0.999813	0.999813	0.999813	chr15	36174009	36177012
Naip6	-0.612712	no	-0.387578	no	-0.225134	no	1.70233	2.60308	1.98983	0.960827	0.999813	0.999813	chr13	100281120	100317688
Epm2a	-0.739539	no	-0.86951	no	0.129971	no	1.75938	2.93753	1.60781	0.999813	0.999813	0.999813	chr10	11343444	11457477
Ick	-0.0737017	no	-0.0103902	no	-0.0633115	no	2.03919	2.14607	2.13067	0.999813	0.999813	0.999813	chr9	78109191	78172109
3110001I22Rik	0.0726411	no	0.567087	no	-0.494446	no	1.88047	1.78813	2.64916	0.999813	0.999813	0.999813	chr16	13671857	13703612
Zmat1	-0.144444	no	-0.0954692	no	-0.0489751	no	2.01368	2.22573	2.08322	0.999813	0.999813	0.999813	chrX	134971372	135009209
Cfap126	0.11132	no	-0.209405	no	0.320725	no	2.31913	2.14692	1.85685	0.999813	0.999813	0.999813	chr1	171121660	171126967
Yae1d1	0.325718	no	0.405404	no	-0.079686	no	2.21736	1.76923	2.34328	0.999813	0.999813	0.999813	chr13	17986639	17993351
Tango6	0.148881	no	0.223585	no	-0.0747041	no	2.14448	1.93422	2.25845	0.999813	0.999813	0.999813	chr8	106683067	106851439
Serinc5	-0.592631	no	-0.447114	no	-0.145517	no	1.75387	2.64483	1.94	0.97953	0.999813	0.999813	chr13	92611137	92711946
Cnksr3	-0.75243	no	-0.42927	no	-0.32316	no	1.6142	2.71932	2.01947	0.86959	0.999813	0.999813	chr10	7119061	7212237
Six1	0.818983	no	0.544271	no	0.274711	no	2.65972	1.50764	2.19857	0.857843	0.999813	0.999813	chr12	73041826	73046712
Neurl1b	-1.1155	no	-0.76933	no	-0.346167	no	1.43546	3.11021	1.82473	0.19138	0.649715	0.999813	chr17	26414964	26446342
BC002163	0.4054	no	0.436853	no	-0.0314531	no	2.29559	1.73323	2.34618	0.999813	0.999813	0.999813	chr4	123712709	123718186
Znrf3	-0.157866	no	0.0962137	no	-0.25408	no	1.92811	2.15107	2.29941	0.999813	0.999813	0.999813	chr11	5276328	5444847
Lrrc3	-0.801066	no	-0.73334	no	-0.0677268	no	1.68354	2.93338	1.76446	0.771448	0.878097	0.999813	chr10	77897575	77902536
Ears2	0.175792	no	0.183207	no	-0.00741567	no	2.20844	1.95509	2.21982	0.999813	0.999813	0.999813	chr7	122034161	122067086
Pxt1	-0.639666	no	-0.212936	no	-0.426729	no	1.63979	2.55473	2.20417	0.999813	0.999813	0.999813	chr17	28933985	28942262
Nanos1	0.324508	no	0.397967	no	-0.073459	no	2.24638	1.79389	2.36372	0.999813	0.999813	0.999813	chr19	60755986	60759914
Micu3	0.755762	no	0.792553	no	-0.036791	no	2.448	1.44979	2.51124	0.903661	0.894718	0.999813	chr8	40308050	40386304
C230037L18Rik	-0.262939	no	-0.30071	no	0.0377708	no	2.0201	2.42396	1.9679	0.999813	0.999813	0.999813	chr15	89472475	89484850
Tbc1d32	-0.178593	no	0.0565181	no	-0.235112	no	1.93827	2.1937	2.28134	0.999813	0.999813	0.999813	chr10	56014293	56228689
Olfm1	-0.759721	no	-0.75874	no	-0.000981637	no	1.73628	2.93981	1.73746	0.957494	0.943169	0.999813	chr2	28193092	28230736
Zfp606	-0.16802	no	0.3039	no	-0.47192	no	1.82802	2.05381	2.53538	0.999813	0.999813	0.999813	chr7	12478304	12496235
Slc16a3	-0.445165	no	-0.161642	no	-0.283523	no	1.79363	2.44198	2.18314	0.999813	0.999813	0.999813	chr11	120948483	120959000
5530601H04Rik	0.198271	no	0.145098	no	0.0531735	no	2.2642	1.97346	2.18226	0.999813	0.999813	0.999813	chrX	105040853	105070124
Cycs	0.480192	no	0.591885	no	-0.111692	no	2.29572	1.64576	2.48051	0.999813	0.999813	0.999813	chr6	50562562	50566474
Lrfn4	-0.0247972	no	-0.290711	no	0.265913	no	2.25424	2.29332	1.87479	0.999813	0.999813	0.999813	chr19	4510471	4621752
Prkca	-0.0655204	no	-0.0656196	no	9.91642e-05	no	2.10997	2.208	2.10983	0.999813	0.999813	0.999813	chr11	107933386	108343888
Syp	-0.368392	no	-0.0906609	no	-0.277731	no	1.83596	2.37006	2.22571	0.999813	0.999813	0.999813	chrX	7638579	7653256
Gdpd3	-0.0178281	no	0.112929	no	-0.130757	no	2.08065	2.10652	2.27803	0.999813	0.999813	0.999813	chr7	126766413	126775645
Tnfrsf21	0.380078	no	0.209349	no	0.170728	no	2.43546	1.8714	2.16365	0.999813	0.999813	0.999813	chr17	43016554	43089188
Mtfp1	-0.257973	no	-0.0101196	no	-0.247853	no	1.91312	2.28771	2.27172	0.999813	0.999813	0.999813	chr11	4091480	4095431
Nlrc5	0.264921	no	-0.0053155	no	0.270236	no	2.43239	2.02435	2.0169	0.999813	0.999813	0.999813	chr8	94472762	94527272
Tbc1d4	-0.724667	no	-0.545227	no	-0.179441	no	1.71136	2.82806	1.93802	0.723557	0.988588	0.999813	chr14	101442359	101609191
Akap7	-0.159742	no	-0.279076	no	0.119334	no	2.13403	2.3839	1.96462	0.999813	0.999813	0.999813	chr10	25169089	25299163
2210404O09Rik	-0.146922	no	0.135303	no	-0.282224	no	1.95137	2.16056	2.37299	0.999813	0.999813	0.999813	chr17	21879569	21909926
Cxx1a	-0.45728	no	-0.420168	no	-0.037112	no	1.90838	2.62012	1.95811	0.999813	0.999813	0.999813	chrX	53642488	53643763
Dpf1	-0.205995	no	-0.485418	no	0.279423	no	2.17948	2.51399	1.79572	0.999813	0.999813	0.999813	chr7	29304004	29317586
3110052M02Rik	-0.123241	no	0.0873169	no	-0.210557	no	1.99975	2.17809	2.31398	0.999813	0.999813	0.999813	chr17	21650610	21664966
Stx1a	-0.508404	no	-0.519839	no	0.0114347	no	1.90373	2.70801	1.8887	0.999813	0.999813	0.999813	chr5	135023481	135051100
BC049715	-0.623346	no	-0.330616	no	-0.29273	no	1.72675	2.65996	2.11519	0.999813	0.999813	0.999813	chr6	136828842	136840557
Syngr4	-0.0697921	no	-0.566676	no	0.496884	no	2.3573	2.47414	1.67047	0.999813	0.999813	0.999813	chr7	45886844	45896711
Cep72	-0.331467	no	-0.397185	no	0.065718	no	2.02395	2.54672	1.93382	0.999813	0.999813	0.999813	chr13	74036494	74062285
Kif3c	-0.2098	no	-0.341527	no	0.131727	no	2.12117	2.45319	1.93607	0.999813	0.999813	0.999813	chr12	3365131	3426747
Gm16845	-0.242338	no	0.0269497	no	-0.269287	no	1.92708	2.27956	2.32254	0.999813	0.999813	0.999813	chr9	22055410	22389206
Slx1b	-0.991717	no	-0.482104	no	-0.509613	no	1.48035	2.94375	2.10752	0.526665	0.999813	0.999813	chr7	126688926	126695783
Hmx2	-1.01733	no	-0.572407	no	-0.444921	no	1.49019	3.0164	2.02851	0.805532	0.999813	0.999813	chr7	131554061	131556582
Plod2	-0.0858779	no	-0.0312213	no	-0.0546566	no	2.11187	2.24139	2.19341	0.999813	0.999813	0.999813	chr9	92538800	92608427
Fgr	0.544961	no	0.372664	no	0.172297	no	2.5446	1.7441	2.25815	0.999813	0.999813	0.999813	chr4	132974094	133001882
Wdr89	0.110825	no	0.0738094	no	0.0370159	no	2.25812	2.09115	2.20092	0.999813	0.999813	0.999813	chr12	75630593	75669537
Cerkl	-0.805898	no	-0.866486	no	0.0605877	no	1.76696	3.08906	1.69429	0.999813	0.999813	0.999813	chr2	79255425	79428988
Car5b	-0.350038	no	-0.100829	no	-0.249208	no	1.89355	2.41351	2.25059	0.999813	0.999813	0.999813	chrX	163976821	164028010
Rangrf	0.0979002	no	-0.248409	no	0.34631	no	2.41682	2.25826	1.90106	0.999813	0.999813	0.999813	chr11	68968130	68975185
Rpgrip1l	0.456993	no	0.372631	no	0.0843621	no	2.46214	1.79368	2.3223	0.999813	0.999813	0.999813	chr8	91217029	91313222
Snord15a	9.99	no	0.775391	no	9.99	no	0	2.42688	4.15398	1	0.999813	0.999813	chr7	99477896	99483709
Pigz	-0.375202	no	-0.273793	no	-0.101409	no	1.95453	2.53507	2.09686	0.999813	0.999813	0.999813	chr16	31933850	31946046
2900041M22Rik	-0.794199	no	-0.577134	no	-0.217065	no	1.69381	2.93726	1.96883	0.999813	0.999813	0.999813	chr11	117611246	117613417
Ccdc173	-0.0418791	no	0.121974	no	-0.163853	no	2.09648	2.15823	2.34863	0.999813	0.999813	0.999813	chr2	69758056	69789486
Adck3	-0.735937	no	-0.406599	no	-0.329337	no	1.68778	2.81095	2.12058	0.999813	0.999813	0.999813	chr1	179961088	180196020
Ttc39aos1	-1.02712	no	-0.167491	no	-0.859628	no	1.36465	2.78108	2.47625	0.646129	0.999813	0.983425	chr4	109402278	109406257
Arhgef4	-0.798078	no	-0.325562	no	-0.472516	no	1.60553	2.79166	2.22771	0.853757	0.999813	0.999813	chr1	34801721	34812754
Ankle1	-0.708667	no	-0.309862	no	-0.398805	no	1.67752	2.74156	2.21167	0.991824	0.999813	0.999813	chr8	71406011	71410542
Scn1b	-0.5169	no	-0.347671	no	-0.169229	no	1.86683	2.6712	2.09917	0.999813	0.999813	0.999813	chr7	31116523	31127023
Gsto2	-0.341436	no	-0.34528	no	0.00384328	no	2.03559	2.57913	2.03017	0.999813	0.999813	0.999813	chr19	47865544	47886305
Col18a1	-0.58866	no	-0.468591	no	-0.120069	no	1.85235	2.78565	2.01311	0.97953	0.999813	0.999813	chr10	77052178	77166530
Itgax	-0.640286	no	-0.869069	no	0.228783	no	1.94962	3.03875	1.66372	0.950103	0.600948	0.999813	chr7	128129567	128150657
Ccdc157	-0.3595	no	-0.303826	no	-0.0556742	no	2.00413	2.57126	2.08298	0.999813	0.999813	0.999813	chr11	4135159	4160293
Mir5122	0	no	9.99	no	9.99	no	0	0	6.66002	1	0.999813	0.999813	chr4	133369771	133423698
Il11ra1	-0.456243	no	-0.395973	no	-0.0602707	no	1.95683	2.6847	2.04031	0.999813	0.999813	0.999813	chr4	41760442	41774176
Rhobtb2	-0.652007	no	-0.133297	no	-0.518711	no	1.67023	2.62452	2.39289	0.854502	0.999813	0.999813	chr14	69784989	69805545
Dna2	-0.756898	no	0.215402	no	-0.9723	no	1.43775	2.42959	2.82082	0.840713	0.999813	0.691764	chr10	62947028	62974188
Chrnb2	0.0903993	no	0.0633629	no	0.0270365	no	2.29175	2.15256	2.24921	0.999813	0.999813	0.999813	chr3	89715021	89764632
E330020D12Rik	0.443932	no	0.739134	no	-0.295202	no	2.26107	1.66218	2.77447	0.999813	0.971252	0.999813	chr1	153404185	153414233
Gm20219	0.575458	no	0.411979	no	0.163479	no	2.61387	1.7541	2.33384	0.999813	0.999813	0.999813	chr17	56551413	56554387
Ankrd13d	-0.809686	no	-0.564945	no	-0.244741	no	1.70328	2.98557	2.01819	0.842258	0.999813	0.999813	chr19	4270179	4283137
Mettl15	0.725737	no	0.655418	no	0.0703183	no	2.62319	1.58621	2.4984	0.999813	0.999813	0.999813	chr2	109092299	109278290
Ifit3	1.36897	no	0.365997	no	1.00298	no	3.5605	1.37851	1.77658	0.369401	0.999813	0.946482	chr19	34583528	34588982
Psme2b	-0.667731	no	-0.806155	no	0.138424	no	1.9238	3.0561	1.74779	0.999813	0.999813	0.999813	chr11	48945351	49135387
Rhov	1.02866	no	0.654547	no	0.37411	no	2.98269	1.46201	2.30138	0.700939	0.999813	0.999813	chr2	119269200	119271226
Adat1	0.117902	no	0.151176	no	-0.0332739	no	2.29434	2.11429	2.34787	0.999813	0.999813	0.999813	chr8	111966907	111992302
D16Ertd472e	0.971709	no	0.795712	no	0.175997	no	2.82205	1.43897	2.49795	0.513723	0.794359	0.999813	chr16	78540335	78576688
Oas1b	0.0569568	no	-0.590334	no	0.647291	no	2.60043	2.49976	1.66032	0.999813	0.999813	0.999813	chr5	120812637	120824160
Dgkh	-0.00155739	no	-0.275426	no	0.273868	no	2.39442	2.39701	1.98042	0.999813	0.999813	0.999813	chr14	78569608	78725089
Mbnl3	0.160079	no	0.447387	no	-0.287308	no	2.1797	1.95078	2.66003	0.999813	0.999813	0.999813	chrX	51113493	51205990
Gm11423	-0.0952059	no	0.328269	no	-0.423474	no	1.99219	2.12809	2.67183	0.999813	0.999813	0.999813	chr11	82779600	82781042
Fbxo32	-0.0361469	no	0.389374	no	-0.425521	no	2.01834	2.06955	2.71075	0.999813	0.999813	0.999813	chr15	58175878	58214892
Tmem86b	-0.0527485	no	-0.0328261	no	-0.0199225	no	2.22883	2.31183	2.25982	0.999813	0.999813	0.999813	chr7	4628039	4630482
Ptrhd1	0.152115	no	0.0610801	no	0.0910347	no	2.39697	2.15711	2.25039	0.999813	0.999813	0.999813	chr12	4133396	4240123
Mir196a-1	0	no	9.99	no	9.99	no	0	0	6.80815	1	1	1	chr11	96265163	96265265
Exoc3l4	0.368379	no	0.125999	no	0.24238	no	2.60111	2.01496	2.19885	0.999813	0.999813	0.999813	chr12	111417429	111431680
Stxbp4	-0.333551	no	0.0577694	no	-0.39132	no	1.90807	2.40438	2.50261	0.999813	0.999813	0.999813	chr11	90476492	90638108
Cds1	-0.000365805	no	-0.0732939	no	0.0729281	no	2.31142	2.31201	2.19748	0.999813	0.999813	0.999813	chr5	101765129	101823852
Ppargc1b	-0.714335	no	-0.263775	no	-0.45056	no	1.70391	2.79564	2.32851	0.870278	0.999813	0.999813	chr18	61298135	61400431
Msi1	-0.196944	no	-0.224045	no	0.0271006	no	2.18408	2.50354	2.14343	0.999813	0.999813	0.999813	chr5	115429684	115454202
Lins1	0.036181	no	0.159567	no	-0.123386	no	2.23358	2.17826	2.43301	0.999813	0.999813	0.999813	chr7	66689888	66717256
Helq	-0.384136	no	-0.0143253	no	-0.369811	no	1.90399	2.48486	2.46031	0.999813	0.999813	0.999813	chr5	100762147	100798600
Zfp658	-0.908357	no	-0.492301	no	-0.416055	no	1.62656	3.0529	2.17028	0.619083	0.999813	0.999813	chr7	43562369	43575461
Msi2	-0.230098	no	-0.343687	no	0.113589	no	2.21323	2.59593	2.04566	0.999813	0.999813	0.999813	chr11	88339381	88718267
Mir8120	1.58733	no	1.08443	no	0.502897	no	3.36368	1.11939	2.37371	1	1	1	chr3	65659287	65659426
Zfp608	-0.694011	no	-0.372815	no	-0.321197	no	1.77327	2.86875	2.21546	0.757167	0.999813	0.999813	chr18	54888044	54990180
Mir8102	9.99	no	1.16529	no	9.99	no	0	2.11675	4.74742	1	0.999813	0.97201	chr11	97744896	97745035
Rnase6	-1.78904	no	-1.08148	no	-0.707558	no	1.12754	3.8966	1.84131	0.323671	0.80919	0.999813	chr14	51129067	51131121
D330041H03Rik	-0.662146	no	-0.505955	no	-0.156191	no	1.85741	2.93923	2.06979	0.999813	0.999813	0.999813	chr17	24352022	24414513
Dpy19l3	-0.662239	no	-0.733578	no	0.071339	no	1.94568	3.07912	1.85181	0.79298	0.664674	0.999813	chr7	35685499	35754454
Dbp	-1.34781	no	-1.38161	no	0.0337962	no	1.52375	3.87834	1.48847	0.999813	0.999813	0.999813	chr7	45705246	45718002
Gapdh,Gm12070	0.133601	no	0.208512	no	-0.0749116	no	2.32435	2.11877	2.44823	0.999813	0.999813	0.999813	chr6	125161851	125166467
Slc24a3	0.0550083	no	0.026953	no	0.0280553	no	2.3416	2.254	2.2965	0.999813	0.999813	0.999813	chr2	145242610	145641939
Yes1	0.310627	no	0.479919	no	-0.169292	no	2.35541	1.89915	2.64868	0.999813	0.999813	0.999813	chr5	32611170	32687066
Ahr	0.626411	no	0.590634	no	0.0357766	no	2.63377	1.70612	2.56926	0.999813	0.999813	0.999813	chr12	35497978	35534989
Trmo	-0.0384542	no	0.266377	no	-0.304831	no	2.11897	2.17621	2.61751	0.999813	0.999813	0.999813	chr4	46376974	46389423
1700007L15Rik	0.683028	no	0.934294	no	-0.251266	no	2.46017	1.53233	2.92822	0.999813	0.991397	0.999813	chr16	33379853	33380736
Cd5	-0.371532	no	-0.0133149	no	-0.358217	no	1.93602	2.50468	2.48167	0.999813	0.999813	0.999813	chr19	10718142	10738974
9330133O14Rik	-0.225105	no	0.237553	no	-0.462658	no	1.95279	2.28254	2.6911	0.999813	0.999813	0.999813	chr8	122443655	122451322
Rev3l	-0.0876444	no	0.194394	no	-0.282039	no	2.11305	2.2454	2.56929	0.999813	0.999813	0.999813	chr10	39732159	39875205
Gm15417	0.0373213	no	-0.09172	no	0.129041	no	2.40112	2.3398	2.19568	0.999813	0.999813	0.999813	chr3	89377645	89398779
Sec22c	-0.632898	no	-0.279659	no	-0.353239	no	1.81449	2.81369	2.31788	0.90432	0.999813	0.999813	chr9	121680044	121705029
Katnal1	-0.0657542	no	-0.0912785	no	0.0255243	no	2.29314	2.40008	2.25293	0.999813	0.999813	0.999813	chr5	148871583	148928647
Nup35	0.405705	no	0.530636	no	-0.124931	no	2.44443	1.84522	2.66554	0.999813	0.999813	0.999813	chr2	80638811	80660071
Ccdc191	-0.228493	no	-0.26561	no	0.0371176	no	2.21931	2.60017	2.16294	0.999813	0.999813	0.999813	chr16	43889901	43964314
Ehbp1	0.0111316	no	0.00503043	no	0.00610116	no	2.33738	2.31941	2.32751	0.999813	0.999813	0.999813	chr11	22005825	22286795
Gm9776	-0.440526	no	-0.234515	no	-0.20601	no	1.99761	2.71095	2.30423	0.999813	0.999813	0.999813	chr13	94356748	94358923
Pde8b	-0.374803	no	-0.494792	no	0.119988	no	2.18423	2.83221	2.00992	0.999813	0.999813	0.999813	chr13	95024104	95250304
Gm10941	0.3031	no	0.0468051	no	0.256295	no	2.65535	2.15218	2.22315	0.999813	0.999813	0.999813	chr10	77257772	77259223
Aloxe3	-0.767757	no	-0.580951	no	-0.186806	no	1.83093	3.11738	2.08404	0.856379	0.999813	0.999813	chr11	69126376	69149115
2900005J15Rik	-0.617684	no	0.10367	no	-0.721354	no	1.68229	2.58132	2.77363	0.999813	0.999813	0.999813	chr5	25100974	25103007
Triqk	0.144613	no	0.209255	no	-0.0646419	no	2.38772	2.15999	2.49714	0.999813	0.999813	0.999813	chr4	12906836	12981485
Pou6f1	-0.739611	no	-0.503698	no	-0.235913	no	1.8314	3.05793	2.15675	0.770084	0.999813	0.999813	chr15	100575317	100599984
8430429K09Rik	0.544601	no	0.501456	no	0.0431454	no	2.65413	1.81962	2.57593	0.999813	0.999813	0.999813	chr11	3202352	3479831
Mogat1	-0.216746	no	0.060349	no	-0.277095	no	2.09463	2.43419	2.53817	0.999813	0.999813	0.999813	chr1	78511059	78538173
Pilrb2	-0.459232	no	-0.679488	no	0.220257	no	2.18581	3.00507	1.87632	0.999813	0.999813	0.999813	chr5	137865828	137871758
Rmi1	-0.327394	no	0.104815	no	-0.432209	no	1.96585	2.46663	2.65251	0.999813	0.999813	0.999813	chr13	58391131	58411149
Acta2	4.32185	yes	2.69612	no	1.62573	no	5.16522	0.258275	1.67376	0.0272	0.0511006	0.122884	chr19	34240335	34255373
Zfp82	0.135093	no	0.107688	no	0.0274044	no	2.45444	2.23504	2.40825	0.999813	0.999813	0.999813	chr7	30056033	30072823
Wdr19	-0.641231	no	-0.382938	no	-0.258293	no	1.89041	2.9484	2.26105	0.959311	0.999813	0.999813	chr5	65199695	65260415
Pilrb1	-0.0329985	no	-0.428044	no	0.395045	no	2.55209	2.61114	1.94078	0.999813	0.999813	0.999813	chr5	137852146	137858049
Tmem2	-0.414343	no	-0.347289	no	-0.0670547	no	2.10497	2.80528	2.20512	0.999813	0.999813	0.999813	chr19	21778339	21858360
Myoz1	0.000702434	no	0.00148375	no	-0.000781316	no	2.37715	2.376	2.37844	0.999813	0.999813	0.999813	chr14	20649101	20656540
E230013L22Rik	0.529581	no	0.514168	no	0.0154125	no	2.6595	1.84238	2.63124	0.999813	0.999813	0.999813	chr8	11453976	11480241
H2-Q1	0.123278	no	-0.0311802	no	0.154458	no	2.53762	2.32979	2.27998	0.999813	0.999813	0.999813	chr17	35320557	35325099
Bcl7a	-0.72943	no	-0.319247	no	-0.410183	no	1.7937	2.97393	2.38357	0.846313	0.999813	0.999813	chr5	123344447	123374083
Fam160a1	-0.125199	no	-0.273208	no	0.148008	no	2.39258	2.60949	2.15929	0.999813	0.999813	0.999813	chr3	85660062	85746209
Ppp4r1l-ps	-0.62863	no	-0.602994	no	-0.0256364	no	2.00944	3.10678	2.04546	0.984313	0.999813	0.999813	chr2	173579319	173659539
Cacna1f	-0.371424	no	-0.30016	no	-0.071263	no	2.14458	2.77429	2.25317	0.999813	0.999813	0.999813	chrX	7607102	7635196
Cir1	-0.272856	no	-0.0615316	no	-0.211324	no	2.13665	2.58149	2.4737	0.999813	0.999813	0.999813	chr2	73283871	73312592
Zkscan7	-0.848798	no	-0.528092	no	-0.320705	no	1.77582	3.19824	2.21789	0.852251	0.999813	0.999813	chr9	122888470	122896124
Mybl1	0.204434	no	0.482042	no	-0.277608	no	2.33547	2.0269	2.83102	0.999813	0.999813	0.999813	chr1	9667410	9700209
Osbpl3	-0.25411	no	-0.00487892	no	-0.249231	no	2.12808	2.53795	2.52938	0.999813	0.999813	0.999813	chr6	50293326	50456170
Ptpdc1	-0.0538159	no	0.0253553	no	-0.0791712	no	2.32675	2.41518	2.458	0.999813	0.999813	0.999813	chr13	48577868	48625672
Fmo5	-0.46576	no	-0.338463	no	-0.127297	no	2.07467	2.86522	2.26605	0.999813	0.999813	0.999813	chr3	97628803	97655287
Ppp1r13l	-0.479722	no	-0.674707	no	0.194985	no	2.20497	3.07477	1.92622	0.999813	0.946013	0.999813	chr7	19361215	19378533
Atp13a4	1.96439	yes	1.06807	no	0.89632	no	4.02047	1.03023	2.16002	0.0347758	0.51074	0.691764	chr16	29396037	29544864
St5	0.398298	no	0.0519939	no	0.346304	no	2.83325	2.14973	2.22862	0.999813	0.999813	0.999813	chr7	109523910	109617147
Slc39a2	1.27762	no	0.20484	no	1.07278	no	3.82082	1.576	1.81643	0.351206	0.999813	0.732237	chr14	51893609	51896745
Usp54	-0.097862	no	-0.279072	no	0.18121	no	2.44384	2.61537	2.15538	0.999813	0.999813	0.999813	chr14	20499363	20618354
Adgrl1	-0.816778	no	-0.408707	no	-0.408072	no	1.76767	3.11369	2.34554	0.438912	0.999813	0.999813	chr8	83900097	83941954
Aasdh	-0.166093	no	-0.0257599	no	-0.140333	no	2.24258	2.51621	2.47168	0.999813	0.999813	0.999813	chr5	76875934	76905514
Sh3pxd2a	-0.174506	no	-0.352904	no	0.178398	no	2.40225	2.71112	2.12283	0.999813	0.999813	0.999813	chr19	47260173	47464411
Slc52a3	-1.13573	no	-1.06391	no	-0.0718214	no	1.70689	3.75056	1.79401	0.546441	0.557709	0.999813	chr2	151996510	152009258
Dusp8	0.178228	no	-0.34015	no	0.518378	no	2.81451	2.48743	1.96497	0.999813	0.999813	0.999813	chr7	142079486	142095284
4933431E20Rik	-0.553517	no	-0.149089	no	-0.404427	no	1.91734	2.81399	2.53772	0.999813	0.999813	0.999813	chr3	107877229	107898685
Plekhh3	-0.0742136	no	-0.322929	no	0.248715	no	2.51148	2.64405	2.11378	0.999813	0.999813	0.999813	chr11	101162679	101171302
Ndufab1	-0.187536	no	0.412903	no	-0.600439	no	1.98949	2.26566	3.01641	0.999813	0.999813	0.999813	chr7	122088043	122101848
Dcun1d4	0.0367152	no	0.253469	no	-0.216754	no	2.31844	2.26018	2.6943	0.999813	0.999813	0.999813	chr5	73481054	73560794
Dync2li1	-0.329806	no	-0.280732	no	-0.0490736	no	2.2146	2.78341	2.29123	0.999813	0.999813	0.999813	chr17	84626498	84655564
Ocstamp	0.326849	no	0.164412	no	0.162437	no	2.71032	2.16087	2.42171	0.999813	0.999813	0.999813	chr2	165395449	165400394
5430405H02Rik	-0.18362	no	-0.114646	no	-0.0689741	no	2.29105	2.60202	2.40325	0.999813	0.999813	0.999813	chr2	156840006	156862945
AU041133	0.67203	no	0.437595	no	0.234435	no	2.9453	1.84853	2.50355	0.999813	0.999813	0.999813	chr10	82128012	82153065
Mylpf	-0.513929	no	-0.591461	no	0.077532	no	2.16626	3.09328	2.05292	0.999813	0.999813	0.999813	chr7	127211607	127214287
Setd4	-0.124511	no	-0.27824	no	0.153729	no	2.44653	2.66706	2.19924	0.999813	0.999813	0.999813	chr16	93583460	93603815
Anxa9	-0.633354	no	-0.346006	no	-0.287347	no	1.94203	3.01242	2.37005	0.999813	0.999813	0.999813	chr3	95282934	95307176
Snord88a	9.99	no	9.99	no	0	no	0	7.33716	0	1	1	1	chr7	44246721	44252319
Zfp963	0.311715	no	0.440749	no	-0.129034	no	2.5356	2.04289	2.77283	0.999813	0.999813	0.999813	chr8	69741638	69749962
4931428F04Rik	0.453309	no	0.221728	no	0.231582	no	2.84747	2.0797	2.4252	0.999813	0.999813	0.999813	chr8	105276446	105289528
Gm15800	-0.695672	no	-0.296773	no	-0.398899	no	1.86748	3.02464	2.46228	0.544252	0.999813	0.999813	chr5	121220218	121368577
Snora2b	9.99	no	1.44704	no	9.99	no	0	1.97368	5.38118	1	1	1	chr15	98517657	98534269
Zbtb26	0.598036	no	0.601944	no	-0.00390764	no	2.76153	1.82441	2.76902	0.999813	0.986188	0.999813	chr2	37432167	37443121
9330151L19Rik	-0.568056	no	-0.279221	no	-0.288835	no	1.98825	2.94762	2.42895	0.999813	0.999813	0.999813	chr12	69189086	69199868
Ier5l	-0.922949	no	-0.274422	no	-0.648527	no	1.6501	3.12857	2.58665	0.910682	0.999813	0.999813	chr2	30472640	30474199
Otub2	0.56014	no	0.247899	no	0.312242	no	2.96617	2.01176	2.38892	0.999813	0.999813	0.999813	chr12	103376893	103406350
Dmxl2	0.13023	no	0.337273	no	-0.207043	no	2.40414	2.19663	2.77514	0.999813	0.999813	0.999813	chr9	54365157	54501626
Nfix	0.115097	no	-0.0053003	no	0.120397	no	2.59579	2.39674	2.38795	0.999813	0.999813	0.999813	chr8	84701456	84800338
Dnmt3b	0.455628	no	0.447261	no	0.00836622	no	2.7131	1.97837	2.69741	0.999813	0.999813	0.999813	chr2	153649448	153687730
2900076A07Rik	-0.0187218	no	-0.157373	no	0.138651	no	2.53714	2.57028	2.30466	0.999813	0.999813	0.999813	chr7	81523549	81531498
Macrod2	-0.205834	no	0.0931524	no	-0.298986	no	2.19195	2.52809	2.69671	0.999813	0.999813	0.999813	chr2	140395429	142390050
Zbtb5	0.161019	no	0.223478	no	-0.0624586	no	2.52498	2.25833	2.6367	0.999813	0.999813	0.999813	chr4	44991242	45012412
Hacl1	-0.182028	no	-0.323787	no	0.141759	no	2.44035	2.76853	2.21197	0.999813	0.999813	0.999813	chr14	31607225	31640965
Slc2a4rg-ps	-0.630645	no	-0.251042	no	-0.379604	no	1.92813	2.98525	2.50847	0.999813	0.999813	0.999813	chr2	181384249	181387596
Brip1	0.105411	no	0.301769	no	-0.196358	no	2.41537	2.24518	2.76754	0.999813	0.999813	0.999813	chr11	86058135	86201193
Slc22a21	-0.0493668	no	-0.0154965	no	-0.0338703	no	2.43564	2.52043	2.4935	0.999813	0.999813	0.999813	chr11	53950823	53980027
Nbeal1	0.0711978	no	0.21058	no	-0.139382	no	2.43987	2.32238	2.68735	0.999813	0.999813	0.999813	chr1	60180598	60334705
Naif1	-0.18954	no	-0.380564	no	0.191023	no	2.47125	2.81821	2.16477	0.999813	0.999813	0.999813	chr2	32414486	32455476
Fam171a1	-0.439623	no	-0.503532	no	0.0639083	no	2.25073	3.05256	2.15321	0.999813	0.999813	0.999813	chr2	3114223	3227809
Rpl38	0.769489	no	0.616836	no	0.152652	no	3.00098	1.76045	2.69966	0.999813	0.999813	0.999813	chr11	114344525	114757886
Mir3473e	9.99	no	0	no	9.99	no	7.47128	0	0	0.999813	1	0.999813	chr5	31624438	31697610
Sbk2	-0.300796	no	0.113325	no	-0.41412	no	2.09733	2.58354	2.79466	0.999813	0.999813	0.999813	chr7	4957080	4964348
Prkcg	-0.0148014	no	-0.139812	no	0.12501	no	2.55527	2.58162	2.34318	0.999813	0.999813	0.999813	chr7	3303531	3331097
Etv1	0.0117206	no	0.204192	no	-0.192472	no	2.38646	2.36715	2.72706	0.999813	0.999813	0.999813	chr12	38780081	38868215
Eef1a2	5.54923	no	3.22105	no	2.32818	yes	6.1364	0.131048	1.22197	0.408959	0.644062	0.0272	chr2	181147691	181157015
Angpt2	0.208862	no	0.535997	no	-0.327136	no	2.40205	2.0783	3.01342	0.999813	0.999813	0.999813	chr8	18595172	18803188
Sowahc	1.23682	no	0.648445	no	0.588377	no	3.5911	1.52372	2.3884	0.229239	0.999813	0.999813	chr10	59221921	59226433
Zrsr1	-0.226166	no	-0.178933	no	-0.047233	no	2.34273	2.74035	2.4207	0.999813	0.999813	0.999813	chr11	22899727	22982284
Tagap	0.421045	no	0.0874541	no	0.333591	no	2.95454	2.2067	2.3446	0.999813	0.999813	0.999813	chr17	7925999	7934897
Mir8104	1.6049	no	1.13181	no	0.473088	no	3.66735	1.20568	2.64204	0.999813	0.999813	0.999813	chr10	122678761	122945793
Gm8013	0.160722	no	-0.269801	no	0.430523	no	2.85075	2.55021	2.11523	0.999813	0.999813	0.999813	chr5	96921271	96934867
Uvssa	-0.179773	no	0.0169161	no	-0.196689	no	2.29401	2.59843	2.62908	0.999813	0.999813	0.999813	chr5	33378695	33419754
Zfp229	-0.0796511	no	0.213797	no	-0.293448	no	2.29399	2.42421	2.81144	0.999813	0.999813	0.999813	chr17	21733723	21748969
Rhod	-0.109834	no	0.232616	no	-0.34245	no	2.25074	2.42879	2.85374	0.999813	0.999813	0.999813	chr19	4423471	4477143
Gm15706	0.7776	no	0.86552	no	-0.0879201	no	2.84861	1.6617	3.02761	0.999813	0.999813	0.999813	chr6	145250551	145251856
Lzts2	-0.312956	no	-0.60368	no	0.290724	no	2.46666	3.0642	2.01647	0.999813	0.999813	0.999813	chr19	45015175	45045772
Edil3	0.379999	no	0.261477	no	0.118522	no	2.80651	2.15663	2.58516	0.999813	0.999813	0.999813	chr13	88821471	89323225
Ghr	0.390463	no	0.362647	no	0.0278159	no	2.75141	2.09901	2.69887	0.999813	0.999813	0.999813	chr15	3317754	3583352
9030025P20Rik	0.273401	no	0.316822	no	-0.0434207	no	2.64348	2.18713	2.72425	0.999813	0.999813	0.999813	chr17	14964188	15041559
Pdxp	-1.74473	no	-1.12034	no	-0.624391	no	1.28253	4.29819	1.9771	0.0511006	0.438427	0.999813	chr15	78913918	78919517
5033428I22Rik	-0.0763111	no	0.148925	no	-0.225236	no	2.34557	2.47298	2.7419	0.999813	0.999813	0.999813	chr8	57332434	57354580
B3galt6	0.243842	no	0.167388	no	0.0764546	no	2.7116	2.28993	2.57165	0.999813	0.999813	0.999813	chr4	155989465	155992678
Tlcd1	-0.360639	no	0.0335132	no	-0.394152	no	2.10592	2.70399	2.76754	0.999813	0.999813	0.999813	chr11	78178148	78180819
Ophn1	-0.588127	no	-0.466284	no	-0.121843	no	2.11083	3.1732	2.29685	0.947896	0.999813	0.999813	chrX	98554279	98891025
Llgl2	-0.673403	no	-0.475172	no	-0.198232	no	2.02884	3.23565	2.32767	0.927443	0.999813	0.999813	chr11	115824057	115855780
Pard6b	-0.516117	no	-0.645275	no	0.129158	no	2.27664	3.25582	2.08168	0.999813	0.964044	0.999813	chr2	168081003	168101203
Snord92	9.99	no	9.99	no	0	no	0	7.6182	0	1	1	1	chr17	71616214	71659031
Ahi1	0.319657	no	0.00632836	no	0.313329	no	2.9245	2.34328	2.35358	0.999813	0.999813	0.999813	chr10	20952546	21080429
Gm16973	0.605531	no	0.691168	no	-0.0856368	no	2.80385	1.84277	2.97532	0.999813	0.999813	0.999813	chr14	56668247	56701000
Otos	-0.528638	no	-0.226637	no	-0.302001	no	2.07383	2.99164	2.55673	0.999813	0.999813	0.999813	chr1	92644217	92648841
Zfp652os	-0.336604	no	0.199333	no	-0.535937	no	2.05406	2.59382	2.97814	0.999813	0.999813	0.999813	chr11	95700105	95712754
Chpf	0.65213	no	0.357803	no	0.294327	no	3.11064	1.97942	2.53658	0.999813	0.999813	0.999813	chr1	75474568	75479471
B630019K06Rik	-0.566822	no	-0.387572	no	-0.17925	no	2.11221	3.12873	2.39165	0.999813	0.999813	0.999813	chrX	8892352	8894964
Gan	-0.0433746	no	0.232626	no	-0.276001	no	2.35667	2.4286	2.85353	0.999813	0.999813	0.999813	chr8	117158134	117205186
Tecpr2	-0.196937	no	-0.223657	no	0.0267195	no	2.44484	2.80243	2.39998	0.999813	0.999813	0.999813	chr12	110889263	110972396
Fut10	-0.230691	no	0.257	no	-0.487691	no	2.14237	2.51385	3.00403	0.999813	0.999813	0.999813	chr8	31187330	31261924
2610016A17Rik	-0.317623	no	-0.561627	no	0.244004	no	2.47988	3.09062	2.09401	0.999813	0.999813	0.999813	chr19	25671133	25672239
C2cd2	-0.187278	no	-0.0465599	no	-0.140718	no	2.36605	2.69402	2.60846	0.999813	0.999813	0.999813	chr16	97855208	97922633
Gpt	-0.306697	no	-0.363371	no	0.0566743	no	2.39844	2.96656	2.30605	0.999813	0.999813	0.999813	chr15	76696725	76699675
Ly6a	0.448926	no	0.301783	no	0.147143	no	2.91058	2.13226	2.62836	0.999813	0.999813	0.999813	chr15	74994876	74998031
Ccdc14	-0.558984	no	-0.16103	no	-0.397954	no	2.0249	2.98315	2.66809	0.999813	0.999813	0.999813	chr16	34690615	34725194
Zfp784	-0.269476	no	-0.136371	no	-0.133105	no	2.32557	2.80317	2.55033	0.999813	0.999813	0.999813	chr7	5034445	5038446
Itgb3bp	0.600673	no	0.680583	no	-0.0799104	no	2.83271	1.86802	2.99404	0.999813	0.994935	0.999813	chr4	99765401	99829118
Zfp810	-0.0991305	no	0.0287992	no	-0.12793	no	2.43264	2.60567	2.65821	0.999813	0.999813	0.999813	chr9	22055410	22389206
Actr3b	-0.641193	no	-0.548281	no	-0.0929116	no	2.12405	3.31271	2.26534	0.999813	0.999813	0.999813	chr5	25759972	25850691
5031425E22Rik	-0.27094	no	-0.159576	no	-0.111363	no	2.34702	2.8319	2.53536	0.999813	0.999813	0.999813	chr5	23431807	23434353
Rufy2	-0.0143772	no	0.114796	no	-0.129173	no	2.49187	2.51683	2.72528	0.999813	0.999813	0.999813	chr10	62980222	63023849
Zfp874a	0.417207	no	0.384474	no	0.0327329	no	2.83954	2.12645	2.77584	0.999813	0.999813	0.999813	chr13	67440430	67451624
Napepld	-0.481441	no	-0.295314	no	-0.186126	no	2.19257	3.06113	2.4945	0.999813	0.999813	0.999813	chr5	21662902	21701345
Rsph3a	-0.474742	no	-0.46314	no	-0.0116022	no	2.28188	3.17105	2.3003	0.999813	0.999813	0.999813	chr17	7945613	7979556
Porcn	-0.421963	no	-0.40796	no	-0.0140035	no	2.31621	3.10314	2.3388	0.999813	0.999813	0.999813	chrX	8193845	8206525
Bach2	0.445882	no	0.431138	no	0.0147438	no	2.85014	2.09239	2.82116	0.999813	0.999813	0.999813	chr4	32417434	32586108
2700049A03Rik	-0.437639	no	-0.209201	no	-0.228439	no	2.20293	2.98362	2.58088	0.999813	0.999813	0.999813	chr12	71136847	71243303
Zfp72	0.341201	no	0.541925	no	-0.200723	no	2.64607	2.08876	3.04106	0.999813	0.999813	0.999813	chr13	74371425	74376566
Farp2	-0.233689	no	-0.00849372	no	-0.225195	no	2.3296	2.73924	2.72316	0.999813	0.999813	0.999813	chr1	93512103	93635727
G630025P09Rik	-0.735289	no	-0.554044	no	-0.181246	no	2.05155	3.41528	2.32617	0.942056	0.999813	0.999813	chr11	69803594	69806038
9930012K11Rik	-1.05359	no	-0.526676	no	-0.526911	no	1.72637	3.5834	2.48743	0.555614	0.999813	0.999813	chr14	70154404	70159502
Ankrd24	-0.225655	no	-0.400957	no	0.175301	no	2.55269	2.98488	2.26061	0.999813	0.999813	0.999813	chr10	81628539	81647612
Dyrk3	0.433354	no	-0.0671426	no	0.500497	no	3.19761	2.36795	2.26027	0.999813	0.999813	0.999813	chr1	131128440	131138234
Zbtb40	-0.142725	no	-0.117399	no	-0.0253256	no	2.51281	2.77411	2.55731	0.999813	0.999813	0.999813	chr4	136979731	137048695
Sbsn	0.385942	no	0.172831	no	0.213112	no	2.98769	2.28642	2.57741	0.999813	0.999813	0.999813	chr7	30751470	30756134
Zfp748	0.184754	no	0.458255	no	-0.273501	no	2.54256	2.23694	3.07329	0.999813	0.999813	0.999813	chr13	67538640	67553152
Fgfrl1	0.068642	no	-0.459693	no	0.528335	no	2.976	2.83772	2.06343	0.999813	0.999813	0.999813	chr5	108694228	108706950
Abtb2	1.25971	no	0.491091	no	0.768622	no	3.93001	1.64128	2.30683	0.177416	0.999813	0.831787	chr2	103566309	103718423
Szt2	-0.662548	no	-0.255318	no	-0.40723	no	2.01774	3.19382	2.67579	0.960827	0.999813	0.999813	chr4	118359998	118409263
Pot1b	-0.268383	no	0.149175	no	-0.417558	no	2.23285	2.68937	2.98234	0.999813	0.999813	0.999813	chr17	55652024	55712628
Plekhf1	-0.57909	no	-0.652507	no	0.0734173	no	2.29581	3.42973	2.1819	0.999813	0.999813	0.999813	chr7	38220653	38227994
Tppp3	0.415712	no	0.330388	no	0.0853241	no	2.93957	2.20365	2.77076	0.999813	0.999813	0.999813	chr8	105467491	105471422
Rasgrp3	-0.357451	no	-0.451194	no	0.0937426	no	2.46343	3.15606	2.30846	0.999813	0.999813	0.999813	chr17	75435904	75529053
Trim65	-1.61128	no	-0.631585	no	-0.979691	no	1.31547	4.01905	2.59416	0.0511006	0.984313	0.792309	chr11	116124707	116131128
Slco5a1	0.122867	no	0.426203	no	-0.303336	no	2.51642	2.31098	3.10525	0.999813	0.999813	0.999813	chr1	12866549	12991135
Mir7578	9.99	no	9.99	no	0	no	0	7.93549	0	1	1	1	chr2	27445580	27475673
Mipol1	0.379565	no	-0.092478	no	0.472043	no	3.19151	2.45322	2.3009	0.999813	0.999813	0.999813	chr12	57230411	57457241
Wdr44	-0.366952	no	-0.0135523	no	-0.353399	no	2.22832	2.8737	2.84683	0.999813	0.999813	0.999813	chrX	23693050	23806001
AA465934	0.925012	no	0.663312	no	0.261699	no	3.36822	1.77396	2.80945	0.999813	0.999813	0.999813	chr11	83291698	83294637
Spred3	-0.511326	no	-0.642235	no	0.130908	no	2.38248	3.39589	2.17582	0.999813	0.941625	0.999813	chr7	29158828	29168647
Ldlrad4	0.355526	no	0.177962	no	0.177564	no	2.99077	2.33754	2.64442	0.999813	0.999813	0.999813	chr18	67933256	68255549
Zfp607	0.235075	no	0.390099	no	-0.155025	no	2.69081	2.28623	2.99606	0.999813	0.999813	0.999813	chr7	27860584	27880825
Ankrd23	-0.287179	no	0.0133575	no	-0.300536	no	2.30986	2.81861	2.84482	0.999813	0.999813	0.999813	chr1	36530192	36536556
Syngap1	-1.08369	no	-0.577982	no	-0.505706	no	1.75679	3.72342	2.49432	0.245663	0.991397	0.999813	chr17	26941451	26970645
Izumo4	-0.498334	no	-0.798027	no	0.299693	no	2.47363	3.4942	2.00964	0.999813	0.999813	0.999813	chr10	80702692	80705382
Hcn2	-1.22081	no	-0.917627	no	-0.303179	no	1.751	4.08117	2.16049	0.999813	0.999813	0.999813	chr10	79697304	80369637
Hoxb5	-0.581045	no	-0.376033	no	-0.205011	no	2.19372	3.28165	2.52869	0.999813	0.999813	0.999813	chr11	96291036	96306910
Shpk	-0.0582666	no	-0.14469	no	0.0864231	no	2.68351	2.79411	2.52747	0.999813	0.999813	0.999813	chr11	73199481	73224506
2410089E03Rik	-0.0362302	no	0.130629	no	-0.166859	no	2.54525	2.60998	2.85733	0.999813	0.999813	0.999813	chr15	8169105	8271158
Ptger2	1.10176	no	0.838557	no	0.263201	no	3.48502	1.62384	2.90385	0.399123	0.767339	0.999813	chr14	44988110	45003820
Rttn	-0.122046	no	0.0239979	no	-0.146044	no	2.50932	2.73084	2.77664	0.999813	0.999813	0.999813	chr18	88971789	89131014
Rfxank	0.160839	no	0.0115195	no	0.149319	no	2.86942	2.56671	2.58729	0.999813	0.999813	0.999813	chr8	70130805	70139197
Scrn2	-0.732237	no	-0.957502	no	0.225265	no	2.28757	3.80014	1.95687	0.999813	0.761045	0.999813	chr11	97029951	97033960
Whrn	0.0268184	no	-0.197681	no	0.2245	no	2.83688	2.78463	2.42806	0.999813	0.999813	0.999813	chr4	63414909	63495991
Arhgef10	-0.383881	no	-0.0281204	no	-0.355761	no	2.24594	2.93061	2.87404	0.999813	0.999813	0.999813	chr8	14911662	15001085
Rora	-0.235312	no	-0.254227	no	0.0189153	no	2.54623	2.99732	2.51306	0.999813	0.999813	0.999813	chr9	68653785	69388246
Wdr5b	0.0257088	no	-0.0304523	no	0.0561611	no	2.73885	2.69047	2.63428	0.999813	0.999813	0.999813	chr16	36041189	36042974
Gng7	-0.31353	no	-0.28168	no	-0.0318501	no	2.47482	3.07557	2.53007	0.999813	0.999813	0.999813	chr10	80948623	81014925
Inpp5j	-0.995367	no	-0.816705	no	-0.178663	no	1.96364	3.91469	2.22251	0.455036	0.694813	0.999813	chr11	3494271	3504821
Rpusd2	0.254228	no	0.240811	no	0.0134176	no	2.8649	2.40203	2.83838	0.999813	0.999813	0.999813	chr2	119034789	119042197
Angptl4	-0.36096	no	0.22111	no	-0.582071	no	2.14423	2.75379	3.2099	0.999813	0.999813	0.999813	chr17	33774899	33781575
Acrbp	-0.300671	no	0.078202	no	-0.378873	no	2.29995	2.83289	2.99068	0.999813	0.999813	0.999813	chr6	125049926	125063265
Bbs12	0.127429	no	0.328251	no	-0.200822	no	2.65061	2.42653	3.04649	0.999813	0.999813	0.999813	chr3	37312553	37321451
Paqr3	0.0433377	no	0.0093109	no	0.0340268	no	2.76231	2.68057	2.69792	0.999813	0.999813	0.999813	chr5	96997688	97111596
Ube2v2	0.88987	no	0.888682	no	0.00118811	no	3.2078	1.73113	3.20516	0.526385	0.526385	0.999813	chr16	15550985	15594518
Mapk11	-0.260034	no	-0.260472	no	0.000438768	no	2.54774	3.05094	2.54697	0.999813	0.999813	0.999813	chr15	89142483	89149606
Spice1	-0.336717	no	-0.426187	no	0.0894696	no	2.54441	3.21328	2.39141	0.999813	0.999813	0.999813	chr16	44347400	44388492
Rps2	0.183694	no	-0.207579	no	0.391273	no	3.0871	2.71802	2.35378	0.999813	0.999813	0.999813	chr17	24720062	24721927
Kif21a	0.398714	no	0.408554	no	-0.00983973	no	2.95376	2.24053	2.97397	0.999813	0.999813	0.999813	chr15	90933274	91049951
Vsig10l	-0.739848	no	-0.397224	no	-0.342625	no	2.07674	3.46816	2.63343	0.804128	0.999813	0.999813	chr7	43463232	43472014
Ptch1	-0.499023	no	-0.288592	no	-0.210431	no	2.29118	3.23802	2.65097	0.999813	0.999813	0.999813	chr13	63508327	63565735
B3galnt1	0.466252	no	0.987784	no	-0.521532	no	2.59268	1.87669	3.72174	0.999813	0.770084	0.999813	chr3	69573918	69598960
Cdyl2	0.43816	no	0.328503	no	0.109657	no	3.07483	2.26946	2.84978	0.999813	0.999813	0.999813	chr8	116568723	116732991
Zfp429	-0.0846937	no	0.211628	no	-0.296322	no	2.49292	2.64365	3.06133	0.999813	0.999813	0.999813	chr13	67389327	67399767
Arvcf	-0.845151	no	-0.996409	no	0.151259	no	2.21753	3.98369	1.99681	0.999813	0.999813	0.999813	chr16	18348181	18479073
6330408A02Rik	-0.556592	no	-0.199929	no	-0.356662	no	2.1861	3.21529	2.79921	0.999813	0.999813	0.999813	chr7	13258966	13311427
Spata24	-0.119712	no	-0.420084	no	0.300373	no	2.82927	3.07405	2.29748	0.999813	0.999813	0.999813	chr18	35656688	35662186
Phactr1	0.0114582	no	0.292309	no	-0.280851	no	2.55856	2.53832	3.10843	0.999813	0.999813	0.999813	chr13	42680798	43138512
Snora30	9.99	no	0	no	9.99	no	8.20539	0	0	0.999813	1	0.999813	chr7	127510437	127561219
Efcab7	0.733221	no	0.496284	no	0.236937	no	3.35053	2.01554	2.84307	0.957494	0.999813	0.999813	chr4	99829499	99912783
Nhlrc1	-0.126839	no	-0.206849	no	0.0800104	no	2.70484	2.95341	2.55891	0.999813	0.999813	0.999813	chr13	47012556	47014850
4930432K21Rik	0.012505	no	0.168845	no	-0.156341	no	2.64643	2.62359	2.94933	0.999813	0.999813	0.999813	chr8	84148037	84172597
Atxn7l2	-0.130332	no	-0.143718	no	0.0133861	no	2.66704	2.91919	2.64241	0.999813	0.999813	0.999813	chr3	108202227	108210527
Zfp760	0.235402	no	0.400485	no	-0.165084	no	2.7728	2.35535	3.10895	0.999813	0.999813	0.999813	chr17	21707740	21725636
Lyrm9	-0.278761	no	-0.161569	no	-0.117192	no	2.49858	3.03116	2.71002	0.999813	0.999813	0.999813	chr11	78826594	78843899
3300005D01Rik	-0.0195731	no	-0.106229	no	0.0866554	no	2.79199	2.83013	2.62923	0.999813	0.999813	0.999813	chr17	5798656	5803242
Ccbl2	0.199717	no	0.166476	no	0.0332406	no	2.90137	2.52629	2.83529	0.999813	0.999813	0.999813	chr3	142701047	142744911
Slf1	0.434865	no	0.432031	no	0.00283423	no	3.01839	2.23289	3.01246	0.999813	0.999813	0.999813	chr13	77043087	77135468
Zbtb12	-0.944556	no	-0.43514	no	-0.509417	no	1.90307	3.66264	2.70897	0.760005	0.999813	0.999813	chr17	34894558	34896844
Rpl11	0.261211	no	0.463647	no	-0.202436	no	2.77581	2.3161	3.19395	0.999813	0.999813	0.999813	chr4	136049947	136053371
Acyp2	-0.114707	no	-0.658157	no	0.543451	no	2.99389	3.24165	2.05419	0.999813	0.999813	0.999813	chr11	30505991	30649396
Nek8	-0.33148	no	-0.581459	no	0.249979	no	2.67569	3.36683	2.25001	0.999813	0.999813	0.999813	chr11	78166105	78176666
Chac2	0.516953	no	-0.217663	no	0.734616	no	3.60884	2.52202	2.16883	0.999813	0.999813	0.999813	chr11	30954397	31102704
Tmem14a	-0.135525	no	-0.0268769	no	-0.108648	no	2.61543	2.87303	2.82	0.999813	0.999813	0.999813	chr1	21218574	21230167
Igf1r	-0.199083	no	-0.170602	no	-0.0284814	no	2.62439	3.01272	2.67672	0.999813	0.999813	0.999813	chr7	67952256	68233667
Dyrk1b	-1.28528	no	-0.820168	no	-0.465107	no	1.72646	4.20788	2.38324	0.224938	0.754885	0.999813	chr7	28179482	28187298
Ctdspl	-1.12165	no	-0.667436	no	-0.45421	no	1.83079	3.98371	2.50824	0.197526	0.815264	0.999813	chr9	118926535	119044119
Prkce	-0.0822663	no	-0.319356	no	0.23709	no	2.86343	3.03145	2.42949	0.999813	0.999813	0.999813	chr17	86167784	86657919
Rpl10	0.470992	no	0.227154	no	0.243838	no	3.24455	2.34084	2.74001	0.999813	0.999813	0.999813	chrX	74270815	74273135
Ntn1	-0.0402829	no	-0.27428	no	0.233997	no	2.89568	2.97768	2.46213	0.999813	0.999813	0.999813	chr11	68209363	68386826
Tbc1d8	-0.804677	no	-0.845598	no	0.040921	no	2.24231	3.91676	2.1796	0.999813	0.999813	0.999813	chr1	39367850	39478747
Gdpgp1	-0.298437	no	-0.108335	no	-0.190102	no	2.47643	3.04554	2.82522	0.999813	0.999813	0.999813	chr7	80232892	80241420
Rbm4b	-0.328088	no	-0.102532	no	-0.225556	no	2.44023	3.06334	2.85319	0.999813	0.999813	0.999813	chr19	4756524	4765941
Numbl	-0.766985	no	-0.861626	no	0.0946407	no	2.29805	3.91062	2.15214	0.805532	0.685503	0.999813	chr7	27258760	27282150
Tmem217	-0.263317	no	-0.416276	no	0.152959	no	2.69988	3.24049	2.42828	0.999813	0.999813	0.999813	chr17	29526017	29549593
Frmd6	0.379717	no	-0.0572544	no	0.436972	no	3.35246	2.57666	2.47641	0.999813	0.999813	0.999813	chr12	70825513	70902234
Bcl2a1d	1.21047	no	0.697826	no	0.512639	no	3.94236	1.70361	2.76336	0.719922	0.999813	0.999813	chr9	88723287	88731850
Oas1c	-0.754861	no	-0.626726	no	-0.128134	no	2.22502	3.75466	2.43168	0.925754	0.999813	0.999813	chr5	120800198	120812514
Rpl17	0.680721	no	0.573649	no	0.107072	no	3.3012	2.05947	3.06507	0.999813	0.999813	0.999813	chr18	75000476	75003381
Clcn6	0.245447	no	0.143729	no	0.101718	no	3.04045	2.56479	2.83347	0.999813	0.999813	0.999813	chr4	148004258	148038813
Cntln	-0.118825	no	-0.0691736	no	-0.0496514	no	2.70444	2.93661	2.79913	0.999813	0.999813	0.999813	chr4	84884308	85131921
Tmem67	0.38181	no	0.421961	no	-0.040151	no	3.02691	2.32307	3.11233	0.999813	0.999813	0.999813	chr4	12039355	12088007
Pcx	0.375466	no	0.177839	no	0.197626	no	3.20362	2.46953	2.79351	0.999813	0.999813	0.999813	chr19	4510471	4621752
Snora36b	9.99	no	9.99	no	0	no	0	8.47772	0	1	1	1	chr1	185204167	185329401
Btrc	-0.101707	no	-0.100661	no	-0.00104671	no	2.7594	2.96096	2.7614	0.999813	0.999813	0.999813	chr19	45363733	45533343
Sp3os	0.517614	no	0.246282	no	0.271331	no	3.37146	2.35506	2.79344	0.999813	0.999813	0.999813	chr2	72936431	72989249
Gltscr1	-1.15353	no	-0.659559	no	-0.493973	no	1.83948	4.09206	2.59057	0.127197	0.742341	0.999813	chr7	15971261	15999495
Ptprtos	-0.532101	no	-0.738337	no	0.206236	no	2.57605	3.72505	2.23291	0.999813	0.999813	0.999813	chr2	161521987	162661147
H2-DMb2	-0.817879	no	-0.778263	no	-0.0396158	no	2.25393	3.97326	2.31668	0.998493	0.999813	0.999813	chr17	34145415	34151095
2810021J22Rik	-0.384999	no	0.0306127	no	-0.415612	no	2.34785	3.06596	3.13171	0.999813	0.999813	0.999813	chr11	58867239	58884338
2610008E11Rik	0.338554	no	0.30068	no	0.0378743	no	3.09396	2.4468	3.01379	0.999813	0.999813	0.999813	chr10	79064373	79097600
4933412E12Rik	-0.608765	no	-0.741617	no	0.132852	no	2.48947	3.79632	2.27046	0.999813	0.999813	0.999813	chr10	116950561	116963279
Ccdc85b	-0.348126	no	-0.193277	no	-0.154849	no	2.52684	3.21643	2.81314	0.999813	0.999813	0.999813	chr19	5447697	5457563
Lca5	-0.552833	no	-0.326765	no	-0.226067	no	2.35311	3.45193	2.7523	0.999813	0.999813	0.999813	chr9	83391354	83454574
Fuk	-0.389384	no	-0.269593	no	-0.11979	no	2.52338	3.30521	2.74185	0.999813	0.999813	0.999813	chr8	110882455	110902488
Aatk	-0.350104	no	-0.172386	no	-0.177719	no	2.51775	3.20925	2.84781	0.999813	0.999813	0.999813	chr11	120007315	120047145
Focad	0.376203	no	0.318397	no	0.0578064	no	3.14503	2.42313	3.0215	0.999813	0.999813	0.999813	chr4	88094629	88411011
Ccdc166	-0.238085	no	-0.00105247	no	-0.237032	no	2.5593	3.01851	3.01631	0.999813	0.999813	0.999813	chr15	75979871	75982285
Mfsd7a	0.139955	no	-0.360376	no	0.500331	no	3.29134	2.98705	2.32679	0.999813	0.999813	0.999813	chr5	108441053	108448891
Arhgap29	0.612505	no	0.263512	no	0.348993	no	3.52906	2.30822	2.77078	0.913166	0.999813	0.999813	chr3	121953325	122016153
Amigo2	-0.874169	no	-0.476428	no	-0.397742	no	2.07408	3.80169	2.73249	0.999813	0.999813	0.999813	chr15	97244073	97385691
Zfp867	0.509784	no	0.300336	no	0.209448	no	3.35436	2.35586	2.90108	0.999813	0.999813	0.999813	chr11	59461196	59472474
Zfp503	-0.115706	no	-0.0122188	no	-0.103487	no	2.72727	2.95501	2.93008	0.999813	0.999813	0.999813	chr14	21983961	21989601
Nid2	-0.374413	no	-0.209162	no	-0.165251	no	2.52046	3.26731	2.82635	0.999813	0.999813	0.999813	chr14	19751256	19823823
Aptx	0.572949	no	0.323239	no	0.24971	no	3.42746	2.30408	2.88272	0.960827	0.999813	0.999813	chr4	40682077	40703194
Ifi47	-0.0110813	no	-0.30948	no	0.298398	no	3.05504	3.0786	2.48422	0.999813	0.999813	0.999813	chr11	48945351	49135387
Invs	-0.0237557	no	0.153776	no	-0.177531	no	2.73838	2.78384	3.09696	0.999813	0.999813	0.999813	chr4	48279759	48473422
Ccr1	1.44722	no	1.45895	no	-0.0117258	no	3.63327	1.33241	3.66292	0.234462	0.220052	0.999813	chr9	123962125	123968692
Pacrgl	0.18527	no	0.164607	no	0.0206634	no	3.01257	2.6495	2.96973	0.999813	0.999813	0.999813	chr5	48372391	48388756
Csrp2	0.347342	no	0.47495	no	-0.127608	no	3.00173	2.35945	3.27933	0.999813	0.999813	0.999813	chr10	110920175	110939514
Ubxn2b	0.203918	no	0.49047	no	-0.286552	no	2.79845	2.42958	3.41333	0.999813	0.999813	0.999813	chr4	6191104	6219788
Cd276	0.234989	no	-0.042248	no	0.277237	no	3.23472	2.74852	2.6692	0.999813	0.999813	0.999813	chr9	58524299	58540940
Zfp850	0.547427	no	0.697517	no	-0.15009	no	3.09755	2.11947	3.43716	0.999813	0.743166	0.999813	chr7	27984470	28014115
Zfp324	-0.941699	no	-0.295543	no	-0.646157	no	1.93811	3.7227	3.03313	0.464362	0.999813	0.999813	chr7	12965863	12973822
Zfp329	-0.0248923	no	0.141252	no	-0.166145	no	2.76976	2.81796	3.10782	0.999813	0.999813	0.999813	chr7	12803779	12818860
Usp53	0.531409	no	0.391082	no	0.140327	no	3.34584	2.31491	3.03572	0.999813	0.999813	0.999813	chr3	122933600	122984447
Accs	-0.40954	no	-0.188736	no	-0.220804	no	2.49223	3.31034	2.90441	0.999813	0.999813	0.999813	chr2	93833466	93849943
Cacnb1	-0.114722	no	-0.352891	no	0.238169	no	2.97139	3.21732	2.5192	0.999813	0.999813	0.999813	chr11	98001507	98022627
D3Ertd751e	0.121003	no	0.322538	no	-0.201535	no	2.83766	2.60937	3.26309	0.999813	0.999813	0.999813	chr3	41742614	41758941
Cep83os	-0.122963	no	0.070133	no	-0.193096	no	2.69491	2.93468	3.08086	0.999813	0.999813	0.999813	chr10	94673492	94688613
Ift81	0.201566	no	0.0811529	no	0.120414	no	3.1226	2.71543	2.87255	0.999813	0.999813	0.999813	chr5	122550203	122614518
Meis1	-0.138514	no	0.0541224	no	-0.192636	no	2.69027	2.96137	3.07457	0.999813	0.999813	0.999813	chr11	18880427	19018969
Zfp398	0.186739	no	0.0841786	no	0.10256	no	3.10919	2.7317	2.89583	0.999813	0.999813	0.999813	chr6	47835660	47868257
Fam161a	-0.47657	no	-0.309918	no	-0.166652	no	2.4865	3.4598	2.79098	0.999813	0.999813	0.999813	chr11	23013386	23023741
Slc24a5	0.331241	no	0.53311	no	-0.201869	no	2.9684	2.35944	3.41421	0.999813	0.999813	0.999813	chr2	125068126	125123660
Gpsm1	-0.511249	no	-0.61636	no	0.105111	no	2.61157	3.72222	2.42806	0.999813	0.999813	0.999813	chr2	26315532	26352110
Hoxa1	-0.353893	no	-0.0430871	no	-0.310806	no	2.49059	3.18298	3.08933	0.999813	0.999813	0.999813	chr6	52155366	52158317
Prdm9	-0.308163	no	-0.298256	no	-0.00990725	no	2.70121	3.34445	2.71982	0.999813	0.999813	0.999813	chr17	15543078	15563323
Rad51c	-0.0241446	no	-0.0385227	no	0.0143782	no	2.91795	2.9672	2.88901	0.999813	0.999813	0.999813	chr11	86583864	87555823
Serac1	-0.0852949	no	-0.00109587	no	-0.084199	no	2.81369	2.98505	2.98279	0.999813	0.999813	0.999813	chr17	5941279	6079739
Tmem181c-ps	-0.273404	no	0.0237442	no	-0.297148	no	2.55478	3.08785	3.13909	0.999813	0.999813	0.999813	chr17	6610102	6620925
Dagla	-0.181317	no	0.0128354	no	-0.194152	no	2.68001	3.03891	3.06607	0.999813	0.999813	0.999813	chr19	10245264	10304877
Lrrk2	-0.187731	no	0.00108313	no	-0.188814	no	2.68409	3.05711	3.0594	0.999813	0.999813	0.999813	chr15	91673223	91816124
Zfp661	0.287941	no	0.245834	no	0.0421076	no	3.15456	2.58381	3.06382	0.999813	0.999813	0.999813	chr2	127575532	127584677
Fam35a	0.198859	no	0.1805	no	0.0183595	no	3.08664	2.6892	3.04761	0.999813	0.999813	0.999813	chr14	34237034	34310503
Map3k8	-0.407851	no	-0.625023	no	0.217172	no	2.7716	3.67711	2.38427	0.999813	0.999813	0.999813	chr18	4331326	4352953
B230217C12Rik	-0.381972	no	-0.130754	no	-0.251217	no	2.52902	3.29562	3.01007	0.999813	0.999813	0.999813	chr11	97840779	97843043
Gm10509	0.292481	no	0.404733	no	-0.112252	no	3.04962	2.49	3.29637	0.999813	0.999813	0.999813	chr17	21690211	21692213
Ftsj1	0.0761773	no	0.128751	no	-0.0525742	no	2.96034	2.80809	3.07021	0.999813	0.999813	0.999813	chrX	8238667	8252406
Zfp157	-0.00982008	no	0.281301	no	-0.291121	no	2.73768	2.75638	3.3498	0.999813	0.999813	0.999813	chr5	138441475	138460694
Zbtb39	0.197987	no	-0.0137247	no	0.211712	no	3.23415	2.81942	2.79273	0.999813	0.999813	0.999813	chr10	127739537	127747339
Adcy3	0.191622	no	-0.0567591	no	0.248381	no	3.25575	2.8508	2.74082	0.999813	0.999813	0.999813	chr12	4133396	4240123
Nrip1	-0.0507595	no	0.0269936	no	-0.0777531	no	2.86236	2.96486	3.02086	0.999813	0.999813	0.999813	chr16	76290861	76373049
Kif7	-0.279534	no	-0.450412	no	0.170879	no	2.85416	3.46439	2.53536	0.999813	0.999813	0.999813	chr7	79660195	79714186
Zfat	0.300377	no	-0.0124604	no	0.312837	no	3.38438	2.74825	2.72462	0.999813	0.999813	0.999813	chr15	68083737	68258856
Urb1	0.243292	no	0.0504767	no	0.192816	no	3.25679	2.75139	2.84935	0.999813	0.999813	0.999813	chr16	90751526	90810413
Cdk5rap2	0.225308	no	0.206092	no	0.0192158	no	3.1169	2.66624	3.07566	0.999813	0.999813	0.999813	chr4	70216854	70410435
Klhl15	0.0327773	no	0.188145	no	-0.155368	no	2.8685	2.80407	3.19467	0.999813	0.999813	0.999813	chrX	94234929	94273515
Dcp1b	0.230252	no	0.014481	no	0.215771	no	3.26847	2.78632	2.81443	0.999813	0.999813	0.999813	chr6	118587239	119221614
Eif3j1,Eif3j2	0.745327	no	0.630046	no	0.115282	no	3.52458	2.10252	3.2539	0.999813	0.999813	0.999813	chr2	122028582	122118386
Cep290	0.376962	no	0.395348	no	-0.0183862	no	3.19287	2.45869	3.23382	0.999813	0.999813	0.999813	chr10	100488288	100589259
Osbpl10	-0.254188	no	-0.253749	no	-0.000439036	no	2.78285	3.31901	2.7837	0.999813	0.999813	0.999813	chr9	115067278	115232223
P2ry13	-0.774084	no	0.0797288	no	-0.853813	no	1.96703	3.36383	3.55496	0.999813	0.999813	0.999813	chr3	59006977	59344256
1700025G04Rik	0.274744	no	0.117915	no	0.156829	no	3.26519	2.699	2.92886	0.999813	0.999813	0.999813	chr1	151884523	152090320
Zfp3	0.0450189	no	0.104889	no	-0.0598698	no	2.95441	2.86364	3.07959	0.999813	0.999813	0.999813	chr11	70764446	70772928
Otud1	-0.801142	no	-0.709426	no	-0.0917156	no	2.33659	4.07146	2.48995	0.770084	0.940424	0.999813	chr2	19658061	19660590
Pirb	-1.11633	no	-0.76511	no	-0.351223	no	2.00274	4.34185	2.55478	0.391019	0.811987	0.999813	chr7	3712504	3720382
Kank3	-1.24297	no	-0.816314	no	-0.426656	no	1.88909	4.47121	2.53916	0.245663	0.745464	0.999813	chr17	33810522	33822914
Mphosph9	-0.600022	no	-0.125555	no	-0.474466	no	2.28177	3.45857	3.17031	0.846957	0.999813	0.999813	chr5	124250958	124327972
Myh14	-0.568051	no	-0.663496	no	0.0954456	no	2.60671	3.86449	2.43983	0.933769	0.718894	0.999813	chr7	44605802	44670843
Cenpj	-0.219326	no	-0.130047	no	-0.0892796	no	2.76106	3.2144	2.93733	0.999813	0.999813	0.999813	chr14	56526760	56571846
Phkg1	-0.775582	no	-0.423083	no	-0.352499	no	2.23526	3.82649	2.85391	0.999813	0.999813	0.999813	chr5	129846989	129879083
Rab39	-1.23633	no	-0.44745	no	-0.788876	no	1.75397	4.13231	3.03038	0.281013	0.999813	0.999813	chr9	53684109	53706232
Adat3	-0.249743	no	-0.252267	no	0.00252419	no	2.7977	3.32646	2.79281	0.999813	0.999813	0.999813	chr10	80602879	80615783
Cdan1	-0.616888	no	-0.11513	no	-0.501758	no	2.2584	3.4634	3.19775	0.872669	0.999813	0.999813	chr2	120716153	120731517
Tctn1	-0.486954	no	-0.511332	no	0.024378	no	2.63525	3.69326	2.59109	0.999813	0.999813	0.999813	chr5	122209728	122264460
Zbtb46	-0.0394309	no	-0.111348	no	0.0719173	no	2.99503	3.07802	2.84939	0.999813	0.999813	0.999813	chr2	181390885	181459426
Tiam1	0.133174	no	0.332292	no	-0.199118	no	2.91694	2.65973	3.34863	0.999813	0.999813	0.999813	chr16	89787110	89974699
Zfp932	0.521924	no	0.394283	no	0.127642	no	3.41768	2.38021	3.12829	0.999813	0.999813	0.999813	chr5	109996526	110010411
Zfp74	-0.0797524	no	-0.0029297	no	-0.0768227	no	2.87133	3.03453	3.02837	0.999813	0.999813	0.999813	chr7	29932790	29951893
Bend3	0.393486	no	0.33373	no	0.0597555	no	3.28683	2.50222	3.15347	0.999813	0.999813	0.999813	chr10	43479139	43515417
Gm20257	0.789753	no	0.774804	no	0.014949	no	3.48586	2.01637	3.44993	0.999813	0.999813	0.999813	chr1	58652640	58655831
Rbm12b2	0.572688	no	0.768814	no	-0.196126	no	3.17936	2.13768	3.64233	0.999813	0.769563	0.999813	chr4	12089369	12096271
5830432E09Rik	-0.0909429	no	-0.360368	no	0.269426	no	3.10018	3.30189	2.57206	0.999813	0.999813	0.999813	chr7	135537823	135686294
Car9	-0.311319	no	-0.189433	no	-0.121886	no	2.69741	3.34705	2.9352	0.999813	0.999813	0.999813	chr4	43507025	43513725
Insr	0.0442743	no	0.228509	no	-0.184235	no	2.89135	2.80397	3.28519	0.999813	0.999813	0.999813	chr8	3150921	3279617
Fancm	-0.52557	no	0.0984963	no	-0.624066	no	2.25792	3.25028	3.47993	0.985538	0.999813	0.969201	chr12	65075605	65132058
Zfp566	0.106296	no	0.143608	no	-0.0373114	no	3.04181	2.82575	3.1215	0.999813	0.999813	0.999813	chr7	30077336	30090510
N4bp2	-0.596255	no	-0.210025	no	-0.38623	no	2.35445	3.55943	3.07721	0.916189	0.999813	0.999813	chr5	65763520	65826784
Senp8	0.0638242	no	0.377265	no	-0.313441	no	2.81514	2.69331	3.49828	0.999813	0.999813	0.999813	chr9	59734258	59750649
Gdf15	1.84731	no	0.402731	no	1.44458	no	5.47557	1.52172	2.01173	0.147721	0.999813	0.354762	chr8	70629392	70632095
Mir5107	9.99	no	9.99	no	0	no	0	9.01081	0	1	1	1	chr18	60803848	60812652
Mfap3l	0.397344	no	0.639036	no	-0.241692	no	3.06321	2.32575	3.62187	0.999813	0.840652	0.999813	chr8	60632824	60676731
Fignl2	-0.442202	no	-0.374993	no	-0.0672093	no	2.64614	3.59524	2.77232	0.999813	0.999813	0.999813	chr15	101050191	101054399
Zbtb48	0.0379059	no	-0.0147318	no	0.0526378	no	3.0686	2.98903	2.95866	0.999813	0.999813	0.999813	chr4	152019775	152027671
Oaf	1.07388	no	0.666351	no	0.407531	no	4.04671	1.92235	3.05087	0.629515	0.999813	0.999813	chr9	43221277	43239816
Gstt2	-0.657665	no	-0.43386	no	-0.223806	no	2.40862	3.79967	2.81281	0.999813	0.999813	0.999813	chr10	75831844	75834881
Pvt1	0.582154	no	0.498187	no	0.0839668	no	3.45689	2.30908	3.26144	0.999813	0.999813	0.999813	chr15	62037985	62260212
Ccnj	0.385291	no	0.314424	no	0.0708671	no	3.3221	2.54348	3.16286	0.999813	0.999813	0.999813	chr19	40831278	40848570
Rgs18	-0.424245	no	-0.0961708	no	-0.328074	no	2.51153	3.37014	3.15281	0.999813	0.999813	0.999813	chr1	144752840	144775421
Psenen	0.187737	no	0.427729	no	-0.239992	no	2.95454	2.59404	3.48928	0.999813	0.999813	0.999813	chr7	30561865	30563184
Suox	-0.466339	no	-0.111096	no	-0.355243	no	2.47305	3.41676	3.16352	0.999813	0.999813	0.999813	chr10	128669886	128673918
Gm1821,Ubb,Ubc	0.219092	no	0.227559	no	-0.00846768	no	3.16161	2.71616	3.18022	0.999813	0.999813	0.999813	chr11	62551170	62553213
Gm6548	0.622793	no	0.130046	no	0.492747	no	3.84685	2.49819	2.73384	0.999813	0.999813	0.999813	chr17	78850504	78852544
Tmem194b	-0.900901	no	-0.227877	no	-0.673024	no	2.0352	3.80019	3.24495	0.646919	0.999813	0.999813	chr1	52630704	52651919
Ttll5	-0.0559865	no	-0.166784	no	0.110797	no	3.06304	3.18425	2.83661	0.999813	0.999813	0.999813	chr12	85824949	86053760
Cadps	-0.371439	no	-0.396857	no	0.0254181	no	2.77339	3.58777	2.72495	0.999813	0.999813	0.999813	chr14	12372562	12823079
Gm38426	0.396354	no	0.0716916	no	0.324662	no	3.55182	2.69859	2.83608	0.999813	0.999813	0.999813	chr8	84911852	84937353
Uevld	-0.0121075	no	-0.0650998	no	0.0529922	no	3.05783	3.0836	2.94755	0.999813	0.999813	0.999813	chr7	46923215	46958518
Gm5523	4.82481	yes	2.28516	no	2.53965	yes	7.53506	0.265873	1.29591	0.0347758	0.411442	0.0155604	chr1	13785684	13786929
Klhl17	-0.478922	no	-0.194393	no	-0.284529	no	2.52115	3.51374	3.0708	0.999813	0.999813	0.999813	chr4	156229043	156234857
Sema3c	1.08092	no	0.915852	no	0.165069	no	3.85568	1.82268	3.43882	0.197526	0.440426	0.999813	chr5	17574815	17730267
Epha2	0.659309	no	0.473875	no	0.185434	no	3.62873	2.29764	3.19105	0.984313	0.999813	0.999813	chr4	141301220	141329384
Fkbp14	-0.0125815	no	0.267536	no	-0.280118	no	2.8303	2.85509	3.43681	0.999813	0.999813	0.999813	chr6	54577604	54593128
Athl1	-0.396908	no	-0.424708	no	0.0277992	no	2.76691	3.64314	2.7141	0.999813	0.999813	0.999813	chr7	140941580	140947658
Rab11fip2	0.428906	no	0.372826	no	0.0560804	no	3.37673	2.50832	3.24799	0.999813	0.999813	0.999813	chr19	59902883	59943654
1700037C18Rik	-0.16245	no	-0.297325	no	0.134875	no	3.01487	3.3742	2.74579	0.999813	0.999813	0.999813	chr16	3905797	3908689
Cep152	-0.100016	no	-0.0514632	no	-0.0485533	no	2.94202	3.15321	3.04272	0.999813	0.999813	0.999813	chr2	125563087	125625113
Lsm11	-0.248686	no	-0.16976	no	-0.0789261	no	2.81895	3.34927	2.97747	0.999813	0.999813	0.999813	chr11	45928268	45944935
Oit3	-0.0308706	no	-0.339611	no	0.308741	no	3.23409	3.30404	2.61103	0.999813	0.999813	0.999813	chr10	59422959	59441779
Fyco1	-0.470397	no	-0.384394	no	-0.0860025	no	2.65499	3.67846	2.81807	0.999813	0.999813	0.999813	chr9	123789499	123851899
Zcchc24	-0.410457	no	-0.246976	no	-0.163481	no	2.65365	3.52699	2.97206	0.999813	0.999813	0.999813	chr14	25711639	25768856
Suv39h2	0.233086	no	0.378504	no	-0.145418	no	3.09541	2.63362	3.42368	0.999813	0.999813	0.999813	chr2	3424130	3474986
Clec4a2	0.65982	no	0.827615	no	-0.167794	no	3.32144	2.10233	3.7311	0.999813	0.91567	0.999813	chr6	123122689	123143999
Rpph1	1.22615	no	0.523358	no	0.70279	no	4.48488	1.91709	2.75543	0.999813	0.999813	0.999813	chr14	50807446	50807771
Cebpd	-0.238708	no	-0.0927753	no	-0.145932	no	2.7883	3.29001	3.0851	0.999813	0.999813	0.999813	chr16	15887285	16146851
Kmt2c	-0.280922	no	-0.0348198	no	-0.246102	no	2.69596	3.27551	3.1974	0.999813	0.999813	0.999813	chr5	25271793	25498783
AW554918	-0.352003	no	-0.268913	no	-0.0830894	no	2.74909	3.50875	2.91207	0.999813	0.999813	0.999813	chr18	25169019	25467321
Fbxl2	-0.026657	no	-0.00840468	no	-0.0182524	no	3.02575	3.08218	3.06427	0.999813	0.999813	0.999813	chr9	113930933	114026751
Ccdc163	-0.181978	no	-0.0923692	no	-0.0896093	no	2.86786	3.25341	3.05164	0.999813	0.999813	0.999813	chr4	116708929	116715104
Abcb10	-0.180369	no	-0.0616267	no	-0.118743	no	2.85069	3.23033	3.09524	0.999813	0.999813	0.999813	chr8	123952458	123983122
Mir7678	9.99	no	9.99	no	0	no	0	9.19274	0	1	1	1	chr2	164354069	164356507
Myh10	-0.607679	no	-0.749651	no	0.141972	no	2.68035	4.08433	2.42914	0.805532	0.509124	0.999813	chr11	68691914	68816624
Tmem17	0.332508	no	0.35606	no	-0.0235516	no	3.27228	2.5987	3.32614	0.999813	0.999813	0.999813	chr11	22512282	22519231
Trim45	0.247052	no	0.0613262	no	0.185726	no	3.38402	2.85143	2.97526	0.999813	0.999813	0.999813	chr3	100922492	100936925
Tmem170b	-0.0509523	no	0.129056	no	-0.180008	no	2.90724	3.01175	3.29358	0.999813	0.999813	0.999813	chr13	41606215	41641357
Trim46	0.164189	no	-0.0787421	no	0.242931	no	3.36617	3.00407	2.8445	0.999813	0.999813	0.999813	chr3	89234176	89245897
Mtif3	-0.133936	no	-0.152834	no	0.0188979	no	2.98826	3.27897	2.94938	0.999813	0.999813	0.999813	chr5	146948656	146963797
Pomk	-0.453243	no	-0.0193953	no	-0.433848	no	2.47946	3.39467	3.34934	0.999813	0.999813	0.999813	chr8	25980603	25994121
Adgra3	-0.425291	no	-0.223381	no	-0.20191	no	2.64505	3.55189	3.04239	0.999813	0.999813	0.999813	chr5	49959950	50058996
Cep135	0.134992	no	0.213428	no	-0.0784363	no	3.11699	2.83856	3.29114	0.999813	0.999813	0.999813	chr5	76591713	76646466
H2-T24	-0.266202	no	-0.371799	no	0.105597	no	2.95259	3.5509	2.7442	0.999813	0.999813	0.999813	chr17	35994503	36038174
Tspan9	-1.11245	no	-0.943747	no	-0.168698	no	2.1583	4.66651	2.42603	0.206561	0.434892	0.999813	chr6	127961399	128143578
Acta1	7.10552	no	5.14445	no	1.96108	no	7.32295	0.0531754	1.8808	0.999813	0.999813	0.105593	chr8	123891757	123894775
Efcab11	0.260441	no	0.110196	no	0.150245	no	3.3845	2.82549	3.04976	0.999813	0.999813	0.999813	chr12	99717530	99883442
Ppp1r3b	-0.685659	no	-0.491213	no	-0.194445	no	2.4694	3.97188	2.8257	0.804128	0.999813	0.999813	chr8	35375740	35388137
Tmem116	-0.0316076	no	-0.374628	no	0.343021	no	3.29941	3.3725	2.60122	0.999813	0.999813	0.999813	chr5	121452708	121495421
Cbx8	-0.966925	no	-0.578729	no	-0.388195	no	2.17644	4.25422	2.84843	0.658729	0.999813	0.999813	chr11	119038435	119040913
Zkscan5	-0.0921759	no	-0.00794885	no	-0.0842271	no	2.97221	3.16831	3.1509	0.999813	0.999813	0.999813	chr5	145204558	145221750
Kansl2	0.353924	no	0.183025	no	0.170899	no	3.47987	2.72283	3.09113	0.999813	0.999813	0.999813	chr15	98517657	98534269
Atg9b	-0.505981	no	-0.395216	no	-0.110765	no	2.65578	3.77144	2.86771	0.999813	0.999813	0.999813	chr5	24364818	24392143
Kank2	-0.827213	no	-0.462724	no	-0.364488	no	2.28859	4.06053	2.94638	0.514413	0.999813	0.999813	chr9	21766772	21798546
Zcwpw1	-0.310026	no	-0.447374	no	0.137348	no	2.95357	3.66163	2.68535	0.999813	0.999813	0.999813	chr5	137787801	137836278
Sipa1l3	-0.705234	no	-0.358862	no	-0.346372	no	2.38501	3.88854	3.0322	0.58885	0.999813	0.999813	chr7	29320377	29505460
Batf2	-0.305397	no	-0.275101	no	-0.0302963	no	2.86229	3.5371	2.92303	0.999813	0.999813	0.999813	chr19	6164457	6172475
1110002L01Rik	0.0486864	no	0.0700486	no	-0.0213622	no	3.13264	3.02869	3.17938	0.999813	0.999813	0.999813	chr12	3365131	3426747
Pdp2	0.164071	no	0.44252	no	-0.278449	no	3.00794	2.6846	3.6483	0.999813	0.999813	0.999813	chr8	104591467	104596849
Sfxn2	-0.00177474	no	0.0621894	no	-0.0639642	no	3.06699	3.07077	3.20603	0.999813	0.999813	0.999813	chr19	46573364	46596900
Acsf2	-0.640484	no	-0.448087	no	-0.192397	no	2.52639	3.93826	2.8868	0.933769	0.999813	0.999813	chr11	94557101	94601786
Tcp11l1	-0.301975	no	-0.0393358	no	-0.262639	no	2.7259	3.36058	3.27019	0.999813	0.999813	0.999813	chr2	104679979	104712162
Arhgap23	-0.476787	no	-0.545287	no	0.0685005	no	2.79767	3.89336	2.66794	0.999813	0.987469	0.999813	chr11	97450159	97502400
Efhd1	-0.498908	no	-0.441987	no	-0.0569212	no	2.71159	3.83187	2.82072	0.999813	0.999813	0.999813	chr1	87264363	87310791
4933439K11Rik	-0.602066	no	-0.0429916	no	-0.559075	no	2.34689	3.56232	3.45773	0.999813	0.999813	0.999813	chr1	172521129	172550806
Mir6904	9.99	no	9.99	no	0	no	0	9.37157	0	1	1	1	chr1	180568974	180601254
Lrba	-0.238842	no	-0.123956	no	-0.114887	no	2.87327	3.39059	3.11144	0.999813	0.999813	0.999813	chr3	86224689	86782694
Fosl1	1.28462	no	0.654504	no	0.630112	no	4.55966	1.87165	2.94611	0.999813	0.999813	0.999813	chr19	5447697	5457563
Zfp729a	0.267691	no	0.516126	no	-0.248435	no	3.10916	2.58262	3.69342	0.999813	0.999813	0.999813	chr13	67617000	67637753
Gapt	-0.300738	no	-0.401	no	0.100261	no	2.97066	3.65919	2.77122	0.999813	0.999813	0.999813	chr13	110352614	110357172
Arhgef40	-0.710546	no	-0.607929	no	-0.102618	no	2.53419	4.147	2.72101	0.999813	0.999813	0.999813	chr14	51984832	52020733
Rad54b	0.293128	no	0.478191	no	-0.185062	no	3.19277	2.60571	3.62975	0.999813	0.999813	0.999813	chr4	11558919	11615808
Tcp11x2	-1.08916	no	-1.04686	no	-0.0422996	no	2.26824	4.82568	2.33573	0.604101	0.668403	0.999813	chrX	135654697	135693790
Tubb2b	0.0580601	no	-0.420815	no	0.478875	no	3.52131	3.38241	2.52667	0.999813	0.999813	0.999813	chr13	34127007	34130354
1700066M21Rik	-0.0827083	no	0.399228	no	-0.481936	no	2.73051	2.89162	3.81347	0.999813	0.999813	0.999813	chr1	57377619	57385422
Erbb3	-0.607002	no	-0.5042	no	-0.102802	no	2.62368	3.9961	2.81745	0.916189	0.999813	0.999813	chr10	128569367	128589501
Xrcc3	-1.36023	no	-0.671337	no	-0.688897	no	1.82379	4.68217	2.94005	0.999813	0.999813	0.999813	chr12	111758848	111813879
Zfp874b	0.708355	no	0.406547	no	0.301808	no	3.89917	2.38636	3.16314	0.815264	0.999813	0.999813	chr13	67471512	67484253
Arid3b	-0.0707699	no	-0.151519	no	0.0807488	no	3.1549	3.31352	2.98317	0.999813	0.999813	0.999813	chr9	57790504	57834234
Mir7232	9.99	no	9.99	no	0	no	0	9.46904	0	1	1	1	chr6	81895589	81895663
Amz2,LOC100503496	3.01434	no	2.0879	no	0.926435	no	5.73921	0.710307	3.01973	0.999813	0.999813	0.999813	chr11	109425945	109438148
Wdr90	-0.924897	no	-0.511626	no	-0.41327	no	2.23943	4.25166	2.98225	0.952013	0.999813	0.999813	chr17	25838837	25861515
2610306M01Rik	0.16139	no	-0.0434207	no	0.204811	no	3.43195	3.06872	2.97774	0.999813	0.999813	0.999813	chr6	86848406	86849440
Mpv17l	0.241	no	0.290087	no	-0.0490871	no	3.29181	2.78539	3.40574	0.999813	0.999813	0.999813	chr16	13903160	13949619
Fut4	-0.362571	no	-0.124095	no	-0.238476	no	2.73701	3.51902	3.22898	0.999813	0.999813	0.999813	chr9	14748458	14752122
Ptpn21	-0.489995	no	-0.29721	no	-0.192785	no	2.67414	3.75567	3.05645	0.999813	0.999813	0.999813	chr12	98676740	98737405
Mtrf1l	-0.027114	no	0.0100204	no	-0.0371345	no	3.11608	3.1752	3.19733	0.999813	0.999813	0.999813	chr10	5811886	5823943
Fancb	0.441849	no	0.474481	no	-0.0326316	no	3.44002	2.53251	3.51872	0.999813	0.999813	0.999813	chrX	164980591	164997272
Gm13710	-0.475334	no	-0.441691	no	-0.0336429	no	2.78203	3.86769	2.84767	0.999813	0.999813	0.999813	chr2	84500747	84506873
Fbxo17	-0.4425	no	-0.291317	no	-0.151183	no	2.73894	3.7221	3.04154	0.999813	0.999813	0.999813	chr7	28716781	28738140
Hdhd3	-0.429905	no	-0.245981	no	-0.183924	no	2.72912	3.67653	3.1002	0.999813	0.999813	0.999813	chr4	62499053	62502200
Akap3	0.0633021	no	-0.0364731	no	0.0997752	no	3.29043	3.14918	3.07056	0.999813	0.999813	0.999813	chr6	126853097	126874308
Trmt44	-0.0803578	no	-0.179212	no	0.0988545	no	3.18292	3.36524	2.97213	0.999813	0.999813	0.999813	chr5	35556208	35575070
Hist1h2be,Hist1h2bg	0.1317	no	0.262396	no	-0.130696	no	3.16726	2.89094	3.46759	0.999813	0.999813	0.999813	chr13	23571399	23571863
Il18rap	-0.367931	no	-0.196276	no	-0.171655	no	2.78813	3.59809	3.14041	0.999813	0.999813	0.999813	chr1	40515361	40551705
Mreg	1.28593	no	0.649733	no	0.636199	no	4.64312	1.90417	2.98741	0.194014	0.999813	0.999813	chr1	72159232	72212307
Kif14	-0.257743	no	0.0972069	no	-0.35495	no	2.74514	3.28211	3.51088	0.999813	0.999813	0.999813	chr1	136467847	136530819
Nutf2	0.316241	no	0.57638	no	-0.260139	no	3.17906	2.55329	3.80722	0.999813	0.999813	0.999813	chr8	105860633	105880401
Yeats2	-0.554298	no	-0.294056	no	-0.260241	no	2.60411	3.82402	3.11889	0.953878	0.999813	0.999813	chr16	20141062	20232573
Acot11	-0.716974	no	-0.32721	no	-0.389764	no	2.41522	3.96997	3.16437	0.684341	0.999813	0.999813	chr4	106733914	106799831
Rnf150	-0.96507	no	-0.36073	no	-0.60434	no	2.13543	4.1687	3.24646	0.180753	0.999813	0.95286	chr8	82863355	83091271
Trim16	-0.0528403	no	0.0483333	no	-0.101174	no	3.07513	3.18985	3.29853	0.999813	0.999813	0.999813	chr11	62820252	62842948
Fam151b	0.153279	no	0.199195	no	-0.0459158	no	3.26477	2.93569	3.37035	0.999813	0.999813	0.999813	chr13	92449619	92484031
3110056K07Rik	-0.183601	no	0.0683465	no	-0.251947	no	2.87962	3.27043	3.4291	0.999813	0.999813	0.999813	chr12	70974622	71015823
Slc14a1	-0.100964	no	-0.223569	no	0.122605	no	3.20378	3.43602	2.94276	0.999813	0.999813	0.999813	chr18	78100090	78142119
Zfp691	0.29456	no	0.106104	no	0.188456	no	3.56573	2.90722	3.12909	0.999813	0.999813	0.999813	chr4	119169517	119174195
Tcea2	-0.65437	no	-0.39441	no	-0.259961	no	2.54864	4.01137	3.05185	0.999813	0.999813	0.999813	chr2	181680309	181688051
Ahrr	0.243224	no	0.623834	no	-0.38061	no	3.0581	2.58365	3.98131	0.999813	0.916589	0.999813	chr13	74211117	74292331
Rpl12	0.521627	no	0.177218	no	0.344408	no	3.87432	2.69879	3.05153	0.999813	0.999813	0.999813	chr2	32961711	32964045
Orc1	-0.182626	no	0.139185	no	-0.321811	no	2.84639	3.2305	3.5577	0.999813	0.999813	0.999813	chr4	108579453	108614831
Dand5	0.0529382	no	0.528467	no	-0.475529	no	2.87325	2.76973	3.99504	0.999813	0.999813	0.999813	chr8	84815404	84832265
Gm12238	2.08912	no	1.58622	no	0.502897	no	4.97028	1.16814	3.50747	0.999813	1	0.999813	chr11	55469751	55500887
Mir6925	9.99	no	9.99	no	0	no	0	9.64623	0	1	1	1	chr11	70700547	70731970
Gm17296	0.0424063	no	0.142002	no	-0.0995959	no	3.17165	3.07978	3.39834	0.999813	0.999813	0.999813	chr8	126426651	126475065
AI839979	-0.174175	no	0.0657555	no	-0.239931	no	2.92178	3.2967	3.45043	0.999813	0.999813	0.999813	chr5	31569591	31571397
Fbxo31	-0.051547	no	0.305615	no	-0.357162	no	2.91959	3.02579	3.73971	0.999813	0.999813	0.999813	chr8	121549442	121578806
Zfp709	0.755201	no	0.982957	no	-0.227755	no	3.50564	2.07696	4.10514	0.778151	0.433866	0.999813	chr8	71882067	71892565
Fam212a	-0.299996	no	-0.675619	no	0.375624	no	3.22752	3.97354	2.48769	0.999813	0.999813	0.999813	chr9	107984223	107985916
Sft2d3	0.155612	no	-0.0250355	no	0.180647	no	3.49073	3.13381	3.0799	0.999813	0.999813	0.999813	chr18	31909093	31911903
Tbc1d25	-0.294821	no	-0.189355	no	-0.105467	no	2.93886	3.60519	3.16175	0.999813	0.999813	0.999813	chrX	8154471	8176181
Col20a1	-0.0267296	no	0.111964	no	-0.138694	no	3.11669	3.17497	3.43119	0.999813	0.999813	0.999813	chr2	180986534	181017540
Ggnbp2os	-0.549504	no	-0.231034	no	-0.31847	no	2.62179	3.83721	3.26939	0.999813	0.999813	0.999813	chr11	84832360	84871631
Ppih	0.261569	no	0.295302	no	-0.0337323	no	3.40623	2.84141	3.48681	0.999813	0.999813	0.999813	chr4	119300009	119320523
Maml2	-0.507394	no	-0.0518427	no	-0.455552	no	2.56689	3.64879	3.52	0.999813	0.999813	0.999813	chr9	13619988	13709533
Rfesd	0.233422	no	0.258654	no	-0.0252312	no	3.39485	2.88771	3.45475	0.999813	0.999813	0.999813	chr13	76001534	76018712
Acp1	0.477797	no	0.238081	no	0.239716	no	3.79638	2.72608	3.2152	0.999813	0.999813	0.999813	chr12	30884323	30911612
Pif1	-1.02801	no	-0.526861	no	-0.501147	no	2.18613	4.45797	3.09411	0.349679	0.999813	0.999813	chr9	65587204	65595962
Sema4b	-0.366055	no	-0.241224	no	-0.124831	no	2.88227	3.71474	3.14277	0.999813	0.999813	0.999813	chr7	80186840	80226524
Smyd3	0.35411	no	0.188704	no	0.165406	no	3.64416	2.85102	3.24942	0.999813	0.999813	0.999813	chr1	178955038	179518003
Col4a5	-0.532035	no	-0.361671	no	-0.170364	no	2.72941	3.94664	3.07152	0.959311	0.999813	0.999813	chrX	141475418	141689235
Fanci	-0.0774339	no	0.0330545	no	-0.110488	no	3.10967	3.28114	3.35718	0.999813	0.999813	0.999813	chr7	79392337	79466273
Vsig10	-0.77895	no	-0.710009	no	-0.068941	no	2.59028	4.44461	2.71706	0.643417	0.743166	0.999813	chr5	117319265	117355006
Unc13b	-0.204183	no	0.0469537	no	-0.251137	no	2.918	3.36164	3.47285	0.999813	0.999813	0.999813	chr4	43058952	43264873
Ccdc112	0.245593	no	0.355982	no	-0.110389	no	3.33715	2.81478	3.60251	0.999813	0.999813	0.999813	chr18	46282150	46311928
Cdc42bpa	0.440056	no	0.286601	no	0.153454	no	3.70679	2.7323	3.33275	0.999813	0.999813	0.999813	chr1	179961088	180196020
Zbtb42	-0.886031	no	-0.744898	no	-0.141133	no	2.47427	4.57267	2.72856	0.537029	0.722135	0.999813	chr12	112678839	112682747
Tbc1d12	0.367804	no	0.398952	no	-0.031148	no	3.49673	2.70983	3.57304	0.999813	0.999813	0.999813	chr19	38836578	38919923
Galnt4	-0.08118	no	0.0900731	no	-0.171253	no	3.07165	3.24944	3.45878	0.999813	0.999813	0.999813	chr10	99107170	99197988
Mettl20	-0.00335315	no	0.0408222	no	-0.0441754	no	3.22666	3.23417	3.32699	0.999813	0.999813	0.999813	chr6	149141512	149151170
Twist2	-0.133315	no	-0.0897037	no	-0.0436109	no	3.13122	3.43436	3.22732	0.999813	0.999813	0.999813	chr1	91801460	91848034
Gm10033	0.745929	no	0.915335	no	-0.169406	no	3.60016	2.14672	4.04873	0.991397	0.732237	0.999813	chr8	69371024	69395544
Kctd21	-0.624429	no	-0.324293	no	-0.300136	no	2.59759	4.00445	3.19831	0.960652	0.999813	0.999813	chr7	97332322	97350216
Iqce	-0.666223	no	-0.52505	no	-0.141173	no	2.65629	4.2153	2.92936	0.772396	0.999813	0.999813	chr5	140663504	140702378
Ispd	0.267786	no	0.258631	no	0.0091546	no	3.47142	2.88334	3.44946	0.999813	0.999813	0.999813	chr12	36381449	36689503
Ago4	-0.290851	no	-0.0410805	no	-0.249771	no	2.8759	3.51826	3.41949	0.999813	0.999813	0.999813	chr4	126489542	126533458
Vps13a	0.33832	no	0.423039	no	-0.0847192	no	3.44165	2.72221	3.6498	0.999813	0.999813	0.999813	chr19	16615365	16780933
Mapkbp1	-0.198168	no	-0.226357	no	0.0281895	no	3.14025	3.60262	3.07949	0.999813	0.999813	0.999813	chr2	119972698	120027403
Rmnd1	-0.0851662	no	-0.0804334	no	-0.00473275	no	3.2058	3.40075	3.21634	0.999813	0.999813	0.999813	chr10	4403168	4432352
Tnrc6b	-0.382472	no	0.150112	no	-0.532584	no	2.62052	3.41604	3.79063	0.999813	0.999813	0.984313	chr15	80711312	80941086
Pgpep1	-0.159164	no	-0.0210458	no	-0.138118	no	3.05494	3.41127	3.36187	0.999813	0.999813	0.999813	chr8	70646435	70659738
Reps2	0.345583	no	0.381176	no	-0.0355926	no	3.49731	2.75234	3.58466	0.999813	0.999813	0.999813	chrX	162407199	163352564
Bbs9	-0.374737	no	-0.186601	no	-0.188136	no	2.86226	3.71122	3.26095	0.999813	0.999813	0.999813	chr9	22475714	22888280
Agbl3	-0.724806	no	-0.257315	no	-0.467491	no	2.44164	4.03524	3.37606	0.999813	0.999813	0.999813	chr6	34780431	34859459
Gba2	-0.630975	no	-0.250752	no	-0.380224	no	2.55973	3.96403	3.3316	0.999813	0.999813	0.999813	chr4	43562633	43587487
Zfp383	-0.0258153	no	0.183009	no	-0.208825	no	3.10528	3.16134	3.58891	0.999813	0.999813	0.999813	chr7	29908516	29916813
Tnks1bp1	0.342333	no	-0.14878	no	0.491113	no	3.94245	3.10966	2.80496	0.999813	0.999813	0.999813	chr2	85050459	85073048
Fam160a2	-0.181291	no	-0.123172	no	-0.058119	no	3.10675	3.52274	3.23446	0.999813	0.999813	0.999813	chr7	105371210	105400054
Rab23	-0.276681	no	-0.0459192	no	-0.230762	no	2.91583	3.53225	3.4216	0.999813	0.999813	0.999813	chr1	33719895	33742564
Deptor	-0.440499	no	0.19499	no	-0.63549	no	2.52918	3.43228	3.92899	0.999813	0.999813	0.912231	chr15	55099916	55259273
Snx32	-0.132821	no	-0.205555	no	0.0727341	no	3.25057	3.56404	3.09075	0.999813	0.999813	0.999813	chr19	5495277	5510489
Smyd4	-0.116226	no	-0.0564167	no	-0.0598092	no	3.16866	3.4345	3.30278	0.999813	0.999813	0.999813	chr11	75348432	75405705
Ccl25	0.602275	no	0.59426	no	0.00801519	no	3.73448	2.45996	3.71379	0.999813	0.999813	0.999813	chr8	4325209	4360020
Ephx1	0.384709	no	0.0632312	no	0.321477	no	3.86176	2.95785	3.09038	0.999813	0.999813	0.999813	chr1	180989555	181017569
Hsf4	0.0973159	no	-0.160288	no	0.257604	no	3.58055	3.34699	2.99504	0.999813	0.999813	0.999813	chr8	105269800	105275845
Rps19-ps3	0.399598	no	0.268209	no	0.131389	no	3.71617	2.81712	3.39269	0.999813	0.999813	0.999813	chr4	147821776	147822202
Fam69a	-0.251986	no	-0.162055	no	-0.0899305	no	3.05069	3.6329	3.24691	0.999813	0.999813	0.999813	chr5	107900527	107987077
Acsf3	0.257459	no	0.197769	no	0.0596901	no	3.55278	2.97212	3.40879	0.999813	0.999813	0.999813	chr8	122775485	122817887
Zfp119b	0.485435	no	0.659069	no	-0.173634	no	3.51158	2.50826	3.9607	0.999813	0.999813	0.999813	chr17	55938372	55949500
Vwf	-0.185597	no	-0.368145	no	0.182548	no	3.30696	3.76097	2.91391	0.999813	0.999813	0.999813	chr6	125552947	125686679
Pars2	0.180285	no	0.0651829	no	0.115102	no	3.55938	3.14126	3.28644	0.999813	0.999813	0.999813	chr4	106651068	106655282
Slc5a6	-0.584282	no	-0.322302	no	-0.26198	no	2.70136	4.05014	3.23927	0.999813	0.999813	0.999813	chr5	31036035	31054633
Lipt1	-0.0145187	no	0.28466	no	-0.299179	no	3.08508	3.11629	3.79602	0.999813	0.999813	0.999813	chr1	37872205	37876298
Zfp526	-0.621747	no	-0.401766	no	-0.21998	no	2.69956	4.15392	3.14423	0.909766	0.999813	0.999813	chr7	25221424	25227495
Kdm5b	-0.00835303	no	0.0681922	no	-0.0765452	no	3.26734	3.28631	3.44538	0.999813	0.999813	0.999813	chr1	134560177	134632878
Stil	0.110444	no	0.278112	no	-0.167667	no	3.27952	3.03783	3.68369	0.999813	0.999813	0.999813	chr4	115000117	115043198
I830077J02Rik	1.13633	no	0.518946	no	0.617385	no	4.74895	2.16037	3.09561	0.658154	0.999813	0.999813	chr3	105925890	105932664
1810014B01Rik	0.298813	no	0.21562	no	0.0831924	no	3.63594	2.95573	3.43221	0.999813	0.999813	0.999813	chr10	86685526	86689954
Pde3b	0.277674	no	0.296039	no	-0.0183645	no	3.53294	2.91439	3.5782	0.999813	0.999813	0.999813	chr7	114415253	114537937
Adra1a	-0.282915	no	0.0167765	no	-0.299691	no	2.91122	3.54194	3.58336	0.999813	0.999813	0.999813	chr14	66635250	66771168
Snai2	0.166292	no	-0.038706	no	0.204998	no	3.63902	3.24284	3.15699	0.999813	0.999813	0.999813	chr16	14705858	14709382
Cdc14a	0.137832	no	0.0823167	no	0.0555149	no	3.50031	3.18138	3.36818	0.999813	0.999813	0.999813	chr3	116272552	116424032
Zfp933	0.328206	no	0.375362	no	-0.0471558	no	3.55568	2.8322	3.67382	0.999813	0.999813	0.999813	chr4	147822985	147848375
Ptges	0.46863	no	0.122591	no	0.346039	no	4.01122	2.89871	3.15579	0.999813	0.999813	0.999813	chr2	30889470	30903297
9130023H24Rik	-0.308912	no	-0.0362858	no	-0.272627	no	2.92357	3.62164	3.53168	0.999813	0.999813	0.999813	chr7	128234450	128245100
Zfp395	-1.57163	yes	-1.03054	no	-0.541097	no	1.85735	5.5208	2.70259	0.0155604	0.267645	0.999813	chr14	65358675	65398930
Map3k5	-0.314307	no	-0.23717	no	-0.0771363	no	3.06239	3.80781	3.23058	0.999813	0.999813	0.999813	chr10	19934525	20142750
Osbp2	1.36684	no	0.723719	no	0.643118	no	4.98778	1.93396	3.19381	0.134837	0.887032	0.999813	chr11	3703730	3863903
Fancf	-0.235868	no	-0.406637	no	0.170768	no	3.29969	3.88576	2.93134	0.999813	0.999813	0.999813	chr7	51860576	51862267
Gm5801,Ube2j2	-0.242826	no	-0.0859454	no	-0.15688	no	3.06901	3.63158	3.42155	0.999813	0.999813	0.999813	chr4	155943812	155959604
Tex14	0.0204443	no	0.0054232	no	0.0150211	no	3.40315	3.35527	3.3679	0.999813	0.999813	0.999813	chr11	86583864	87555823
Mir6911	9.99	no	9.99	no	0	no	0	10.1299	0	1	1	1	chr10	79697304	80369637
Armc9	-0.0509959	no	0.115631	no	-0.166627	no	3.20735	3.32275	3.60002	0.999813	0.999813	0.999813	chr1	86154779	86278284
Adam3	0.308402	no	0.118729	no	0.189672	no	3.7797	3.05224	3.31406	0.999813	0.999813	0.999813	chr8	24677231	24725852
Zfp54	0.0781417	no	0.187057	no	-0.108915	no	3.36576	3.18831	3.62969	0.999813	0.999813	0.999813	chr17	21423226	21435384
Cenpu	0.244503	no	0.344521	no	-0.100017	no	3.49356	2.94893	3.74435	0.999813	0.999813	0.999813	chr8	46552068	46617200
Zfp758	0.497992	no	0.60904	no	-0.111047	no	3.65757	2.58989	3.95022	0.999813	0.999813	0.999813	chr17	22361452	22377281
Scarna6	0.78364	no	0.612274	no	0.171366	no	4.13584	2.40251	3.67264	0.999813	0.999813	0.999813	chr1	87756010	87792428
Rtkn	-0.29039	no	-0.0192306	no	-0.271159	no	2.97721	3.64104	3.59283	0.999813	0.999813	0.999813	chr6	83135807	83152579
Klhl42	-0.430714	no	0.0266139	no	-0.457328	no	2.74766	3.70358	3.77253	0.999813	0.999813	0.999813	chr6	147091074	147112778
Atg4a	0.374949	no	0.302471	no	0.0724779	no	3.75693	2.89709	3.57286	0.999813	0.999813	0.999813	chr3	103575281	103646068
Tmem245	-0.075825	no	0.0794061	no	-0.155231	no	3.23036	3.40468	3.59733	0.999813	0.999813	0.999813	chr4	56876012	56947429
E030030I06Rik	-0.40175	no	-0.478017	no	0.0762672	no	3.13101	4.13641	2.96979	0.999813	0.999813	0.999813	chr10	22113049	22149270
Mbd4	-0.944146	no	-0.315179	no	-0.628967	no	2.29016	4.40639	3.54164	0.476532	0.999813	0.999813	chr6	115840696	115853341
Sh3tc2	-0.735859	no	-0.597984	no	-0.137875	no	2.71884	4.52792	2.99149	0.753052	0.959311	0.999813	chr18	61953074	62015719
Phf7	-0.139583	no	0.12477	no	-0.264353	no	3.10006	3.41498	3.72347	0.999813	0.999813	0.999813	chr14	31237695	31251218
Evi5l	-0.0164836	no	-0.152475	no	0.135991	no	3.50768	3.54798	3.19214	0.999813	0.999813	0.999813	chr8	4166566	4193701
Smad7	0.457251	no	0.402293	no	0.0549579	no	3.80828	2.77385	3.66593	0.999813	0.999813	0.999813	chr18	75367364	75395934
Zfp213	-0.180549	no	0.0575769	no	-0.238126	no	3.09394	3.50641	3.64918	0.999813	0.999813	0.999813	chr17	23550798	23565294
Pou2f1	0.109089	no	0.401859	no	-0.292771	no	3.25303	3.01612	3.98493	0.999813	0.999813	0.999813	chr1	165788680	166002634
Sipa1l1	-0.821134	no	-0.728949	no	-0.0921845	no	2.67729	4.73022	2.85395	0.38193	0.526243	0.999813	chr12	82170015	82451784
Spn	-0.0815846	no	0.266308	no	-0.347892	no	3.08294	3.2623	3.92366	0.999813	0.999813	0.999813	chr7	127133463	127137823
Syn1	-0.39137	no	-0.239803	no	-0.151567	no	3.00461	3.94097	3.33745	0.999813	0.999813	0.999813	chrX	20848542	20920918
Mfhas1	0.585509	no	0.507636	no	0.0778738	no	3.93765	2.62411	3.73074	0.957494	0.999813	0.999813	chr8	35582502	35679449
Gabbr1	-0.321106	no	-0.381459	no	0.0603527	no	3.20939	4.00946	3.0779	0.999813	0.999813	0.999813	chr17	37045965	37074305
Kbtbd7	-0.0597568	no	0.10919	no	-0.168947	no	3.25277	3.39033	3.65688	0.999813	0.999813	0.999813	chr14	79426510	79431038
Saysd1	-0.161314	no	-0.0217351	no	-0.139579	no	3.20399	3.58304	3.52946	0.999813	0.999813	0.999813	chr14	20075635	20083172
Ythdc2	0.0222442	no	0.0564207	no	-0.0341765	no	3.4296	3.37712	3.51181	0.999813	0.999813	0.999813	chr18	44828664	44889720
Tmtc4	-0.114725	no	-0.252618	no	0.137893	no	3.45022	3.73578	3.13571	0.999813	0.999813	0.999813	chr14	122918974	122983261
Taf5	0.227128	no	0.205961	no	0.0211671	no	3.64	3.10978	3.58699	0.999813	0.999813	0.999813	chr19	47067747	47090625
Zfp119a	0.69765	no	0.46127	no	0.236379	no	4.20122	2.59037	3.5663	0.983938	0.999813	0.999813	chr17	55864891	55878953
Pgm2l1	-0.517107	no	0.0834355	no	-0.600543	no	2.62442	3.75577	3.97938	0.96388	0.999813	0.973417	chr7	100227606	100278872
Zfp788	0.0621895	no	0.319451	no	-0.257262	no	3.28613	3.14749	3.92761	0.999813	0.999813	0.999813	chr7	41633530	41651532
Trmt12	0.243769	no	0.501097	no	-0.257329	no	3.40868	2.87875	4.07427	0.999813	0.999813	0.999813	chr15	58872648	58876781
Schip1	0.459443	no	-0.375608	no	0.835051	no	4.53069	3.29502	2.53974	0.999813	0.999813	0.999813	chr3	67892219	68626482
Ggps1	0.259926	no	0.528134	no	-0.268208	no	3.41042	2.84815	4.10721	0.999813	0.999813	0.999813	chr13	14049789	14063488
Dscc1	0.300049	no	0.276236	no	0.0238125	no	3.70844	3.01209	3.64774	0.999813	0.999813	0.999813	chr15	55076100	55090478
Zhx2	0.827699	no	0.226277	no	0.601422	no	4.66595	2.62892	3.07535	0.526665	0.999813	0.999813	chr15	57694666	57839832
Klra2	0.238204	no	0.144584	no	0.0936198	no	3.72366	3.15692	3.4897	0.999813	0.999813	0.999813	chr6	131219234	131247362
Pidd1	-0.650816	no	-0.377375	no	-0.273441	no	2.74451	4.30904	3.31725	0.933688	0.999813	0.999813	chr7	141438514	141443355
Zgrf1	-0.334423	no	-0.0879712	no	-0.246452	no	3.00941	3.79449	3.57002	0.999813	0.999813	0.999813	chr3	127553488	127618023
Tnfsf13b	-0.206093	no	-0.010769	no	-0.195324	no	3.14683	3.63006	3.60306	0.999813	0.999813	0.999813	chr8	10006632	10035999
Nsun4	0.0847497	no	0.0812573	no	0.00349238	no	3.5325	3.33096	3.52396	0.999813	0.999813	0.999813	chr4	116031769	116053876
Mir7027	9.99	no	9.99	no	0	no	0	10.3892	0	1	1	1	chr5	114380619	114421169
Mir3100	9.99	no	9.99	no	0	no	0	10.3953	0	1	1	1	chr7	19083848	19093820
Mir7036	9.99	no	9.99	no	0	no	0	10.3953	0	1	1	1	chr5	137295703	137307674
Utrn	-0.250456	no	-0.313858	no	0.0634021	no	3.30419	3.93061	3.16212	0.999813	0.999813	0.999813	chr10	12382187	12861735
Dgat2	0.0883764	no	0.136871	no	-0.0484946	no	3.49788	3.29004	3.61745	0.999813	0.999813	0.999813	chr7	99153662	99182713
Kbtbd8	0.659861	no	0.867888	no	-0.208027	no	3.73368	2.36319	4.3128	0.941294	0.559386	0.999813	chr6	95117879	95129793
Zfp747	0.35528	no	0.205384	no	0.149896	no	3.88214	3.03474	3.49904	0.999813	0.999813	0.999813	chr7	127372536	127376050
Zfp790	0.0770138	no	0.139566	no	-0.0625523	no	3.48134	3.30037	3.6356	0.999813	0.999813	0.999813	chr7	29816071	29832042
Bbs4	0.104718	no	0.25567	no	-0.150953	no	3.4279	3.1879	3.80601	0.999813	0.999813	0.999813	chr9	59321965	59353508
Lats2	0.0823717	no	0.0504727	no	0.0318989	no	3.56647	3.36855	3.48848	0.999813	0.999813	0.999813	chr14	57689661	57746123
Kcnc3	-0.463586	no	-0.4114	no	-0.0521867	no	3.05187	4.20842	3.16428	0.999813	0.999813	0.999813	chr7	44590885	44604751
Gja1	0.858352	no	0.823354	no	0.0349983	no	4.12551	2.27556	4.02663	0.805532	0.873694	0.999813	chr10	56377299	56390419
Usp42	0.0402804	no	0.0153401	no	0.0249403	no	3.52848	3.43133	3.46801	0.999813	0.999813	0.999813	chr5	143710325	143732280
Rbak	-0.0761177	no	0.215008	no	-0.291125	no	3.18556	3.35814	3.89783	0.999813	0.999813	0.999813	chr5	143172185	143180775
Zfand4	-0.521634	no	-0.171628	no	-0.350006	no	2.81824	4.0458	3.59203	0.999813	0.999813	0.999813	chr6	116264218	116330304
Ttc39a	-0.783403	no	-0.272617	no	-0.510787	no	2.52249	4.34167	3.59411	0.767339	0.999813	0.999813	chr4	109407099	109444745
Myl6b	-0.780699	no	-0.642645	no	-0.138054	no	2.74151	4.70982	3.01681	0.977965	0.999813	0.999813	chr10	128494156	128498685
Gbp8	-0.258713	no	-0.805315	no	0.546602	no	3.63351	4.34718	2.48762	0.999813	0.820894	0.999813	chr5	105014152	105053561
Lpin1	-1.02947	no	-0.541934	no	-0.487536	no	2.35923	4.81583	3.30775	0.178324	0.960532	0.999813	chr12	16535668	16589770
Arhgef18	0.125139	no	0.150092	no	-0.0249532	no	3.57378	3.27686	3.63613	0.999813	0.999813	0.999813	chr8	3393007	3456600
Fam122b	-0.335019	no	-0.246589	no	-0.0884308	no	3.15453	3.97911	3.35394	0.999813	0.999813	0.999813	chrX	53243414	53269805
Smco3	-0.735336	no	-0.293947	no	-0.441388	no	2.60713	4.3403	3.54024	0.999813	0.999813	0.999813	chr6	136828842	136840557
Lrig2	0.0568664	no	0.109264	no	-0.052398	no	3.49788	3.36269	3.62726	0.999813	0.999813	0.999813	chr3	104453982	104511918
Plekhg2	-0.44469	no	-0.409386	no	-0.0353044	no	3.09783	4.21621	3.17457	0.999813	0.999813	0.999813	chr7	28359603	28372662
Zfp27	-0.0382133	no	0.0465715	no	-0.0847849	no	3.39786	3.48906	3.60353	0.999813	0.999813	0.999813	chr7	29893336	29906567
Wfs1	0.549161	no	-0.0458374	no	0.594999	no	4.47779	3.0602	2.9645	0.991824	0.999813	0.999813	chr5	36966103	36988982
Kazald1	-0.578436	no	-0.289654	no	-0.288783	no	2.82844	4.22351	3.45525	0.999813	0.999813	0.999813	chr19	45076138	45079289
Zfp935	0.194559	no	0.14471	no	0.0498488	no	3.70064	3.23377	3.57495	0.999813	0.999813	0.999813	chr13	62453015	62466812
Banp	0.116272	no	0.0285068	no	0.0877653	no	3.67388	3.38941	3.45704	0.999813	0.999813	0.999813	chr8	121950491	122029260
Ccsap	-0.673485	no	-0.417414	no	-0.256071	no	2.78103	4.43553	3.32117	0.940424	0.999813	0.999813	chr8	123840843	123860209
Dctd	0.234716	no	0.292563	no	-0.0578465	no	3.64556	3.09818	3.7947	0.999813	0.999813	0.999813	chr8	48099091	48141667
E430018J23Rik	-0.193034	no	-0.137378	no	-0.0556567	no	3.31723	3.79214	3.4477	0.999813	0.999813	0.999813	chr7	127390835	127393621
Il15ra	-0.147101	no	-0.299254	no	0.152153	no	3.5111	3.88799	3.15967	0.999813	0.999813	0.999813	chr2	11705292	11733985
Tmem238	-0.418533	no	-0.482492	no	0.0639583	no	3.20652	4.28573	3.06747	0.999813	0.999813	0.999813	chr7	4784784	4789560
Zfp276	-0.0968382	no	-0.107471	no	0.0106324	no	3.44863	3.68806	3.4233	0.999813	0.999813	0.999813	chr8	123232257	123318576
Gpr19	-0.0301054	no	-0.0820406	no	0.0519352	no	3.53811	3.61272	3.41301	0.999813	0.999813	0.999813	chr6	134869091	134897925
6330418K02Rik	-0.509997	no	-0.107017	no	-0.40298	no	2.82008	4.01592	3.72881	0.999813	0.999813	0.999813	chr5	138259657	138272754
Fbxo44	-0.210447	no	-0.27129	no	0.060843	no	3.3915	3.92412	3.25144	0.999813	0.999813	0.999813	chr4	148152798	148160094
Ccnyl1	0.472309	no	0.42525	no	0.0470592	no	3.93075	2.83332	3.8046	0.999813	0.999813	0.999813	chr1	64691344	64725642
Asah2	-0.511292	no	-0.263131	no	-0.248161	no	2.92762	4.17282	3.47712	0.999813	0.999813	0.999813	chr19	31984650	32103140
Zfp292	0.0425455	no	0.385831	no	-0.343285	no	3.26691	3.17197	4.14454	0.999813	0.999813	0.999813	chr4	34803109	34882948
Ifi44l	0.00128117	no	-0.0384622	no	0.0397434	no	3.56183	3.55867	3.46505	0.999813	0.999813	0.999813	chr3	151758736	151762891
Wars2	0.521862	no	0.182778	no	0.339084	no	4.25732	2.9651	3.36559	0.999813	0.999813	0.999813	chr3	99141089	99220203
Fchsd1	-0.566091	no	-0.754958	no	0.188867	no	3.15456	4.67034	2.76748	0.947825	0.651564	0.999813	chr18	37955558	37969731
Ric8b	-0.0301108	no	-0.00413937	no	-0.0259714	no	3.48646	3.55999	3.54979	0.999813	0.999813	0.999813	chr10	84917612	85018337
Macrod1	0.174376	no	0.123199	no	0.0511768	no	3.71658	3.29345	3.58705	0.999813	0.999813	0.999813	chr19	7056767	7198062
P2ry12	0.000512537	no	0.390616	no	-0.390103	no	3.20927	3.20813	4.2057	0.999813	0.999813	0.999813	chr3	59006977	59344256
Kif5a	-0.729037	no	-0.456768	no	-0.272269	no	2.74861	4.5559	3.31951	0.658729	0.999813	0.999813	chr10	127225694	127263363
Zfp821	-0.011205	no	-0.0921552	no	0.0809502	no	3.60052	3.6286	3.40406	0.999813	0.999813	0.999813	chr8	109705545	109724932
Crtc1	-0.0625077	no	-0.00884444	no	-0.0536632	no	3.45115	3.60397	3.58194	0.999813	0.999813	0.999813	chr8	70382357	70439573
Sardh	-0.710454	no	-0.553335	no	-0.157119	no	2.83608	4.64073	3.16239	0.72915	0.990392	0.999813	chr2	27188392	27247303
Zfp382	0.0243875	no	0.00631745	no	0.01807	no	3.58207	3.52202	3.53748	0.999813	0.999813	0.999813	chr7	30121947	30135032
Mir6953	9.99	no	9.99	no	0	no	0	10.6461	0	1	1	1	chr15	76246806	76249904
Setmar	0.238613	no	0.314267	no	-0.0756541	no	3.67062	3.11107	3.86825	0.999813	0.999813	0.999813	chr6	108065044	108077127
Cd36	0.535445	no	0.5078	no	0.0276454	no	3.99063	2.75332	3.91489	0.999813	0.999813	0.999813	chr5	17781689	17888959
Ccdc159	-0.834651	no	-0.686116	no	-0.148535	no	2.73913	4.88504	3.03618	0.999813	0.999813	0.999813	chr9	21921008	21935872
Arhgef25	-1.24467	no	-0.808517	no	-0.436154	no	2.25939	5.35395	3.05694	0.19138	0.719922	0.999813	chr10	127182520	127190054
Nsd1	0.0670671	no	0.188551	no	-0.121484	no	3.50819	3.34884	3.8164	0.999813	0.999813	0.999813	chr13	55209781	55318325
Rita1	-0.251778	no	-0.0033418	no	-0.248436	no	3.16076	3.76344	3.75473	0.999813	0.999813	0.999813	chr5	120609059	120612589
Iba57	-0.373891	no	-0.32691	no	-0.046981	no	3.20849	4.15769	3.31469	0.999813	0.999813	0.999813	chr11	59155368	59163745
Hoxc4	-0.544807	no	-0.117855	no	-0.426951	no	2.81016	4.09953	3.77794	0.999813	0.999813	0.999813	chr15	103034394	103036852
Igip	-0.0320045	no	0.176756	no	-0.20876	no	3.36422	3.43968	3.88801	0.999813	0.999813	0.999813	chr18	36300100	36301478
Tfb2m	0.297089	no	0.455959	no	-0.158869	no	3.6509	2.97144	4.0759	0.999813	0.999813	0.999813	chr1	179528053	179546276
Trp53i13	-0.3259	no	-0.353303	no	0.0274035	no	3.30805	4.14646	3.24581	0.999813	0.999813	0.999813	chr11	77508098	77513273
Gm4944	0.288119	no	0.562172	no	-0.274053	no	3.53397	2.89421	4.27328	0.999813	0.966889	0.999813	chr17	22197264	22225614
Asap2	-0.196513	no	-0.521408	no	0.324895	no	3.63614	4.16675	2.90294	0.999813	0.999813	0.999813	chr12	21111755	21286237
Mtx3	0.24486	no	0.1508	no	0.0940599	no	3.8533	3.25179	3.61008	0.999813	0.999813	0.999813	chr13	92844786	92858230
Slc38a9	-0.216036	no	-0.139418	no	-0.0766181	no	3.33426	3.87287	3.51612	0.999813	0.999813	0.999813	chr13	112660765	112738752
Snx25	-0.334006	no	-0.162748	no	-0.171258	no	3.16656	3.99148	3.56568	0.999813	0.999813	0.999813	chr8	46033260	46124146
Mtfr2	-0.317994	no	0.0630136	no	-0.381008	no	3.02271	3.7681	3.93633	0.999813	0.999813	0.999813	chr10	20347818	20361669
Wdr25	0.0468189	no	-0.0936563	no	0.140475	no	3.73289	3.6137	3.38656	0.999813	0.999813	0.999813	chr12	108894271	109028452
Ankrd12	0.0740205	no	0.107605	no	-0.0335845	no	3.61196	3.43132	3.69703	0.999813	0.999813	0.999813	chr17	65967500	66077046
Ralgps1	-0.495438	no	-0.257531	no	-0.237908	no	2.99311	4.21954	3.52972	0.999813	0.999813	0.999813	chr2	33133418	33371494
Ssc5d	-0.419073	no	-0.442666	no	0.023593	no	3.23627	4.32711	3.18377	0.999813	0.999813	0.999813	chr7	4925843	4944797
Ddx43	-0.418541	no	-0.0967917	no	-0.321749	no	2.99694	4.00564	3.74571	0.999813	0.999813	0.999813	chr9	78395776	78423589
1110034G24Rik	-0.10046	no	-0.0284937	no	-0.0719664	no	3.44257	3.69084	3.61866	0.999813	0.999813	0.999813	chr2	132690282	132751055
Mettl25	0.238894	no	0.213978	no	0.0249161	no	3.79933	3.21953	3.73428	0.999813	0.999813	0.999813	chr10	105763184	105841380
Pacrg	0.130999	no	-0.0487232	no	0.179723	no	3.84678	3.51287	3.39622	0.999813	0.999813	0.999813	chr17	10403011	10840191
Ttc38	-0.70618	no	-0.336908	no	-0.369272	no	2.74208	4.47364	3.54195	0.772396	0.999813	0.999813	chr15	85832303	85858822
B930041F14Rik	-0.623421	no	-0.0618677	no	-0.561553	no	2.67968	4.12811	3.95482	0.999813	0.999813	0.999813	chr4	155694341	155696483
Tnni3	-0.844072	no	-0.67308	no	-0.170992	no	2.74606	4.92948	3.0916	0.999813	0.999813	0.999813	chr7	4518307	4522443
Mex3d	-0.248198	no	-0.321817	no	0.0736189	no	3.43354	4.0781	3.26273	0.999813	0.999813	0.999813	chr10	80380354	80387651
Phldb3	-0.566387	no	-0.611372	no	0.0449852	no	3.12377	4.62571	3.02787	0.999813	0.978764	0.999813	chr7	24611327	24629297
Fam208a	0.61513	no	0.758487	no	-0.143356	no	3.91109	2.55344	4.31969	0.999813	0.950103	0.999813	chr14	27428846	27508460
Wdsub1	-0.37784	no	-0.242537	no	-0.135303	no	3.17697	4.12813	3.48934	0.999813	0.999813	0.999813	chr2	59852364	59882606
Prkcb	0.451304	no	0.426592	no	0.0247118	no	3.97718	2.90884	3.90964	0.999813	0.999813	0.999813	chr7	122289124	122634401
BC021767	-0.705634	no	-0.767626	no	0.0619925	no	3.00967	4.90836	2.88309	0.943169	0.835569	0.999813	chr3	94660588	94667152
Mir6992	9.99	no	9.99	no	0	no	0	10.8054	0	0.999537	0.992201	1	chr19	8741423	8756969
Dmrt2	-0.364488	no	-0.24914	no	-0.115348	no	3.20994	4.13256	3.47713	0.999813	0.999813	0.999813	chr19	25672410	25678991
Gm21992	0.466437	no	0.293442	no	0.172995	no	4.14531	3.00017	3.67689	0.999813	0.999813	0.999813	chr19	4784292	4811634
Kansl1l	0.631582	no	0.487184	no	0.144399	no	4.2446	2.73975	3.84033	0.999813	0.999813	0.999813	chr1	66700830	66817595
Utp14b	0.927434	no	0.668161	no	0.259273	no	4.58623	2.41141	3.83184	0.999813	0.999813	0.999813	chr1	78657824	78707743
Zfp428	-0.294876	no	-0.378735	no	0.0838584	no	3.41677	4.19162	3.22382	0.999813	0.999813	0.999813	chr7	24507086	24515682
Cdc42ep2	0.946957	no	-0.113554	no	1.06051	no	5.42113	2.81208	2.59923	0.639372	0.999813	0.769563	chr19	5917555	5924816
Trim24	0.143342	no	0.0854008	no	0.0579416	no	3.78464	3.42669	3.63566	0.999813	0.999813	0.999813	chr6	37870810	37968445
Gm13157	0.414912	no	0.590597	no	-0.175685	no	3.76774	2.82605	4.25566	0.999813	0.999813	0.999813	chr4	147753973	147809788
Dusp2	0.94652	no	0.406072	no	0.540448	no	4.91771	2.55172	3.38121	0.723557	0.999813	0.999813	chr2	127336158	127338377
Lrrc1	-0.417096	no	-0.0913585	no	-0.325738	no	3.02407	4.03785	3.79008	0.999813	0.999813	0.999813	chr9	77430822	77544852
4632404H12Rik	0.226815	no	0.329441	no	-0.102626	no	3.70974	3.17004	3.98324	0.999813	0.999813	0.999813	chr3	89767510	89773400
Rprd1a	-0.0251361	no	-0.138621	no	0.113484	no	3.69372	3.75864	3.4143	0.999813	0.999813	0.999813	chr18	24484961	24530204
D430020J02Rik	-0.848278	no	-0.267605	no	-0.580673	no	2.53054	4.55586	3.78454	0.612965	0.999813	0.999813	chr12	116401946	116405161
Zfp729b	0.259987	no	0.370687	no	-0.1107	no	3.73144	3.11611	4.02903	0.999813	0.999813	0.999813	chr13	67589438	67609707
Slc35e3	0.107808	no	0.0233281	no	0.0844802	no	3.7902	3.51729	3.57463	0.999813	0.999813	0.999813	chr10	117733677	117746358
Etv4	0.111354	no	0.0258542	no	0.0854997	no	3.79429	3.51245	3.57596	0.999813	0.999813	0.999813	chr11	101769747	101785310
Amd1,Amd2	0.0687775	no	0.686005	no	-0.617228	no	3.12452	2.97906	4.79279	0.999813	0.870615	0.999813	chr10	40287464	40302186
Trim29	0.123486	no	0.0377959	no	0.0856904	no	3.81137	3.49871	3.59158	0.999813	0.999813	0.999813	chr9	43310762	43336125
Slc25a15	0.0673706	no	0.0802814	no	-0.0129108	no	3.68014	3.51224	3.71322	0.999813	0.999813	0.999813	chr8	22375549	22398621
Selenbp2	-0.318084	no	-0.409899	no	0.0918141	no	3.42593	4.27102	3.2147	0.999813	0.999813	0.999813	chr3	94693572	94704406
D330045A20Rik	0.0667498	no	0.411122	no	-0.344372	no	3.38818	3.23499	4.30163	0.999813	0.999813	0.999813	chrX	139480366	139554580
Arap2	0.185406	no	-0.135056	no	0.320462	no	4.07814	3.58632	3.26583	0.999813	0.999813	0.999813	chr5	62602445	62766177
L3mbtl3	-0.396979	no	0.0935174	no	-0.490497	no	2.93865	3.86946	4.1286	0.999813	0.999813	0.999813	chr10	26274467	26375219
F9	0.00682865	no	-0.025361	no	0.0321897	no	3.67915	3.66178	3.59797	0.999813	0.999813	0.999813	chrX	59999463	60030760
Gm16062	0.156879	no	0.262057	no	-0.105179	no	3.67995	3.30078	3.95825	0.999813	0.999813	0.999813	chr11	59810079	59839767
Il1rl1	-0.443447	no	-0.222485	no	-0.220962	no	3.10294	4.21953	3.61651	0.999813	0.999813	0.999813	chr1	40429569	40465414
Pbx3	-0.619487	no	-0.384296	no	-0.235191	no	2.94641	4.52666	3.46811	0.978764	0.999813	0.999813	chr2	34171456	34372045
Mfsd9	-0.519304	no	-0.398323	no	-0.120981	no	3.10768	4.45412	3.37952	0.999813	0.999813	0.999813	chr1	40772039	40790657
Zfp407	-0.179715	no	-0.0199372	no	-0.159778	no	3.36909	3.81604	3.76367	0.999813	0.999813	0.999813	chr18	84207701	84589504
Scoc	0.991504	no	1.0209	no	-0.0293989	no	4.33904	2.18233	4.42836	0.743166	0.697607	0.999813	chr8	83434491	83458396
Narf	-1.18642	no	-0.696871	no	-0.489548	no	2.34033	5.32629	3.28583	0.140996	0.697607	0.999813	chr11	121237235	121255856
Zfand1	-0.0797259	no	0.128874	no	-0.2086	no	3.40987	3.60361	3.94033	0.999813	0.999813	0.999813	chr3	10339955	10351317
Bcl9	-0.713799	no	-0.735103	no	0.0213037	no	3.02169	4.95593	2.9774	0.613843	0.555614	0.999813	chr3	97203661	97227364
Wdr59	0.30506	no	0.224175	no	0.0808849	no	3.97665	3.21873	3.75983	0.999813	0.999813	0.999813	chr8	111448783	111522107
Tchp	-0.0693893	no	-0.186698	no	0.117308	no	3.6909	3.87276	3.40266	0.999813	0.999813	0.999813	chr5	114707778	114722327
Mir7093	9.99	no	0.839839	no	9.99	no	0	3.93251	7.0386	1	1	1	chrX	134756567	134761456
6430548M08Rik	-0.514364	no	0.129935	no	-0.644299	no	2.74986	3.9278	4.29798	0.999537	0.999813	0.927732	chr8	120114151	120165307
Il16	-0.0962769	no	-0.135783	no	0.0395064	no	3.60951	3.85861	3.51201	0.999813	0.999813	0.999813	chr7	83643062	83735490
Tusc1	-0.137957	no	-0.317931	no	0.179974	no	3.68605	4.05593	3.25375	0.999813	0.999813	0.999813	chr4	93334147	93335511
Antxr1	-0.173629	no	0.0479696	no	-0.221599	no	3.34228	3.76973	3.89718	0.999813	0.999813	0.999813	chr6	87133852	87335775
Mmp19	-0.330777	no	-0.221604	no	-0.109173	no	3.30915	4.16188	3.56928	0.999813	0.999813	0.999813	chr10	128790909	128804370
Depdc5	-0.568015	no	-0.210777	no	-0.357238	no	2.93478	4.35076	3.75937	0.991824	0.999813	0.999813	chr5	32863720	32994233
Abcc10	-0.806414	no	-0.609018	no	-0.197396	no	2.83534	4.9586	3.25107	0.513723	0.853757	0.999813	chr17	46297482	46328023
4933427D14Rik	-0.508364	no	-0.0634202	no	-0.444944	no	2.92062	4.1544	3.97573	0.999813	0.999813	0.999813	chr11	72154096	72203371
Pax6	0.0528735	no	0.162849	no	-0.109976	no	3.63183	3.50114	3.91951	0.999813	0.999813	0.999813	chr2	105536079	105904564
1500015A07Rik	1.01286	no	0.649201	no	0.363657	no	4.8632	2.41003	3.77964	0.551569	0.999813	0.999813	chr18	61726389	61728253
Angel1	-0.542983	no	-0.531402	no	-0.0115812	no	3.19069	4.64879	3.21641	0.999813	0.999813	0.999813	chr12	86700501	86726460
Sapcd2	-0.882756	no	-0.587476	no	-0.29528	no	2.71576	5.00758	3.33257	0.497788	0.961909	0.999813	chr2	25372034	25378213
Ppp2r3a	0.504426	no	0.0482418	no	0.456184	no	4.54578	3.20451	3.31347	0.999813	0.999813	0.999813	chr9	101104988	101251832
Crip2	0.650605	no	0.560881	no	0.0897236	no	4.29821	2.73802	4.03904	0.999813	0.999813	0.999813	chr12	113140235	113145506
Chml	0.291971	no	0.443161	no	-0.15119	no	3.78545	3.0919	4.20369	0.999813	0.999813	0.999813	chr1	175662420	175692632
Plcd1	-0.60554	no	-0.430299	no	-0.175241	no	3.03696	4.62088	3.42919	0.999813	0.999813	0.999813	chr9	119071527	119093502
Mnda	0.511234	no	0.117465	no	0.393769	no	4.50287	3.15931	3.42731	0.999813	0.999813	0.999813	chr1	173896340	173913046
Saal1	-0.0758605	no	-0.100665	no	0.0248045	no	3.6537	3.85096	3.59142	0.999813	0.999813	0.999813	chr7	46686107	46710651
Lig4	0.818533	no	0.933004	no	-0.114472	no	4.18885	2.37515	4.53475	0.644383	0.447275	0.999813	chr8	9970019	9976323
Apex2	-0.338825	no	0.0636344	no	-0.402459	no	3.09518	3.91456	4.09108	0.999813	0.999813	0.999813	chrX	150571506	150588155
Amacr	-0.0824134	no	-0.0656008	no	-0.0168126	no	3.61552	3.82806	3.6579	0.999813	0.999813	0.999813	chr15	10981755	10996624
Zkscan8	-0.0427293	no	0.062762	no	-0.105491	no	3.57478	3.68224	3.84596	0.999813	0.999813	0.999813	chr13	21513220	21531114
Tnfaip8l1	-0.93769	no	-0.560668	no	-0.377023	no	2.63887	5.05465	3.42699	0.483399	0.999813	0.999813	chr17	56162490	56173955
Scfd2	-0.128576	no	-0.0117991	no	-0.116777	no	3.50295	3.82947	3.79828	0.999813	0.999813	0.999813	chr5	74204815	74531742
Dancr	1.11225	no	0.904682	no	0.207572	no	4.78313	2.21254	4.14216	0.652771	0.942056	0.999813	chr5	74093082	74094336
Pex1	-0.219149	no	-0.181182	no	-0.0379674	no	3.49227	4.06517	3.5854	0.999813	0.999813	0.999813	chr5	3571715	3637230
Sigirr	-0.518372	no	-0.270904	no	-0.247469	no	3.08008	4.41172	3.65643	0.999813	0.999813	0.999813	chr7	141091174	141100546
Enkur	1.08411	no	0.814695	no	0.26942	no	4.84513	2.28536	4.01978	0.545347	0.928261	0.999813	chr2	21180730	21205365
Src	0.264442	no	-0.367208	no	0.631649	no	4.50254	3.74846	2.90611	0.999813	0.999813	0.999813	chr2	157424292	157471838
Tceanc2	0.239224	no	0.328992	no	-0.0897681	no	3.83406	3.24822	4.0802	0.999813	0.999813	0.999813	chr4	107134161	107178366
Foxo1	-0.237521	no	-0.101188	no	-0.136333	no	3.41158	4.02213	3.74969	0.999813	0.999813	0.999813	chr3	52268336	52350109
Paox	-0.396767	no	-0.240063	no	-0.156704	no	3.26012	4.29213	3.63418	0.999813	0.999813	0.999813	chr7	140125684	140134334
Ano8	-0.306607	no	-0.328995	no	0.0223888	no	3.47336	4.29584	3.41988	0.999813	0.999813	0.999813	chr8	71469193	71486067
Zfp61	-0.34436	no	-0.149744	no	-0.194616	no	3.27807	4.1618	3.75149	0.999813	0.999813	0.999813	chr7	24291045	24299549
Enpp4	0.0360327	no	0.0610211	no	-0.0249885	no	3.74108	3.6488	3.80644	0.999813	0.999813	0.999813	chr17	44096309	44105808
Sept5	-0.317131	no	-0.194596	no	-0.122535	no	3.36013	4.18622	3.658	0.999813	0.999813	0.999813	chr16	18620318	18629938
0610040B10Rik	0.657066	no	0.675627	no	-0.0185609	no	4.23651	2.68665	4.29137	0.999813	0.999813	0.999813	chr5	143329307	143332704
Mir6931	9.99	no	9.99	no	0	no	0	11.2185	0	1	1	1	chr11	102994055	103017147
Ift80	-0.15236	no	0.169038	no	-0.321398	no	3.34391	3.71638	4.17836	0.999813	0.999813	0.999813	chr3	68892498	69004570
Lrsam1	-0.401899	no	-0.233492	no	-0.168407	no	3.26345	4.31183	3.66752	0.999813	0.999813	0.999813	chr2	32876133	32961255
Rnf183	0.0396481	no	-0.0276456	no	0.0672937	no	3.84737	3.74308	3.67203	0.999813	0.999813	0.999813	chr4	62427541	62434726
Cdk2ap1	-0.207951	no	-0.242842	no	0.0348915	no	3.60099	4.15931	3.51495	0.999813	0.999813	0.999813	chr5	124345438	124354628
Irs2	0.15152	no	0.1656	no	-0.01408	no	3.87914	3.4924	3.91719	0.999813	0.999813	0.999813	chr8	10986963	11054541
Atp5s	0.17247	no	0.141168	no	0.031302	no	3.94044	3.49644	3.85587	0.999813	0.999813	0.999813	chr12	69724961	69744658
Sfi1	-0.788101	no	-0.301539	no	-0.486562	no	2.74098	4.73313	3.8404	0.804128	0.999813	0.999813	chr11	3124020	3193463
Mplkip	0.325334	no	0.0392483	no	0.286086	no	4.32495	3.4518	3.547	0.999813	0.999813	0.999813	chr13	17695412	17699105
Hpse	-0.201428	no	-0.341236	no	0.139809	no	3.70649	4.26186	3.36416	0.999813	0.999813	0.999813	chr5	100679483	100719716
Arhgap39	-0.23523	no	-0.259095	no	0.0238651	no	3.58808	4.22351	3.52921	0.999813	0.999813	0.999813	chr15	76723984	76818170
Nr4a2	0.437458	no	0.385471	no	0.0519867	no	4.19916	3.10081	4.05054	0.999813	0.999813	0.999813	chr2	57107225	57124003
Plcd3	-0.552186	no	-0.485573	no	-0.0666133	no	3.23111	4.7378	3.3838	0.999813	0.999813	0.999813	chr11	103070295	103101658
Klf11	-0.949786	no	-0.616151	no	-0.333635	no	2.71389	5.24212	3.42	0.356649	0.903912	0.999813	chr12	24651370	24662782
Phc1	-0.374255	no	-0.354984	no	-0.0192712	no	3.43737	4.45541	3.48359	0.999813	0.999813	0.999813	chr6	122317730	122340227
Wdr35	-0.315307	no	-0.147147	no	-0.16816	no	3.37798	4.20313	3.79557	0.999813	0.999813	0.999813	chr12	8974000	9028847
Ift122	-0.330877	no	-0.28916	no	-0.0417168	no	3.46441	4.35746	3.56605	0.999813	0.999813	0.999813	chr6	115853527	115926699
Ighmbp2	0.0166677	no	-0.0555757	no	0.0722434	no	3.87434	3.82984	3.68511	0.999813	0.999813	0.999813	chr19	3259075	3283010
Lyz1	0.322995	no	0.390245	no	-0.06725	no	4.00206	3.19928	4.19303	0.999813	0.999813	0.999813	chr10	117287794	117292868
Cdc42bpg	-0.0598641	no	-0.145745	no	0.0858806	no	3.81946	3.98129	3.59873	0.999813	0.999813	0.999813	chr19	6306456	6325652
Rnf113a1	0.831657	no	0.148289	no	0.683368	no	5.21816	2.932	3.2494	0.999813	0.999813	0.999813	chrX	37187588	37192465
Socs3	1.31818	no	0.154201	no	1.16398	no	6.17867	2.47789	2.75741	0.111193	0.999813	0.316753	chr11	117966086	117969366
Btbd3	0.357328	no	0.254397	no	0.10293	no	4.20922	3.28575	3.91937	0.999813	0.999813	0.999813	chr2	138256583	138287422
Rab19	-1.0563	no	-0.522534	no	-0.53377	no	2.52175	5.24422	3.65075	0.699054	0.999813	0.999813	chr6	39381427	39390379
Cd80	0.200614	no	0.252605	no	-0.0519911	no	3.92792	3.418	4.07205	0.999813	0.999813	0.999813	chr16	38458932	38486932
Fam13a	-1.04837	no	-0.956299	no	-0.0920705	no	2.76265	5.71368	2.9447	0.224938	0.332047	0.999813	chr6	58933535	59024502
Mir2861	9.99	no	9.99	no	0	no	0	11.4283	0	1	1	1	chr2	32712806	32712888
Hmgb3	0.0863718	no	0.289351	no	-0.202979	no	3.69903	3.48408	4.25786	0.999813	0.999813	0.999813	chrX	71555916	71560673
Ubtd2	0.179801	no	0.012337	no	0.167464	no	4.12892	3.64511	3.67642	0.999813	0.999813	0.999813	chr11	32455371	32518709
Jmy	-0.24844	no	0.0163287	no	-0.264769	no	3.3829	4.01862	4.06436	0.999813	0.999813	0.999813	chr13	93430096	93499808
1700010I14Rik	-0.304601	no	-0.337576	no	0.0329751	no	3.57362	4.41369	3.49286	0.999813	0.999813	0.999813	chr17	8988332	9008319
Rcan2	-0.813625	no	-0.736623	no	-0.0770015	no	3.01161	5.29327	3.17672	0.637557	0.741779	0.999813	chr17	43801850	44039516
Zfp955b	0.334063	no	0.52503	no	-0.190967	no	3.91524	3.10596	4.46936	0.999813	0.999813	0.999813	chr17	33289543	33304689
Fam103a1	0.336185	no	0.475707	no	-0.139522	no	3.97132	3.14581	4.37457	0.999813	0.999813	0.999813	chr7	81762952	81769490
Kantr	-0.263836	no	0.0243919	no	-0.288228	no	3.36192	4.03654	4.10537	0.999813	0.999813	0.999813	chrX	152294823	152327493
Trdmt1	0.523979	no	0.438861	no	0.0851181	no	4.36158	3.03327	4.1117	0.999813	0.999813	0.999813	chr2	13510160	13544664
Zbtb11os1	-0.277376	no	-0.206766	no	-0.0706097	no	3.52736	4.27512	3.7043	0.999813	0.999813	0.999813	chr16	55973267	56008912
Zfp7	-0.0467442	no	0.0589512	no	-0.105695	no	3.70173	3.82363	3.98311	0.999813	0.999813	0.999813	chr15	76879275	76892394
Tha1	-0.263601	no	-0.0915664	no	-0.172035	no	3.46012	4.15377	3.89833	0.999813	0.999813	0.999813	chr11	117867948	117873526
Phf13	-0.329272	no	-0.126546	no	-0.202726	no	3.3802	4.24682	3.89018	0.999813	0.999813	0.999813	chr4	151989630	151996179
2200002J24Rik	-0.131873	no	-0.0806425	no	-0.0512306	no	3.67754	4.02954	3.81048	0.999813	0.999813	0.999813	chr7	30698925	30700534
Clcn5	-0.0135799	no	0.184207	no	-0.197787	no	3.65164	3.68617	4.1882	0.999813	0.999813	0.999813	chrX	7158411	7319358
Tal1	-0.166374	no	0.100557	no	-0.266932	no	3.47575	3.9006	4.18218	0.999813	0.999813	0.999813	chr4	115056425	115071755
Klhdc1	-0.155733	no	-0.248454	no	0.0927206	no	3.78754	4.21928	3.55178	0.999813	0.999813	0.999813	chr12	69241831	69283961
Hexdc	-0.965996	no	-0.713301	no	-0.252694	no	2.78958	5.44919	3.32359	0.999813	0.999813	0.999813	chr11	121177592	121229309
Amica1	-0.689222	no	-0.149718	no	-0.539505	no	2.84476	4.58693	4.13478	0.901553	0.999813	0.999813	chr9	45079182	45135606
Pisd-ps1	-1.35461	no	-0.666249	no	-0.688358	no	2.23792	5.72298	3.6063	0.568371	0.999813	0.999813	chr11	3124020	3193463
Rpsa	0.645027	no	0.460359	no	0.184668	no	4.59219	2.93662	4.04045	0.992201	0.999813	0.999813	chr9	120127765	120132369
Mir6410	1.83226	no	9.99	no	9.99	no	9.03448	2.53711	0	0.999813	1	0.991824	chr10	78434798	78434902
Zfp955a	0.423623	no	0.574157	no	-0.150534	no	4.05249	3.02133	4.49818	0.999813	0.991397	0.999813	chr17	33239506	33255145
Mir7674	9.99	no	9.99	no	0	no	0	11.5738	0	1	1	1	chr2	31974449	32053975
Siah1b	0.504963	no	0.352311	no	0.152652	no	4.44426	3.13177	3.99804	0.999813	0.999813	0.999813	chrX	164070702	164076493
Fdxacb1	0.491157	no	-0.0621134	no	0.553271	no	4.83684	3.44119	3.29618	0.999813	0.999813	0.999813	chr9	50768237	50772670
Ago3	-0.00640167	no	0.197361	no	-0.203763	no	3.67178	3.68811	4.22879	0.999813	0.999813	0.999813	chr4	126340677	126429542
Zfp60	0.16724	no	0.292997	no	-0.125757	no	3.88674	3.46132	4.24075	0.999813	0.999813	0.999813	chr7	27731408	27751689
Lpcat4	-0.369906	no	-0.387386	no	0.0174795	no	3.53329	4.56597	3.49074	0.999813	0.999813	0.999813	chr2	112239840	112247111
Gatsl3	0.258802	no	0.0256009	no	0.233201	no	4.31511	3.60649	3.67106	0.999813	0.999813	0.999813	chr11	4218250	4222409
C1rl	-0.899372	no	-0.740413	no	-0.158959	no	2.91492	5.43707	3.25445	0.537029	0.743166	0.999813	chr6	124493112	124510643
Sfxn5	-0.965061	no	-0.398837	no	-0.566224	no	2.61984	5.11432	3.87905	0.331937	0.999813	0.999813	chr6	85213050	85333422
Phtf2	0.396436	no	0.363491	no	0.0329451	no	4.2493	3.22833	4.15337	0.999813	0.999813	0.999813	chr5	20758663	20882124
Tmem110	-0.620144	no	-0.244572	no	-0.375572	no	3.03387	4.66315	3.93601	0.925754	0.999813	0.999813	chr14	30825593	30877210
Satb2	-0.165219	no	0.0496591	no	-0.214878	no	3.54598	3.97623	4.11548	0.999813	0.999813	0.999813	chr1	56793980	56971334
Stk39	0.350399	no	0.108072	no	0.242328	no	4.42813	3.47328	3.74345	0.999813	0.999813	0.999813	chr2	68210446	68471981
Zfp202	0.395079	no	0.151526	no	0.243553	no	4.47244	3.40106	3.7777	0.999813	0.999813	0.999813	chr9	40192315	40213604
Chsy1	-0.248474	no	-0.166272	no	-0.0822023	no	3.59979	4.27637	3.81085	0.999813	0.999813	0.999813	chr7	66109514	66173798
Atp10d	-0.0787876	no	0.10596	no	-0.184747	no	3.6639	3.86956	4.16445	0.999813	0.999813	0.999813	chr5	72203342	72298758
Tnfrsf14	-0.405034	no	-0.312526	no	-0.0925076	no	3.45064	4.56907	3.67915	0.999813	0.999813	0.999813	chr4	154922209	154928077
Mblac1	-0.432053	no	-0.19385	no	-0.238203	no	3.31763	4.47598	3.91321	0.999813	0.999813	0.999813	chr5	138194313	138195621
9130221H12Rik	-0.43584	no	-0.125812	no	-0.310027	no	3.26284	4.41364	4.04505	0.999813	0.999813	0.999813	chr7	25228258	25237851
Zdhhc1	-0.382158	no	-0.297271	no	-0.0848872	no	3.48746	4.54518	3.69882	0.999813	0.999813	0.999813	chr8	105472424	105496870
Usp6nl	0.601543	no	0.429334	no	0.172208	no	4.6077	3.0367	4.08926	0.928455	0.999813	0.999813	chr2	6322756	6443820
Arv1	0.294741	no	0.0993423	no	0.195399	no	4.3707	3.56307	3.81707	0.999813	0.999813	0.999813	chr8	124722138	124734123
Exoc8	0.0118743	no	0.155972	no	-0.144098	no	3.79513	3.76402	4.19377	0.999813	0.999813	0.999813	chr8	124890298	124897705
Mttp	-0.403996	no	-0.47199	no	0.0679944	no	3.58685	4.74601	3.42173	0.999813	0.999813	0.999813	chr3	138089854	138143388
Zc3h7b	0.524664	no	0.465018	no	0.0596462	no	4.42946	3.07901	4.25006	0.986758	0.999813	0.999813	chr15	81744847	81796269
Dzip3	0.0253598	no	0.219233	no	-0.193873	no	3.76203	3.69648	4.30312	0.999813	0.999813	0.999813	chr16	48924227	48994112
Jmjd4	0.0531022	no	-0.00202872	no	0.055131	no	4.02366	3.87825	3.8728	0.999813	0.999813	0.999813	chr11	59450044	59458567
Coa7	0.451486	no	0.293695	no	0.157791	no	4.48412	3.27919	4.01955	0.999813	0.999813	0.999813	chr4	108328151	108340718
Vamp5	-0.867084	no	-0.674176	no	-0.192908	no	2.97096	5.41895	3.396	0.733414	0.983418	0.999813	chr6	72368048	72380468
Ankrd37	-2.9576	no	-3.12493	no	0.167337	no	1.22098	9.48495	1.08727	0.999813	0.999813	0.999813	chr8	45975527	45999850
Tmem81	-0.364757	no	-0.165092	no	-0.199665	no	3.43312	4.42071	3.9427	0.999813	0.999813	0.999813	chr1	132506229	132508639
Rasa2	0.451138	no	0.38888	no	0.0622582	no	4.39044	3.21146	4.205	0.999813	0.999813	0.999813	chr9	96539299	96631503
Zfp87	-0.237407	no	0.164094	no	-0.401501	no	3.37614	3.98004	4.45948	0.999813	0.999813	0.999813	chr13	67515781	67526231
Pan2	-0.21608	no	-0.227004	no	0.0109238	no	3.74714	4.35258	3.71888	0.999813	0.999813	0.999813	chr10	128303334	128321358
Polr1e	0.378735	no	0.301371	no	0.0773645	no	4.35196	3.34715	4.12474	0.999813	0.999813	0.999813	chr4	45018608	45084604
Ikzf5	0.426115	no	0.37517	no	0.0509451	no	4.3652	3.24886	4.21374	0.999813	0.999813	0.999813	chr7	131388648	131410478
Gbp9	-0.64479	no	-0.674834	no	0.030044	no	3.33965	5.22158	3.27082	0.87711	0.826426	0.999813	chr5	105078393	105110292
Cenpp	0.553418	no	0.0244101	no	0.529008	no	4.98969	3.39999	3.45801	0.999813	0.999813	0.999813	chr13	49464058	49652731
Efnb1	-0.520161	no	-0.238846	no	-0.281314	no	3.24934	4.65992	3.94892	0.999813	0.999813	0.999813	chrX	99136060	99149022
Bank1	-0.00554283	no	0.0401657	no	-0.0457085	no	3.90675	3.92179	4.03251	0.999813	0.999813	0.999813	chr3	136053363	136326066
Sh3bp4	-0.0230595	no	-0.0824286	no	0.0593692	no	3.98743	4.05167	3.82667	0.999813	0.999813	0.999813	chr1	89070461	89153793
Ppp2r3d	-0.0722839	no	-0.261236	no	0.188952	no	4.0522	4.2604	3.55476	0.999813	0.999813	0.999813	chr9	124474345	124476862
Nadsyn1	-0.370902	no	-0.319289	no	-0.0516127	no	3.56645	4.612	3.69635	0.999813	0.999813	0.999813	chr7	143795590	143822852
Acss2	-0.43592	no	-0.331644	no	-0.104276	no	3.4654	4.6879	3.72515	0.999813	0.999813	0.999813	chr2	155518042	155562743
D030028A08Rik	-0.585596	no	-0.181553	no	-0.404043	no	3.10801	4.66407	4.11256	0.999813	0.999813	0.999813	chr11	96944145	96977688
Hace1	0.135734	no	0.198437	no	-0.0627034	no	4.02409	3.66275	4.20284	0.999813	0.999813	0.999813	chr10	45577828	45712345
Nedd4l	0.165886	no	-0.0872717	no	0.253158	no	4.35485	3.88183	3.65397	0.999813	0.999813	0.999813	chr18	64887755	65689436
Rbm10	-0.334734	no	-0.166985	no	-0.167749	no	3.51349	4.43102	3.94672	0.999813	0.999813	0.999813	chrX	20615325	20650905
Mir6403	0.198879	no	-0.423421	no	0.6223	no	4.71734	4.10988	3.06455	0.999813	1	0.999813	chr4	134561689	134704290
Zfp444	-0.344962	no	-0.296834	no	-0.0481276	no	3.59999	4.57241	3.72211	0.999813	0.999813	0.999813	chr7	6172512	6193104
Prkd2	-0.621483	no	-0.77388	no	0.152398	no	3.46076	5.32423	3.11384	0.904225	0.639372	0.999813	chr7	16842901	16870461
Ddhd1	-0.189364	no	-0.338525	no	0.149161	no	3.91249	4.46126	3.52818	0.999813	0.999813	0.999813	chr14	45593170	45658143
1810021B22Rik	-0.633212	no	-0.077494	no	-0.555718	no	2.96038	4.5916	4.35147	0.999813	0.999813	0.999813	chr15	89071197	89075854
Zfp799	-0.00382491	no	0.0899845	no	-0.0938094	no	3.88493	3.89524	4.14593	0.999813	0.999813	0.999813	chr17	32815452	32830261
Ttc3	-0.0836746	no	0.0617405	no	-0.145415	no	3.77077	3.99594	4.17066	0.999813	0.999813	0.999813	chr16	94358762	94469221
Inpp4a	-0.317502	no	-0.273208	no	-0.0442935	no	3.6428	4.53955	3.75637	0.999813	0.999813	0.999813	chr1	37299837	37410740
Tmem181b-ps	-0.52601	no	-0.264715	no	-0.261295	no	3.28179	4.72558	3.9334	0.991824	0.999813	0.999813	chr17	6439001	6450994
Slx4	-0.269394	no	-0.0857745	no	-0.183619	no	3.57613	4.31032	4.06152	0.999813	0.999813	0.999813	chr16	3979105	4001678
St3gal2	-0.263323	no	-0.178548	no	-0.0847744	no	3.66468	4.3985	3.88648	0.999813	0.999813	0.999813	chr8	110919864	110972497
Iffo2	-0.154482	no	-0.0240067	no	-0.130475	no	3.72591	4.14702	4.07858	0.999813	0.999813	0.999813	chr4	139530547	139620382
Rab34	-0.466267	no	-0.300012	no	-0.166255	no	3.41168	4.71334	3.82839	0.999813	0.999813	0.999813	chr11	78188426	78192193
Gna11	-0.281097	no	-0.233049	no	-0.0480485	no	3.68044	4.47217	3.80508	0.999813	0.999813	0.999813	chr10	81528731	81545046
Ston1	-0.588134	no	-0.512152	no	-0.0759818	no	3.36479	5.0583	3.54676	0.968126	0.999813	0.999813	chr17	88626554	88645724
Ugt1a6a	-0.490956	no	-0.313441	no	-0.177516	no	3.38803	4.76146	3.83164	0.999813	0.999813	0.999813	chr1	88055410	88220002
Cep57l1	-0.137732	no	0.0826502	no	-0.220382	no	3.67182	4.03964	4.27782	0.999813	0.999813	0.999813	chr10	41718839	41809868
Thap2	0.339396	no	0.382978	no	-0.0435818	no	4.25015	3.3592	4.3805	0.999813	0.999813	0.999813	chr10	115368397	115384435
Frmd4a	0.0556812	no	0.0401141	no	0.0155671	no	4.06282	3.909	4.01922	0.999813	0.999813	0.999813	chr2	4152862	4614043
Fanca	-0.335442	no	-0.154619	no	-0.180823	no	3.53226	4.45688	4.00393	0.999813	0.999813	0.999813	chr8	123232257	123318576
Zfp26	0.203055	no	0.3134	no	-0.110345	no	4.06837	3.53423	4.39175	0.999813	0.999813	0.999813	chr9	20428317	20460160
Rad52	0.437087	no	0.0697154	no	0.367371	no	4.77521	3.52709	3.70171	0.999813	0.999813	0.999813	chr6	119902697	119922823
Hist1h1b	-0.131063	no	0.348343	no	-0.479406	no	3.44132	3.76859	4.79778	0.999813	0.999813	0.999813	chr13	21779831	21780625
Sdc2	0.871444	no	1.05566	no	-0.184216	no	4.47777	2.44755	5.08764	0.602772	0.354297	0.999813	chr15	32920722	33034721
Peg10	0.911363	no	0.596694	no	0.314669	no	5.1442	2.73508	4.13612	0.294193	0.873694	0.999813	chr6	4747305	4760516
Med14	0.209336	no	0.290895	no	-0.0815595	no	4.11136	3.55606	4.35048	0.999813	0.999813	0.999813	chrX	12675370	12761973
Ccdc69	-0.80671	no	-0.514689	no	-0.29202	no	3.02486	5.29115	3.7035	0.846957	0.999813	0.999813	chr11	55049737	55078131
Pms1	0.346956	no	0.466993	no	-0.120037	no	4.18566	3.29094	4.54882	0.999813	0.999813	0.999813	chr1	53189188	53297028
Exo1	-0.223798	no	0.110085	no	-0.333882	no	3.51226	4.10163	4.42685	0.999813	0.999813	0.999813	chr1	175880777	175911396
Rps7	0.9131	no	0.454546	no	0.458554	no	5.33141	2.83121	3.87975	0.886407	0.999813	0.999813	chr12	28630846	28635953
Ticrr	-0.266522	no	0.01162	no	-0.278142	no	3.52593	4.24136	4.27566	0.999813	0.999813	0.999813	chr7	79660195	79714186
Zscan22	-0.214537	no	-0.013083	no	-0.201454	no	3.64281	4.22687	4.18871	0.999813	0.999813	0.999813	chr7	12897808	12909083
Dennd2a	-0.153715	no	0.171105	no	-0.324821	no	3.58669	3.98994	4.49236	0.999813	0.999813	0.999813	chr6	39462377	39557834
Engase	-0.683816	no	-0.41794	no	-0.265876	no	3.16914	5.09086	3.81047	0.750093	0.999813	0.999813	chr11	118476959	118489198
Harbi1	0.276771	no	0.0741901	no	0.202581	no	4.48074	3.69856	3.89374	0.999813	0.999813	0.999813	chr2	91710949	91721566
Nek1	0.683591	no	0.67126	no	0.0123311	no	4.61887	2.87577	4.57956	0.723557	0.768458	0.999813	chr8	60993192	61131346
Cbx7	-0.613914	no	-0.260719	no	-0.353195	no	3.17178	4.8541	4.05158	0.946013	0.999813	0.999813	chr15	79915806	79932646
Igsf11	0.226366	no	0.430742	no	-0.204376	no	4.01748	3.43408	4.62889	0.999813	0.999813	0.999813	chr16	38902344	39027157
Tspan7	-0.254966	no	-0.318448	no	0.063482	no	3.83686	4.57855	3.67169	0.999813	0.999813	0.999813	chrX	10485115	10596604
2010016I18Rik	0.054669	no	-0.334242	no	0.388911	no	4.43406	4.26918	3.38632	0.999813	0.999813	0.999813	chr3	106481985	106575341
Scaper	0.0210584	no	-0.128638	no	0.149696	no	4.18838	4.12768	3.77557	0.999813	0.999813	0.999813	chr9	55549882	55938115
Zfp1	0.373321	no	0.214722	no	0.158598	no	4.53658	3.50225	4.0643	0.999813	0.999813	0.999813	chr8	111643442	111671011
Myo19	-0.482801	no	-0.206624	no	-0.276177	no	3.35501	4.68847	4.06285	0.999813	0.999813	0.999813	chr11	84876312	84916356
Lace1	-0.0454352	no	-0.0919037	no	0.0464684	no	4.03893	4.16815	3.91091	0.999813	0.999813	0.999813	chr10	42312584	42478565
Lrrc16a	0.363499	no	0.191399	no	0.172099	no	4.54996	3.53658	4.03831	0.999813	0.999813	0.999813	chr13	24012480	24280790
Itpkc	0.178851	no	-0.0969611	no	0.275812	no	4.47943	3.95715	3.69994	0.999813	0.999813	0.999813	chr7	27207169	27228597
Myo6	-0.549389	no	-0.567522	no	0.0181328	no	3.51824	5.14882	3.4743	0.911756	0.871645	0.999813	chr9	80165033	80311729
1810044D09Rik	-0.247686	no	0.347533	no	-0.595219	no	3.28374	3.89879	4.96076	0.999813	0.999813	0.999813	chr6	91440986	91441755
D3Ertd254e	0.247381	no	0.467086	no	-0.219706	no	4.0401	3.40348	4.70468	0.999813	0.999813	0.999813	chr3	36151079	36170341
Rpl3l	-0.389329	no	-0.522374	no	0.133045	no	3.77142	4.93975	3.43918	0.999813	0.999813	0.999813	chr17	24727828	24736149
Ldlrad3	0.136432	no	0.0161025	no	0.12033	no	4.29742	3.90965	3.95353	0.999813	0.999813	0.999813	chr2	101950200	102186460
Gbp7	0.180087	no	-0.296492	no	0.476579	no	4.67487	4.12628	3.35974	0.999813	0.999813	0.999813	chr3	142530335	142550151
Cnst	-0.0952221	no	-0.109056	no	0.0138335	no	3.97625	4.24755	3.9383	0.999813	0.999813	0.999813	chr1	179546528	179627473
Cd1d1	0.396599	no	0.193375	no	0.203223	no	4.62761	3.51535	4.01957	0.999813	0.999813	0.999813	chr3	86995835	86999340
Rwdd3	0.219857	no	0.0169151	no	0.202942	no	4.46076	3.83024	3.87541	0.999813	0.999813	0.999813	chr3	121155401	121171695
Sult1c1	0.133147	no	0.188144	no	-0.054997	no	4.12816	3.76423	4.28857	0.999813	0.999813	0.999813	chr17	53961614	53990631
Amotl1	0.0492	no	-0.0221543	no	0.0713543	no	4.17543	4.03543	3.97394	0.999813	0.999813	0.999813	chr9	14541966	14615000
Cbx4	-0.517386	no	-0.168654	no	-0.348732	no	3.29364	4.71439	4.19426	0.97953	0.999813	0.999813	chr11	119077570	119086237
Sfmbt2	-0.199665	no	-0.0985299	no	-0.101135	no	3.78918	4.35162	4.06434	0.999813	0.999813	0.999813	chr2	10370450	10595253
Zfp862-ps	-0.712158	no	-0.277193	no	-0.434965	no	3.05891	5.01127	4.13528	0.658729	0.999813	0.999813	chr6	48504338	48534832
Gm10863	0.0507159	no	0.0147016	no	0.0360144	no	4.15371	4.01023	4.0513	0.999813	0.999813	0.999813	chr15	79166065	79216401
Camk2a	-0.396534	no	-0.180933	no	-0.215601	no	3.51315	4.62451	4.07943	0.999813	0.999813	0.999813	chr18	60925631	60988152
Cmtm8	-0.765147	no	-0.561992	no	-0.203155	no	3.17349	5.39348	3.65336	0.985538	0.999813	0.999813	chr9	114789344	114844152
Fam109a	-0.423071	no	-0.342595	no	-0.0804759	no	3.59618	4.82168	3.80248	0.999813	0.999813	0.999813	chr5	121849027	121854599
Med18	0.19402	no	0.257442	no	-0.0634227	no	4.18718	3.66029	4.37536	0.999813	0.999813	0.999813	chr4	132458728	132463921
Tufm	0.00759958	no	0.0677579	no	-0.0601583	no	4.02736	4.0062	4.19885	0.999813	0.999813	0.999813	chr7	126487354	126490731
Aph1c	-0.267573	no	-0.076729	no	-0.190844	no	3.65705	4.40229	4.17427	0.999813	0.999813	0.999813	chr9	66814993	66834706
Xrcc6bp1	-0.28338	no	-0.390002	no	0.106621	no	3.89286	4.73778	3.61554	0.999813	0.999813	0.999813	chr10	126868427	126901371
Casp8ap2	-0.0500397	no	0.489329	no	-0.539369	no	3.51387	3.63789	5.10684	0.999813	0.999813	0.999813	chr4	32615469	32653271
Csf3r	0.817413	no	0.595731	no	0.221683	no	5.05674	2.86949	4.33648	0.667408	0.992201	0.999813	chr4	126024658	126044975
B3gntl1	-0.26235	no	-0.064832	no	-0.197518	no	3.66543	4.39643	4.20324	0.999813	0.999813	0.999813	chr11	121451948	121673151
Fbxl17	-0.224701	no	-0.158162	no	-0.0665393	no	3.81592	4.45904	3.99604	0.999813	0.999813	0.999813	chr17	63045951	63500580
Cpt1c	-0.38468	no	-0.377497	no	-0.00718324	no	3.70774	4.84072	3.72625	0.999813	0.999813	0.999813	chr7	44959371	44974851
Mmab	-0.318532	no	-0.112255	no	-0.206276	no	3.61372	4.50653	4.16918	0.999813	0.999813	0.999813	chr5	114431033	114444027
Trmt13	0.521547	no	0.43904	no	0.0825068	no	4.65386	3.24199	4.39518	0.999813	0.999813	0.999813	chr3	116562972	116630986
Ccdc142	-0.696986	no	-0.322627	no	-0.374359	no	3.13767	5.08653	4.06725	0.999813	0.999813	0.999813	chr6	83101515	83109932
2700038G22Rik	0.763433	no	0.730327	no	0.0331064	no	4.79276	2.82338	4.68403	0.999813	0.999813	0.999813	chr5	23787710	24161231
Sirt5	-0.209733	no	-0.408662	no	0.198929	no	4.06285	4.69858	3.53954	0.999813	0.999813	0.999813	chr13	43370715	43395203
Rint1	0.0456507	no	0.203417	no	-0.157766	no	3.99005	3.86577	4.45114	0.999813	0.999813	0.999813	chr5	23787710	24161231
Pde7a	0.00810566	no	0.289921	no	-0.281815	no	3.83556	3.81407	4.66298	0.999813	0.999813	0.999813	chr3	19223108	19311322
Leng9	-0.235684	no	-0.465841	no	0.230157	no	4.0647	4.78605	3.46533	0.999813	0.999813	0.999813	chr7	4148182	4149872
Etohi1	-0.392789	no	-0.0687895	no	-0.324	no	3.45534	4.53661	4.32538	0.999813	0.999813	0.999813	chr2	178023283	178035859
Galnt3	0.361187	no	0.147563	no	0.213624	no	4.6647	3.63158	4.02269	0.999813	0.999813	0.999813	chr2	66082765	66124793
Dtnb	-0.240874	no	-0.337503	no	0.0966282	no	3.95286	4.67113	3.69678	0.999813	0.999813	0.999813	chr12	3572390	3781398
Rap1gap	-0.582767	no	-0.273119	no	-0.309648	no	3.2993	4.94142	4.08917	0.971978	0.999813	0.999813	chr4	137664725	137729861
Hbegf	2.3847	yes	0.622172	no	1.76253	yes	8.29708	1.58876	2.44541	0.0155604	0.999813	0.0347758	chr18	36504926	36515805
Fam131a	-0.805273	no	-0.630765	no	-0.174508	no	3.18208	5.56061	3.59123	0.86889	0.999813	0.999813	chr16	20695056	20716636
Ficd	-0.274819	no	-0.288423	no	0.0136039	no	3.85572	4.66482	3.81954	0.999813	0.999813	0.999813	chr5	113735781	113740607
Xrcc2	-0.194894	no	-0.0696315	no	-0.125263	no	3.82069	4.37332	4.16725	0.999813	0.999813	0.999813	chr5	25689815	25705797
Sdr42e1	0.270878	no	0.282794	no	-0.0119158	no	4.35839	3.6123	4.39454	0.999813	0.999813	0.999813	chr8	117661398	117671515
Dnaaf2	-0.49231	no	-0.206273	no	-0.286037	no	3.41167	4.79919	4.15981	0.999813	0.999813	0.999813	chr12	69189086	69199868
Polr2l	0.339157	no	0.453065	no	-0.113908	no	4.30655	3.40434	4.66036	0.999813	0.999813	0.999813	chr7	141471859	141475153
Cdkl2	-0.284884	no	-0.127336	no	-0.157547	no	3.71131	4.52154	4.13956	0.999813	0.999813	0.999813	chr5	92006073	92043042
Aste1	0.202174	no	0.0521697	no	0.150005	no	4.46833	3.88405	4.02707	0.999813	0.999813	0.999813	chr9	105395391	105405756
Phlpp1	0.206306	no	0.0561249	no	0.150182	no	4.4761	3.87967	4.03358	0.999813	0.999813	0.999813	chr1	106171868	106394245
Hoxb6	-0.909696	no	-0.552535	no	-0.357161	no	2.97867	5.59587	3.81538	0.959311	0.999813	0.999813	chr11	96291036	96306910
Zbed3	-0.0511388	no	0.00797069	no	-0.0591095	no	4.02597	4.17124	4.19435	0.999813	0.999813	0.999813	chr13	95323604	95337842
Fam114a1	-0.332885	no	-0.410893	no	0.0780082	no	3.86426	4.86715	3.66087	0.999813	0.999813	0.999813	chr5	64970074	65041901
Mdm1	-0.44134	no	-0.418154	no	-0.0231858	no	3.67698	4.99285	3.73656	0.999813	0.999813	0.999813	chr10	118141786	118168999
Mir1966	0.832256	no	9.99	no	9.99	no	7.95082	4.46558	0	0.999813	1	0.999813	chr8	105605228	105622218
Polk	0.0163531	no	0.170917	no	-0.154564	no	4.00314	3.95802	4.45583	0.999813	0.999813	0.999813	chr13	96480688	96542485
Fam199x	0.284447	no	0.423179	no	-0.138732	no	4.25094	3.49026	4.68002	0.999813	0.999813	0.999813	chrX	137049593	137082501
Ccdc82	-0.304667	no	-0.24416	no	-0.0605066	no	3.79059	4.68189	3.95295	0.999813	0.999813	0.999813	chr9	13246955	13292353
Ptar1	0.437085	no	0.232086	no	0.204999	no	4.7685	3.52214	4.13686	0.999813	0.999813	0.999813	chr19	23687399	23721129
Zfp12	-0.167986	no	-0.0366814	no	-0.131304	no	3.86187	4.33877	4.22984	0.999813	0.999813	0.999813	chr5	143235162	143248834
Dnajb5	-0.00749428	no	-0.257826	no	0.250331	no	4.37635	4.39914	3.67921	0.999813	0.999813	0.999813	chr4	42953093	42958732
Adamtsl5	-0.190685	no	-0.298786	no	0.1081	no	4.06101	4.63485	3.76784	0.999813	0.999813	0.999813	chr10	79697304	80369637
Lsr	-0.860202	no	-0.629428	no	-0.230774	no	3.1251	5.67297	3.66719	0.700303	0.999813	0.999813	chr7	30957769	30973469
Zkscan14	-0.221982	no	-0.0601142	no	-0.161867	no	3.7949	4.42612	4.24549	0.999813	0.999813	0.999813	chr5	145194945	145201882
Limk1	-0.577214	no	-0.527428	no	-0.0497866	no	3.53549	5.27483	3.65963	0.991824	0.999813	0.999813	chr5	134656038	134688590
Fbxl18	-0.513902	no	-0.449567	no	-0.0643347	no	3.59058	5.12702	3.75432	0.999813	0.999813	0.999813	chr5	142871788	142895238
H2-Q7	0.125035	no	-0.116471	no	0.241506	no	4.51489	4.14007	3.81897	0.999813	0.999813	0.999813	chr17	35439154	35443773
Rbmxl1	0.133728	no	0.416152	no	-0.282425	no	3.98879	3.63567	4.85131	0.999813	0.999813	0.999813	chr8	78505268	78508928
1700030K09Rik	0.287631	no	0.151524	no	0.136107	no	4.5741	3.74731	4.1623	0.999813	0.999813	0.999813	chr8	72443879	72475233
Mfsd4b3	-0.104133	no	-0.0501577	no	-0.0539753	no	4.01081	4.31101	4.16371	0.999813	0.999813	0.999813	chr10	39946911	39986646
Usf3	-0.347464	no	-0.132314	no	-0.21515	no	3.63822	4.62899	4.22334	0.999813	0.999813	0.999813	chr16	44173396	44227466
Gchfr	0.391823	no	-0.235872	no	0.627695	no	5.18462	3.95154	3.35554	0.999813	0.999813	0.999813	chr2	119167787	119172389
Slc30a4	0.374489	no	0.306691	no	0.0677979	no	4.58372	3.53579	4.3733	0.999813	0.999813	0.999813	chr2	122681232	122702663
Ddah2	-0.906839	no	-0.702033	no	-0.204807	no	3.1021	5.81624	3.57527	0.728568	0.959311	0.999813	chr17	35059034	35062099
Kdm1b	-0.328649	no	-0.229537	no	-0.0991123	no	3.75591	4.71681	4.02301	0.999813	0.999813	0.999813	chr13	47043498	47106221
Add3	0.038275	no	0.0443592	no	-0.00608417	no	4.20116	4.09116	4.21891	0.999813	0.999813	0.999813	chr19	53140442	53247326
Mtmr11	-0.703387	no	-0.592051	no	-0.111336	no	3.37376	5.49356	3.64443	0.838729	0.968126	0.999813	chr3	96161969	96171718
Abcb4	0.226913	no	0.0169545	no	0.209959	no	4.60384	3.9338	3.9803	0.999813	0.999813	0.999813	chr5	8893720	8959226
Prr14l	-0.0333935	no	0.100449	no	-0.133843	no	4.01151	4.10545	4.40148	0.999813	0.999813	0.999813	chr5	32789206	32854230
AU022252	0.1544	no	0.12538	no	0.0290207	no	4.34962	3.90816	4.263	0.999813	0.999813	0.999813	chr4	119225137	119232724
St7l	0.190146	no	0.176246	no	0.0139005	no	4.374	3.83389	4.33206	0.999813	0.999813	0.999813	chr3	104864505	104930063
Zfp654	0.591095	no	0.690758	no	-0.0996632	no	4.5853	3.0439	4.91326	0.957494	0.813707	0.999813	chr16	64780346	64786321
Bcl9l	-1.00056	no	-0.602721	no	-0.397837	no	2.90755	5.81736	3.83079	0.200837	0.770084	0.999813	chr9	44499135	44510412
Ccdc51	-0.115224	no	-0.0458708	no	-0.0693533	no	4.00853	4.34182	4.20594	0.999813	0.999813	0.999813	chr9	109082495	109093363
Zfp956	-0.0486649	no	-0.0122324	no	-0.0364325	no	4.10364	4.24442	4.20859	0.999813	0.999813	0.999813	chr6	47943174	47965299
Zbp1	0.332314	no	-0.00132647	no	0.33364	no	4.85459	3.85581	3.85227	0.999813	0.999813	0.999813	chr2	173206611	173218922
Zfp65	0.300114	no	0.602281	no	-0.302167	no	4.12694	3.35185	5.0885	0.999813	0.906796	0.999813	chr13	67705305	67729173
Pdk2	-1.37549	no	-0.676955	no	-0.698537	no	2.40907	6.25048	3.90958	0.127197	0.882165	0.999813	chr11	95026257	95041371
9930021J03Rik	0.176863	no	0.230407	no	-0.053545	no	4.30095	3.80472	4.46357	0.999813	0.999813	0.999813	chr19	29714401	29806009
Tmem241	-0.554916	no	-0.14586	no	-0.409056	no	3.31113	4.86432	4.39657	0.999813	0.999813	0.999813	chr18	11981302	12121537
Maml3	-0.24402	no	-0.0649974	no	-0.179022	no	3.7914	4.49011	4.29231	0.999813	0.999813	0.999813	chr3	51687612	52105006
Arhgap6	-0.745094	no	-0.931636	no	0.186542	no	3.53927	5.93212	3.10999	0.6477	0.33456	0.999813	chrX	168795098	169304440
Lipn	0.368602	no	0.403119	no	-0.0345174	no	4.50016	3.48552	4.60913	0.999813	0.999813	0.999813	chr19	34067357	34084918
Kdm2b	-0.712265	no	-0.470726	no	-0.241539	no	3.29735	5.40229	3.8983	0.708622	0.999813	0.999813	chr5	122870674	122989099
Pigv	-0.225571	no	-0.199079	no	-0.0264917	no	3.95281	4.62178	4.02606	0.999813	0.999813	0.999813	chr4	133661424	133672647
Klhl36	-0.464915	no	-0.452267	no	-0.0126473	no	3.72138	5.13638	3.75414	0.999813	0.999813	0.999813	chr8	119862304	119876989
E030011O05Rik	-0.291054	no	-0.617875	no	0.32682	no	4.17779	5.11167	3.33092	0.999813	0.999813	0.999813	chr9	96685422	96752831
Gm4737	0.15807	no	0.0349802	no	0.123089	no	4.48425	4.01889	4.11752	0.999813	0.999813	0.999813	chr16	46152990	46155077
A530032D15Rik	-0.320587	no	-0.335194	no	0.0146071	no	3.89689	4.86659	3.85764	0.999813	0.999813	0.999813	chr1	85088138	85109853
Mov10	-0.721103	no	-0.754677	no	0.0335743	no	3.48204	5.73993	3.40194	0.733713	0.665406	0.999813	chr3	104794833	104818563
P3h3	-0.187596	no	-0.173838	no	-0.0137578	no	4.0148	4.57231	4.05327	0.999813	0.999813	0.999813	chr6	124841094	124857687
Ftsj2	-0.615509	no	-0.293053	no	-0.322456	no	3.34191	5.12014	4.17892	0.999813	0.999813	0.999813	chr5	140327673	140331898
Yod1	0.470048	no	0.392204	no	0.0778445	no	4.73731	3.42005	4.48847	0.999813	0.999813	0.999813	chr1	130689042	130729253
Txlng	0.427208	no	0.436019	no	-0.0088102	no	4.60005	3.42106	4.62823	0.999813	0.999813	0.999813	chrX	162407199	163352564
Gca	-0.0157469	no	-0.168178	no	0.152431	no	4.34968	4.39741	3.91355	0.999813	0.999813	0.999813	chr2	62664326	62694109
Spata7	-0.0268429	no	-0.170604	no	0.143761	no	4.33301	4.41439	3.92205	0.999813	0.999813	0.999813	chr12	98628141	98669819
2500002B13Rik	0.242489	no	0.115301	no	0.127188	no	4.59034	3.88015	4.20298	0.999813	0.999813	0.999813	chr8	57487962	57510262
Tmco6	-0.457812	no	-0.458914	no	0.00110162	no	3.75969	5.16377	3.75682	0.999813	0.999813	0.999813	chr18	36735069	36744587
Ccdc57	0.425299	no	0.180156	no	0.245144	no	4.90226	3.65064	4.13619	0.999813	0.999813	0.999813	chr11	120826541	120932872
Zfp46	0.0347337	no	-0.0678979	no	0.102632	no	4.36612	4.26226	4.06631	0.999813	0.999813	0.999813	chr4	136286068	136293942
Simc1	0.268738	no	0.0945428	no	0.174195	no	4.67359	3.87929	4.14203	0.999813	0.999813	0.999813	chr13	54503804	54565382
Parp16	-0.278457	no	-0.271313	no	-0.00714397	no	3.94726	4.78762	3.96685	0.999813	0.999813	0.999813	chr9	65214689	65239219
Fbxl8	-0.379268	no	-0.469935	no	0.0906666	no	3.92127	5.10033	3.68242	0.999813	0.999813	0.999813	chr8	105264647	105269326
Zfp629	-0.0372588	no	-0.142654	no	0.105395	no	4.30399	4.41659	4.00077	0.999813	0.999813	0.999813	chr7	127607034	127614433
Grk5	0.231923	no	-0.0265619	no	0.258485	no	4.73436	4.0313	3.95776	0.999813	0.999813	0.999813	chr19	60889748	61140840
H2-T9	-1.2401	no	-0.914208	no	-0.325894	no	2.75858	6.51618	3.45771	0.991397	0.999813	0.999813	chr17	36038408	36042702
Rnd2	-0.943989	no	-0.89953	no	-0.0444591	no	3.22666	6.20757	3.32764	0.976085	0.999813	0.999813	chr11	101468337	101471306
Kifc5b	-0.251484	no	-0.298887	no	0.047403	no	4.04323	4.81318	3.91253	0.999813	0.999813	0.999813	chr17	26917090	26932579
Zfp668	-0.387421	no	-0.184657	no	-0.202764	no	3.69719	4.83612	4.2551	0.999813	0.999813	0.999813	chr7	127865358	127876823
Lck	0.531565	no	0.15227	no	0.379296	no	5.19857	3.59639	3.99673	0.999813	0.999813	0.999813	chr4	129548343	129573641
Cib2	-0.314769	no	-0.180113	no	-0.134656	no	3.82929	4.76292	4.20391	0.999813	0.999813	0.999813	chr9	54545351	54560079
Naa16	0.47932	no	0.652795	no	-0.173475	no	4.50016	3.22804	5.07516	0.999813	0.824381	0.999813	chr14	79334506	79390668
Med26	-0.0263422	no	-0.0596354	no	0.0332932	no	4.27437	4.35314	4.17686	0.999813	0.999813	0.999813	chr8	72494558	72548310
Cysltr1	-0.637211	no	-0.292664	no	-0.344547	no	3.34944	5.20944	4.25295	0.968126	0.999813	0.999813	chrX	106576508	106710557
Irak1bp1	0.547545	no	0.239389	no	0.308156	no	5.14394	3.5194	4.15463	0.999813	0.999813	0.999813	chr9	82829805	82847688
Mrps33	0.268269	no	0.155998	no	0.112271	no	4.65953	3.86888	4.31068	0.999813	0.999813	0.999813	chr6	39801806	39810936
2700054A10Rik	-0.0571898	no	-0.114001	no	0.0568109	no	4.27848	4.45149	4.11327	0.999813	0.999813	0.999813	chr17	13487020	13554094
H2-Oa	0.161872	no	-0.361471	no	0.523343	no	4.96411	4.43724	3.45382	0.999813	0.999813	0.999813	chr17	34083842	34095309
Traf3ip1	0.0603001	no	-0.0289642	no	0.0892643	no	4.43649	4.25488	4.17031	0.999813	0.999813	0.999813	chr1	91494667	91529307
Hadhb	-0.165543	no	0.0267612	no	-0.192304	no	3.9436	4.42309	4.50591	0.999813	0.999813	0.999813	chr5	30155252	30184593
Wdpcp	-0.259304	no	-0.193168	no	-0.0661354	no	3.97272	4.75496	4.15908	0.999813	0.999813	0.999813	chr11	21572280	21898686
Mier3	0.211578	no	0.307344	no	-0.0957653	no	4.40043	3.80018	4.70244	0.999813	0.999813	0.999813	chr13	111686177	111718594
Camk2n2	-0.824289	no	-0.709903	no	-0.114386	no	3.35113	5.93372	3.62764	0.999813	0.999813	0.999813	chr16	20611600	20645915
Zfp825	0.086752	no	0.530658	no	-0.443906	no	3.92165	3.69278	5.33455	0.999813	0.999813	0.999813	chr13	74480056	74493950
Ing2	0.333282	no	0.0970066	no	0.236275	no	4.90397	3.89243	4.16315	0.999813	0.999813	0.999813	chr8	47667177	47675159
Pcnt	-0.531996	no	-0.361499	no	-0.170498	no	3.63308	5.25317	4.08884	0.833528	0.999813	0.999813	chr10	76351253	76442912
Fryl	-0.611013	no	-0.234775	no	-0.376237	no	3.39306	5.18233	4.40403	0.684341	0.999813	0.999813	chr5	73020190	73256618
Pnpla6	-0.298663	no	-0.150166	no	-0.148497	no	3.88871	4.78313	4.3103	0.999813	0.999813	0.999813	chr8	3515383	3544267
Elp6	-0.279426	no	-0.128262	no	-0.151164	no	3.90595	4.7407	4.33742	0.999813	0.999813	0.999813	chr9	110305191	110322102
Aldh4a1	0.232216	no	0.0544944	no	0.177722	no	4.74948	4.04335	4.199	0.999813	0.999813	0.999813	chr4	139622893	139649691
Sugp2	0.123909	no	0.182707	no	-0.0587984	no	4.39349	4.0319	4.57625	0.999813	0.999813	0.999813	chr8	70220192	70263105
Arid5a	1.40853	no	0.681771	no	0.726758	no	6.56512	2.47305	3.96704	0.0511006	0.870278	0.765799	chr1	36307732	36324029
Rbm41	0.280212	no	0.470875	no	-0.190663	no	4.3884	3.61372	5.00843	0.999813	0.999813	0.999813	chrX	139889510	139998595
Pibf1	0.369667	no	0.224003	no	0.145664	no	4.86023	3.76163	4.39347	0.999813	0.999813	0.999813	chr14	99076633	99254494
Tfap4	-0.58404	no	-0.366541	no	-0.2175	no	3.55452	5.32838	4.1329	0.999813	0.999813	0.999813	chr16	4544660	4559720
Stk38l	1.01839	no	0.621914	no	0.396474	no	5.78089	2.85384	4.39181	0.212709	0.886407	0.999813	chr6	146724929	146778814
Itpr1	-0.313974	no	-0.0785516	no	-0.235422	no	3.81053	4.73697	4.48595	0.999813	0.999813	0.999813	chr6	108213095	108551116
Mcm9	-0.219134	no	-0.103511	no	-0.115623	no	4.01448	4.673	4.34946	0.999813	0.999813	0.999813	chr10	53537323	53630439
Brat1	-0.510263	no	-0.364972	no	-0.145291	no	3.69515	5.26304	4.08666	0.999813	0.999813	0.999813	chr5	140705010	140719378
Rbfox2	-0.0753461	no	0.0706107	no	-0.145957	no	4.12974	4.35115	4.56941	0.999813	0.999813	0.999813	chr15	77078989	77307053
Myo9a	-0.160582	no	-0.0933706	no	-0.0672112	no	4.12313	4.60858	4.31976	0.999813	0.999813	0.999813	chr9	59751173	59928866
Mettl23	-0.0921202	no	0.0469319	no	-0.139052	no	4.13073	4.4031	4.54869	0.999813	0.999813	0.999813	chr11	116843514	116849740
Ppm1j	-0.40771	no	-0.689735	no	0.282025	no	4.15568	5.51284	3.41778	0.999813	0.994693	0.999813	chr3	104781055	104786017
Chst10	0.398241	no	0.466526	no	-0.0682852	no	4.66187	3.53735	4.88783	0.999813	0.999813	0.999813	chr1	38863872	38898160
Snx29	-0.532316	no	-0.34976	no	-0.182556	no	3.65859	5.29123	4.15211	0.999813	0.999813	0.999813	chr16	11322903	11755473
Zfp943	0.190878	no	0.333626	no	-0.142748	no	4.39755	3.85257	4.85493	0.999813	0.999813	0.999813	chr17	21962558	21994366
Recql4	0.486273	no	0.153024	no	0.333249	no	5.22931	3.73303	4.15075	0.999813	0.999813	0.999813	chr15	76701541	76710559
Primpol	0.0578375	no	0.362324	no	-0.304486	no	4.10478	3.94348	5.06932	0.999813	0.999813	0.999813	chr8	46552068	46617200
Ccdc92	-1.30086	no	-0.752783	no	-0.548073	no	2.66721	6.57133	3.89981	0.127197	0.743166	0.999813	chr5	124834431	124862221
Prss16	-0.500568	no	-0.333074	no	-0.167494	no	3.71765	5.25962	4.17532	0.999813	0.999813	0.999813	chr13	22002175	22009741
Arid3a	-0.353685	no	0.0221238	no	-0.375809	no	3.67887	4.70094	4.77358	0.999813	0.999813	0.999813	chr10	79697304	80369637
Nr1d1	-0.767783	no	-0.57014	no	-0.197642	no	3.41733	5.81853	3.91908	0.97953	0.999813	0.999813	chr11	98741784	98775377
Trerf1	-1.10865	no	-0.651551	no	-0.457102	no	2.90449	6.26337	3.98724	0.0719667	0.658154	0.999813	chr17	47140941	47362325
Cenpo	-0.246385	no	-0.116113	no	-0.130272	no	4.00993	4.7567	4.38887	0.999813	0.999813	0.999813	chr12	4133396	4240123
Nlrc4	-0.622122	no	-0.036983	no	-0.585139	no	3.26324	5.02257	4.89546	0.863246	0.999813	0.999813	chr17	74426294	74459108
Pdss2	-0.134168	no	0.127275	no	-0.261443	no	3.99964	4.38945	4.79428	0.999813	0.999813	0.999813	chr10	43221485	43464882
Tshz1	-0.289169	no	-0.287385	no	-0.00178412	no	4.09104	4.99899	4.0961	0.999813	0.999813	0.999813	chr18	84011626	84086562
Tmem191c	-1.27964	no	-0.95414	no	-0.325497	no	2.82317	6.85402	3.5377	0.295194	0.800862	0.999813	chr16	17276299	17278661
Rasal2	1.03411	no	0.689858	no	0.344252	no	5.80617	2.83525	4.57362	0.288419	0.819527	0.999813	chr1	157135182	157420236
Kntc1	-0.0321999	no	0.116211	no	-0.148411	no	4.22484	4.3202	4.68259	0.999813	0.999813	0.999813	chr5	123749725	123821593
Cradd	-0.227208	no	0.00487002	no	-0.232078	no	3.95625	4.63106	4.64672	0.999813	0.999813	0.999813	chr10	95174739	95324137
Trmt10a	0.457798	no	0.289349	no	0.168449	no	5.05573	3.68106	4.49858	0.999813	0.999813	0.999813	chr3	138143537	138159820
Gm19705	0.261579	no	0.158388	no	0.10319	no	4.78682	3.99305	4.4564	0.999813	0.999813	0.999813	chr1	136683395	136690805
Slc16a7	-0.165983	no	0.0722047	no	-0.238188	no	4.00932	4.49818	4.72903	0.999813	0.999813	0.999813	chr10	125227484	125328535
Rbm48	0.23422	no	0.281551	no	-0.0473311	no	4.59289	3.90462	4.74607	0.999813	0.999813	0.999813	chr5	3571715	3637230
Wdr76	-0.343436	no	-0.0179334	no	-0.325503	no	3.76372	4.77531	4.71632	0.999813	0.999813	0.999813	chr2	121506722	121544859
Zbtb14	-0.494633	no	-0.15958	no	-0.335052	no	3.61183	5.08893	4.55605	0.999813	0.999813	0.999813	chr17	69383977	69390544
Adora2b	1.19389	no	0.531479	no	0.662415	no	6.40943	2.8017	4.04961	0.332047	0.999813	0.999813	chr11	62248983	62266452
Ddx55	-0.0168665	no	0.210682	no	-0.227548	no	4.16815	4.21717	4.88025	0.999813	0.999813	0.999813	chr5	124552863	124569660
Cep76	0.0681646	no	0.211937	no	-0.143773	no	4.33737	4.13721	4.79189	0.999813	0.999813	0.999813	chr18	67617396	67641336
9630028I04Rik	-1.12539	no	-0.633482	no	-0.491911	no	2.89225	6.30976	4.06739	0.294193	0.96388	0.999813	chr17	27235074	27248066
Mir6929	9.99	no	9.99	no	0	no	0	13.2699	0	1	1	1	chr11	101418813	101435665
1110019D14Rik	0.0520839	no	0.47901	no	-0.426926	no	4.01471	3.87236	5.39724	0.999813	0.999813	0.999813	chr6	13871568	13896421
Tubd1	-0.207123	no	0.0217419	no	-0.228865	no	3.9944	4.61107	4.68109	0.999813	0.999813	0.999813	chr11	86544990	86567360
Naip5	-0.526696	no	-0.258464	no	-0.268232	no	3.64722	5.25427	4.39245	0.97953	0.999813	0.999813	chr13	100211739	100247336
Usp28	-0.260295	no	-0.0973343	no	-0.162961	no	4.00758	4.79997	4.48682	0.999813	0.999813	0.999813	chr9	48985384	49042517
Alkbh4	-0.367508	no	0.0401735	no	-0.407682	no	3.68208	4.75034	4.88447	0.999813	0.999813	0.999813	chr5	136138780	136141614
Trim13	0.45574	no	0.301554	no	0.154187	no	5.06938	3.69627	4.55555	0.999813	0.999813	0.999813	chr14	61598225	61682373
Sash3	-0.856726	no	-0.499933	no	-0.356793	no	3.25706	5.89828	4.17091	0.534186	0.999813	0.999813	chrX	48146435	48161566
Enkd1	-0.332846	no	-0.253375	no	-0.0794719	no	4.01944	5.06247	4.24707	0.999813	0.999813	0.999813	chr8	105703651	105708168
Lamc2	1.54202	yes	0.810952	no	0.731069	no	6.85513	2.35408	4.12992	0.0155604	0.659977	0.805532	chr1	153122755	153186447
Kif18a	0.374741	no	0.492993	no	-0.118251	no	4.67368	3.60454	5.07289	0.999813	0.999813	0.999813	chr2	109280737	109341746
Gmeb1	0.673795	no	0.341521	no	0.332274	no	5.525	3.46338	4.38842	0.658154	0.999813	0.999813	chr4	132221024	132261549
Camsap1	-0.0941181	no	-0.0804349	no	-0.0136832	no	4.35371	4.64721	4.3952	0.999813	0.999813	0.999813	chr2	25926837	25983282
Trp53bp2	0.224877	no	0.272091	no	-0.0472136	no	4.6397	3.97004	4.79405	0.999813	0.999813	0.999813	chr1	182409166	182462436
Csnk2b	-0.182092	no	0.833745	no	-1.01584	no	3.22478	3.6586	6.52075	0.999813	0.999813	0.999813	chr17	35116194	35124815
Bag4	0.16418	no	0.428858	no	-0.264678	no	4.33367	3.86752	5.20633	0.999813	0.999813	0.999813	chr8	25764538	25785209
Zfp719	0.658684	no	0.501733	no	0.156951	no	5.30166	3.35837	4.75516	0.709237	0.999813	0.999813	chr7	43579585	43593710
Pcnx4	0.272092	no	0.137256	no	0.134836	no	4.89944	4.05731	4.46228	0.999813	0.999813	0.999813	chr12	72536356	72580213
Tbc1d24	-0.244914	no	-0.13012	no	-0.114794	no	4.10993	4.87036	4.45032	0.999813	0.999813	0.999813	chr17	24175430	24209387
Arl15	0.250266	no	0.175652	no	0.0746141	no	4.81889	4.05144	4.57599	0.999813	0.999813	0.999813	chr13	113794507	114157461
Iqcb1	0.55593	no	0.237363	no	0.318567	no	5.42163	3.68789	4.34742	0.999813	0.999813	0.999813	chr16	36792883	36874826
Cnnm2	-0.339333	no	-0.106867	no	-0.232466	no	3.91394	4.95181	4.59826	0.999813	0.999813	0.999813	chr19	46761608	46878580
Hnrnpa3	0.500528	no	0.549909	no	-0.049381	no	4.91145	3.47165	5.08247	0.999813	0.962693	0.999813	chr2	75659258	75669407
Trove2	0.243312	no	0.465216	no	-0.221904	no	4.47367	3.77937	5.21751	0.999813	0.999813	0.999813	chr1	143750790	143777051
Art3	0.259872	no	-0.173172	no	0.433044	no	5.23047	4.36829	3.87419	0.999813	0.999813	0.999813	chr5	92331826	92414627
Zfp101	0.18305	no	0.425354	no	-0.242304	no	4.40034	3.87599	5.20508	0.999813	0.999813	0.999813	chr17	33380178	33394637
BC052040	-0.216048	no	-0.0625439	no	-0.153504	no	4.11884	4.78423	4.58125	0.999813	0.999813	0.999813	chr2	115581715	115778768
Angptl6	0.644845	no	0.208812	no	0.436032	no	5.66985	3.62622	4.19095	0.999813	0.999813	0.999813	chr9	20868641	20879710
C2cd3	-0.408969	no	-0.15147	no	-0.257498	no	3.83797	5.09581	4.58792	0.999813	0.999813	0.999813	chr7	100372232	100470159
Lcorl	0.49468	no	0.476891	no	0.0177892	no	5.01331	3.55804	4.95187	0.999813	0.999813	0.999813	chr5	45669924	45857540
A130010J15Rik	0.417238	no	0.348539	no	0.0686993	no	5.00575	3.74859	4.77297	0.999813	0.999813	0.999813	chr1	193173468	193201546
Fabp4	1.24104	no	0.49459	no	0.746452	no	6.71814	2.84222	4.00447	0.744099	0.999813	0.999813	chr3	10204342	10208576
Dlg4	-0.933066	no	-0.748509	no	-0.184557	no	3.35332	6.4026	3.81095	0.387837	0.684341	0.999813	chr11	70018604	70045531
Dusp9	-0.330035	no	-0.417312	no	0.0872763	no	4.25118	5.34393	4.00163	0.999813	0.999813	0.999813	chrX	73639440	73643514
Pdpr	-0.355515	no	-0.080464	no	-0.275051	no	3.89785	4.98707	4.71654	0.999813	0.999813	0.999813	chr8	111094744	111145498
Mboat1	-0.489858	no	-0.214894	no	-0.274964	no	3.76345	5.28503	4.55364	0.999813	0.999813	0.999813	chr13	30136489	30246694
A830080D01Rik	0.546558	no	0.407392	no	0.139167	no	5.24968	3.5942	4.76694	0.999813	0.999813	0.999813	chrX	159532667	159593081
Fkbp7	0.140174	no	0.101675	no	0.0384995	no	4.72589	4.28832	4.60144	0.999813	0.999813	0.999813	chr2	76663033	76673098
Nars2	0.252733	no	0.25012	no	0.00261322	no	4.80207	4.0304	4.79338	0.999813	0.999813	0.999813	chr7	96951526	97064757
Zfp322a	0.229044	no	0.290425	no	-0.0613811	no	4.7052	4.01448	4.90971	0.999813	0.999813	0.999813	chr13	23313524	23385799
Palb2	-0.590269	no	-0.107639	no	-0.482631	no	3.49321	5.25912	4.88102	0.999813	0.999813	0.999813	chr7	122107261	122132946
Zfp764	-0.104607	no	-0.0662604	no	-0.0383463	no	4.39501	4.72552	4.5134	0.999813	0.999813	0.999813	chr7	127403667	127406822
Pole	-0.304934	no	-0.0261535	no	-0.278781	no	3.95418	4.88485	4.79709	0.999813	0.999813	0.999813	chr5	110286318	110337453
Sik2	-0.065698	no	-0.148885	no	0.0831873	no	4.56024	4.77271	4.30473	0.999813	0.999813	0.999813	chr9	50856923	51009073
Timeless	-1.08432	no	-0.485847	no	-0.598474	no	2.94325	6.24081	4.45642	0.122884	0.999813	0.999813	chr10	128232062	128252941
Brwd3	-0.00686167	no	0.0894922	no	-0.0963539	no	4.43966	4.46083	4.7463	0.999813	0.999813	0.999813	chrX	108742207	108834355
Mirlet7i	0	no	9.99	no	9.99	no	0	0	13.6518	1	0.819527	0.999813	chr10	122985639	122985724
Thumpd2	-0.199864	no	-0.220319	no	0.0204555	no	4.3607	5.00865	4.29931	0.999813	0.999813	0.999813	chr17	81026326	81065085
Zfp626	0.233551	no	0.305065	no	-0.0715142	no	4.7126	4.00825	4.95209	0.999813	0.999813	0.999813	chr7	27807195	27822916
Ap3m2	0.0188509	no	0.16924	no	-0.150389	no	4.4157	4.35838	4.90085	0.999813	0.999813	0.999813	chr8	22787353	22805654
Cep19	-0.775351	no	-0.519457	no	-0.255894	no	3.50136	5.99295	4.18089	0.788523	0.999813	0.999813	chr16	32099801	32108054
Ddb2	-0.458926	no	-0.354099	no	-0.104827	no	3.96552	5.45068	4.26438	0.999813	0.999813	0.999813	chr2	91202911	91237066
Cdc14b	-0.018579	no	0.202793	no	-0.221373	no	4.30529	4.36109	5.01929	0.999813	0.999813	0.999813	chr13	64192544	64274988
Trappc2	0.0834264	no	0.361353	no	-0.277926	no	4.34111	4.0972	5.26338	0.999813	0.999813	0.999813	chrX	166440754	166453140
Pdp1	0.786451	no	0.751453	no	0.0349988	no	5.36146	3.1084	5.23296	0.620021	0.681999	0.999813	chr4	11958182	11966450
[truncated: 8,790 more rows]

## Sheet: GO enrichment
Gene Ontology enrichment analysis
Response to virulent strain R7B
Biological process
ID	Name	T	Q	Q&T	Q&T list	Q&T/Q	Q&T/T	corrected p-value
GO:0006954	inflammatory response	588	114	21	CCL3,CSF1,KDM6B,CCL4,TNFAIP3,TNF,IL1RN,IL1B,IL1A,NUPR1,SLC7A2,PTGS2,NFKBIZ,CCL7,SERPINE1,PIK3CD,TLR8,CCRL2,ZFP36,SERPINB9,CXCL2	0.184	0.036	6.15e-09
GO:0048519	negative regulation of biological process	4769	114	58	CCL3,IFRD1,IL7R,MERTK,CD83,CCL4,TNFAIP3,DUSP6,PFKL,RSAD2,PLK2,RCAN1,TNF,HBEGF,RGS1,RGS2,TNN,IL1RN,JAG1,CHAC1,IL1B,IL1A,CTH,LMO4,PLK3,SESN2,SLC25A33,ASNS,NUPR1,RAB11FIP1,MT2,HERPUD1,AARS,PTGS2,TRIB3,JDP2,TIPARP,GADD45A,ZFYVE28,SERPINE1,AZIN1,RNF144B,SESN1,TXNIP,EGR1,TLR8,OSGIN2,INHBA,ATF4,STK40,ZFP36,SERPINB9,TIFAB,ADH7,MAF,1810011O10RIK,OSM,SLFN2	0.509	0.012	1.6e-08
GO:0006915	apoptotic process	1761	114	32	CCL3,MERTK,TNFAIP3,DUSP6,PLK2,TNF,TRAF1,CHAC1,IL1B,IL1A,CTH,PLK3,ASNS,NUPR1,HERPUD1,AARS,PTGS2,CSRNP1,TRIB3,GADD45A,SERPINE1,RNF144B,TXNIP,EGR1,PIK3CD,INHBA,ATF4,STK40,ZFP36,SERPINB9,1810011O10RIK,OSM	0.281	0.018	4.41e-07
GO:0035556	intracellular signal transduction	2353	114	37	CCL3,MERTK,CSF1,RND3,CCL4,TNFAIP3,DUSP6,PLK2,RCAN1,TNF,HBEGF,RGS2,CHAC1,IL1B,BCAR3,CTH,3110043O21RIK,SESN2,NUPR1,MT2,HERPUD1,PTGS2,TRIB3,CCL7,GADD45A,SESN1,PIK3CD,TLR8,INHBA,ATF4,STK40,ZFP36,1190002N15RIK,TIFAB,1810011O10RIK,SIPA1,OSM	0.325	0.016	6.78e-07
GO:0001660	fever generation	11	114	5	TNF,IL1RN,IL1B,IL1A,PTGS2	0.044	0.455	3.17e-06
GO:0048731	system development	4350	114	49	CCL3,IFRD1,IL7R,ODC1,MERTK,CSF1,CD83,KDM6B,TNFAIP3,DUSP6,RSAD2,PLK2,RCAN1,TNF,HBEGF,ZFAND5,LAMC2,TNN,JAG1,CHAC1,IL1B,IL1A,SLC7A11,BCAR3,CTH,LMO4,ASNS,CLEC4E,NUPR1,AARS,PTGS2,CSRNP1,TIPARP,ACTA2,SERPINE1,TXNIP,EGR1,SLC7A5,INHBA,STK40,MAFF,ZFP36,1190002N15RIK,TIFAB,MAF,1810011O10RIK,NBEAL2,OSM,EIF2S2	0.43	0.011	3.17e-05
GO:0032268	regulation of cellular protein metabolic process	2374	114	34	CCL3,WDFY2,CSF1,CCL4,TNFAIP3,DUSP6,PLK2,RCAN1,TNF,HBEGF,RGS2,CHAC1,IL1B,BCAR3,PLK3,SESN2,NUPR1,HERPUD1,PTGS2,TRIB3,JDP2,CCL7,GADD45A,ZFYVE28,SERPINE1,RNF144B,EGR1,TLR8,INHBA,STK40,ZFP36,SERPINB9,1810011O10RIK,OSM	0.298	0.014	4.92e-05
GO:0009636	response to toxic substance	226	114	11	CCL3,KDM6B,CCL4,TNF,SLC7A11,SESN2,ASNS,NUPR1,MT2,PTGS2,SESN1	0.096	0.049	5.69e-05
GO:1901700	response to oxygen-containing compound	1498	114	26	CCL3,FOSB,KDM6B,TNFAIP3,PFKL,TNF,JAG1,IL1B,PLK3,SESN2,SLC25A33,ASNS,AQP9,PTGS2,TRIB3,CCL7,SERPINE1,SESN1,TXNIP,EGR1,INHBA,ATF4,ZFP36,ADH7,SIPA1,CXCL2	0.228	0.017	8.21e-05
GO:0031399	regulation of protein modification process	1615	114	27	CCL3,WDFY2,CSF1,CCL4,TNFAIP3,DUSP6,RCAN1,TNF,HBEGF,RGS2,IL1B,BCAR3,SESN2,NUPR1,HERPUD1,PTGS2,TRIB3,JDP2,CCL7,GADD45A,ZFYVE28,EGR1,TLR8,INHBA,STK40,1810011O10RIK,OSM	0.237	0.017	9.2e-05
GO:0042325	regulation of phosphorylation	1401	114	25	CCL3,WDFY2,CSF1,CCL4,TNFAIP3,DUSP6,TNF,HBEGF,RGS2,IL1B,BCAR3,LMO4,SESN2,SLC25A33,PTGS2,TRIB3,CCL7,GADD45A,ZFYVE28,EGR1,TLR8,INHBA,STK40,1810011O10RIK,OSM	0.219	0.018	9.27e-05
GO:0002682	regulation of immune system process	1207	114	23	CCL3,IL7R,MERTK,CSF1,CD83,CCL4,TNFAIP3,RSAD2,TNF,JAG1,IL1B,IL1A,CLEC4E,SLC7A2,CCL7,SERPINE1,PIK3CD,TLR8,INHBA,ZFP36,SERPINB9,1810011O10RIK,CXCL2	0.202	0.019	0.000109
GO:0071310	cellular response to organic substance	2112	114	31	CCL3,FOSB,IL7R,CSF1,CCL4,TNFAIP3,DUSP6,TNF,IL1RN,IL1B,IL1A,CTH,SESN2,SLC25A33,ASNS,HERPUD1,AQP9,PTGS2,TRIB3,IFIT1,TIPARP,CCL7,SERPINE1,SESN1,EGR1,INHBA,ATF4,CCRL2,ZFP36,CXCL2,OSM	0.272	0.015	0.000144
GO:0001816	cytokine production	611	114	16	CCL3,MERTK,CD83,TNFAIP3,RSAD2,TNF,IL1B,IL1A,CLEC4E,PTGS2,SERPINE1,EGR1,TLR8,ATF4,ZFP36,MAF	0.14	0.026	0.000232
GO:0097529	myeloid leukocyte migration	166	114	8	CCL3,CSF1,CCL4,IL1B,IL1A,CCL7,SERPINE1,CXCL2	0.07	0.048	0.00517
GO:2000503	positive regulation of natural killer cell chemotaxis	6	114	3	CCL3,CCL4,CCL7	0.026	0.5	0.00545
GO:0034114	regulation of heterotypic cell-cell adhesion	22	114	4	TNFAIP3,TNF,IL1RN,IL1B	0.035	0.182	0.00952
GO:0042346	positive regulation of NF-kappaB import into nucleus	22	114	4	TNF,IL1B,PTGS2,1810011O10RIK	0.035	0.182	0.00952
GO:0006357	regulation of transcription from RNA polymerase II promoter	1856	114	25	CCL3,IFRD1,FOSB,KDM6B,TNF,JAG1,IL1B,IL1A,LMO4,PLK3,SESN2,NUPR1,CSRNP1,TRIB3,JDP2,ZFP395,NFKBIZ,TXNIP,EGR1,INHBA,ATF4,MAFF,ZFP36,MAF,OSM	0.219	0.013	0.0166
GO:0040007	growth	952	114	17	IFRD1,IL7R,CSF1,DUSP6,TNF,HBEGF,TNN,SESN2,SLC25A33,NUPR1,MT2,SESN1,OSGIN2,INHBA,STK40,1190002N15RIK,OSM	0.149	0.018	0.0175
GO:0042035	regulation of cytokine biosynthetic process	93	114	6	TNF,IL1B,IL1A,EGR1,TLR8,ZFP36	0.053	0.065	0.0185
GO:0051048	negative regulation of secretion	206	114	8	PFKL,RSAD2,TNF,IL1B,RAB11FIP1,TLR8,TIFAB,OSM	0.07	0.039	0.0253
GO:0032611	interleukin-1 beta production	58	114	5	CCL3,TNFAIP3,IL1B,EGR1,TLR8	0.044	0.086	0.0259
GO:0003333	amino acid transmembrane transport	61	114	5	SLC1A4,SLC7A11,SLC7A2,SLC7A5,SLC7A1	0.044	0.082	0.0332
Molecular function
ID	Name	T	Q	Q&T	Q&T list	Q&T/Q	Q&T/T	corrected p-value
GO:0005515	protein binding	8206	114	74	CCL3,IFRD1,ODC1,WDFY2,CSF1,RND3,KDM6B,CCL4,TNFAIP3,DUSP6,APPL2,PFKL,RSAD2,PLK2,RCAN1,TNF,HBEGF,RAB3IL1,NOP58,RGS1,RGS2,TNN,TRAF1,IL1RN,JAG1,CHAC1,IL1B,IL1A,BCAR3,CTH,LMO4,3110043O21RIK,PLK3,SESN2,ASNS,GARS,FRMD4B,CLEC4E,BCAT1,RAB11FIP1,HERPUD1,AARS,PTGS2,TRIB3,JDP2,IFIT1,NFKBIZ,CCL7,ACTA2,GADD45A,MXD4,SERPINE1,RNF144B,SESN1,TXNIP,EGR1,TLR8,OSGIN2,INHBA,KIF21B,ATF4,STK40,CCRL2,RIN3,ZFP36,SERPINB9,…	0.649	0.009	5.28e-06
GO:0005126	cytokine receptor binding	287	114	13	CCL3,CSF1,CCL4,TNF,TRAF1,IL1RN,IL1B,IL1A,CCL7,INHBA,CCRL2,CXCL2,OSM	0.114	0.045	6.93e-06
GO:0098772	molecular function regulator	1661	114	29	CCL3,RIN2,CSF1,CCL4,RCAN1,TNF,HBEGF,RAB3IL1,RGS1,RGS2,IL1RN,IL1B,IL1A,BCAR3,3110043O21RIK,SESN2,TRIB3,CCL7,SERPINE1,AZIN1,TXNIP,OSGIN2,INHBA,RIN3,SERPINB9,ADH7,SIPA1,CXCL2,OSM	0.254	0.017	9.66e-06

## Sheet: KEGG enrichment
KEGG pathway enrichment analysis
Response to virulent strain R7B
ID	Name	T	Q	Q&T	Q&T list	Q&T/Q	Q&T/T	corrected p-value
KEGG:04668	TNF signaling pathway	108	65	10	CSF1,TNFAIP3,TNF,TRAF1,JAG1,IL1B,PTGS2,PIK3CD,ATF4,CXCL2	0.154	0.093	1.1e-06
KEGG:04657	IL-17 signaling pathway	92	65	7	FOSB,TNFAIP3,TNF,IL1B,PTGS2,CCL7,CXCL2	0.108	0.076	0.000704
KEGG:04060	Cytokine-cytokine receptor interaction	273	65	11	CCL3,IL7R,CSF1,CCL4,TNF,IL1B,IL1A,CCL7,INHBA,CXCL2,OSM	0.169	0.04	0.000901
KEGG:04064	NF-kappa B signaling pathway	100	65	7	CCL4,TNFAIP3,TNF,TRAF1,IL1B,PTGS2,CXCL2	0.108	0.07	0.00122
KEGG:04620	Toll-like receptor signaling pathway	100	65	6	CCL3,CCL4,TNF,IL1B,PIK3CD,TLR8	0.092	0.06	0.0098
