# Supplementary material for: Mucor circinelloides Thrives inside the Phagosome through an Atf-Mediated Germination Pathway
Source: mBio. 2019 Feb 5;10(1):e02765-18. doi: 10.1128/mBio.02765-18 (PMC6428757; doi:10.1128/mBio.02765-18)
Supplement: DATA SET S3 [file mBio.02765-18-sd003.xlsx]

## Sheet: DE genes
S3 Dataset. Differentially expressed genes in Mucor atf1 and atf2 mutant strains after 5h interaction with mouse macrophages
# Expression values of Mucor R7B wild-type strain, atf1, and atf2 mutants interacting with mouse macrophages for 5h (R7BMϕ, Atf1Mϕ, and Atf2Mϕ, respectively) and grown in solid MMC media for 24h (R7Bc24h, Atf1c24h, and Atf2c24h, respectively)
	Log2-fold change and statistical significance (Q≤0.05)								FPKM values						Q values (FDR test)				Genomic coordinates and # exons					Predicted annotation
ID JGI v2	R7BMϕ-Atf1Mϕ	significant	R7BMϕ-Atf2Mϕ	significant	R7Bc24h-Atf1c24h	significant	R7Bc24h-Atf2c24h	significant	R7BMϕ FPKM	Atf1Mϕ FPKM	Atf2Mϕ FPKM	R7Bc24h FPKM	Atf1c24h FPKM	Atf2c24h FPKM	R7BMϕ-Atf1Mϕ Q-value	R7BMϕ-Atf2Mϕ Q-value	R7Bc24h-Atf1c24h Q-value	R7Bc24h-Atf2c24h Q-value	scaffold	start	end	strand	exons	InterPRO predicted domains	Alternative predicted domains	GO terms	KOG ID	KOG description	KOG class	KOG group	KEGG definition	KEGG activity	KEGG cofactor	KEGG diseases	KEGG pathway	KEGG pathway class	KEGG pathway type	User annotations
115810	0	no	0	no	0	no	0	no	0	0	0	0	0	0	1	1	1	1	scaffold_11	806205	806473	+	2	.	.	.	.	.	.	.	.	.	.	.	.	.	.	.
84676	-1.71219	no	9.99	no	9.99	no	-0.559992	no	0.0499349	0.163615	0	0.0468159	0	0.0690189	1	1	1	1	scaffold_06	1688349	1690230	-	4	IPR000818~TEA/ATTS	HMMPfam~PF01285~TEA|FPrintScan~PR00065~TEADOMAIN|ProfileScan~PS51088~TEA_2|HMMSmart~SM00426~no description	GO:0003700~sequence-specific DNA binding transcription factor activity~Interacting selectively and non-covalently with a specific DNA sequence in order to modulate transcription. The transcription factor may or may not also interact selectively with a protein or macromolecular complex.|GO:0005634~nucleus~A membrane-bounded organelle of eukaryotic cells in which chromosomes are housed and replicat…	KOG3841	TEF-1 and related transcription factor, TEAD family	Transcription	INFORMATION STORAGE AND PROCESSING	.	.	.	.	.	.	.	Name~Maria Olmedo~mariaolmedo@us.es~2013-05-23~AbaA|Description~Maria Olmedo~mariaolmedo@us.es~2013-05-23~Transcriptional activator ATTS domain|Defline~Ekaterina Shelest~ekaterina.shelest@hki-jena.de~2014-11-18~TEA/ATTS transcription factor
106595	9.99	no	2.30584	no	0.0136195	no	0.635511	no	0.670812	0	0.135667	0.333174	0.330044	0.214468	1	1	1	1	scaffold_02	1092607	1095046	+	8	IPR000818~TEA/ATTS	HMMPfam~PF01285~TEA|FPrintScan~PR00065~TEADOMAIN|ProfileScan~PS51088~TEA_2|HMMSmart~SM00426~no description	GO:0003700~sequence-specific DNA binding transcription factor activity~Interacting selectively and non-covalently with a specific DNA sequence in order to modulate transcription. The transcription factor may or may not also interact selectively with a protein or macromolecular complex.|GO:0005634~nucleus~A membrane-bounded organelle of eukaryotic cells in which chromosomes are housed and replicat…	KOG3841	TEF-1 and related transcription factor, TEAD family	Transcription	INFORMATION STORAGE AND PROCESSING	.	.	.	.	.	.	.	Name~Maria Olmedo~mariaolmedo@us.es~2013-05-23~AbaB|Description~Maria Olmedo~mariaolmedo@us.es~2013-05-23~Transcriptional activator ATTS domain|Defline~Ekaterina Shelest~ekaterina.shelest@hki-jena.de~2014-11-18~TEA/ATTS transcription factor
155149	1.16605	yes	1.20756	yes	-0.315127	no	0	no	10432.1	4648.95	4517.09	6493	8078.07	0	0.000209953	0.000209953	0.34884	1	scaffold_02	366966	368240	+	3	IPR013149~Alcohol dehydrogenase, zinc-binding|IPR013154~Alcohol dehydrogenase GroES-like|IPR002328~Alcohol dehydrogenase, zinc-containing, conserved site|IPR006140~D-isomer specific 2-hydroxyacid dehydrogenase, NAD-binding|IPR003006~Immunoglobulin/major histocompatibility complex, conserved site|IPR011032~GroES-like|IPR016040~NAD(P)-binding	HMMPfam~PF00107~ADH_zinc_N|HMMPfam~PF08240~ADH_N|ScanRegExp~PS00059~ADH_ZINC|ScanRegExp~PS00065~D_2_HYDROXYACID_DH_1|ScanRegExp~PS00290~IG_MHC|superfamily~SSF50129~GroES-like|superfamily~SSF51735~NAD(P)-binding Rossmann-fold domains	GO:0008270~zinc ion binding~Interacting selectively and non-covalently with zinc (Zn) ions.|GO:0016491~oxidoreductase activity~Catalysis of an oxidation-reduction (redox) reaction, a reversible chemical reaction in which the oxidation state of an atom or atoms within a molecule is altered. One substrate acts as a hydrogen or electron donor and becomes oxidized, while the other acts as hydrogen or…	KOG0023	Alcohol dehydrogenase, class V	Secondary metabolites biosynthesis, transport and catabolism	METABOLISM	Alcohol dehydrogenase (NADP+).	An alcohol + NADP(+) = an aldehyde + NADPH.	Zinc.	\N	Caprolactam degradation,Glycerolipid metabolism,Glycolysis / Gluconeogenesis,Pentose and glucuronate interconversions	Biodegradation of Xenobiotics,Carbohydrate Metabolism,Metabolism of Complex Lipids	METABOLIC	.
104161	0.144538	no	0.0487045	no	0.232967	no	-0.0110702	no	135.985	123.022	131.471	144.499	122.952	145.612	0.608529	0.877326	0.465737	0.976548	scaffold_01	3735839	3738600	+	.	IPR003100~Argonaute and Dicer protein, PAZ|IPR003165~Stem cell self-renewal protein Piwi|IPR014811~Region of unknown function DUF1785|IPR012337~Polynucleotidyl transferase, Ribonuclease H fold	HMMPfam~PF02170~PAZ|HMMPfam~PF02171~Piwi|HMMPfam~PF08699~DUF1785|ProfileScan~PS50821~PAZ|ProfileScan~PS50822~PIWI|superfamily~SSF101690~PAZ domain|superfamily~SSF53098~Ribonuclease H-like	GO:0003676~nucleic acid binding~Interacting selectively and non-covalently with any nucleic acid.	KOG1041	Translation initiation factor 2C (eIF-2C) and related proteins	Translation, ribosomal structure and biogenesis	INFORMATION STORAGE AND PROCESSING	.	.	.	.	.	.	.	Name~Rosa M. Ruiz Vazquez~rmruiz@um.es~2015-01-11~Ago-1|Description~Fatima Silva~fatimasf@um.es~2009-03-07~similar to AGO1|Defline~Rosa M. Ruiz Vazquez~rmruiz@um.es~2015-01-11~Catalytic component of the RISC complex similar to Argonaute|Disposition~Fatima Silva~fatimasf@um.es~2011-12-04~Catalog|EST evidence~Fatima Silva~fatimasf@um.es~2009-03-07~Yes~cDNA sequenced - Maria Cervantes
195366	-0.431253	no	-0.731116	yes	0.638135	yes	1.39075	yes	2.90089	3.91158	4.81526	17.922	11.5156	6.83483	0.273532	0.0473581	0.0184838	0.000209953	scaffold_09	522961	525659	+	.	IPR003100~Argonaute and Dicer protein, PAZ|IPR003165~Stem cell self-renewal protein Piwi|IPR014811~Region of unknown function DUF1785|IPR012337~Polynucleotidyl transferase, Ribonuclease H fold	HMMPfam~PF02170~PAZ|HMMPfam~PF02171~Piwi|HMMPfam~PF08699~DUF1785|ProfileScan~PS50821~PAZ|ProfileScan~PS50822~PIWI|superfamily~SSF101690~PAZ domain|superfamily~SSF53098~Ribonuclease H-like	GO:0003676~nucleic acid binding~Interacting selectively and non-covalently with any nucleic acid.	KOG1041	Translation initiation factor 2C (eIF-2C) and related proteins	Translation, ribosomal structure and biogenesis	INFORMATION STORAGE AND PROCESSING	.	.	.	.	.	.	.	Name~Rosa M. Ruiz Vazquez~rmruiz@um.es~2015-01-11~Ago-2|Description~Fatima Silva~fatimasf@um.es~2011-12-04~Similar to AGO1, expressed pseudogen|Model Notes~Fatima Silva~fatimasf@um.es~2011-12-04~STOP codon in transcript|Defline~Rosa M. Ruiz Vazquez~rmruiz@um.es~2015-01-11~Catalytic component of the RISC complex similar to Argonaute|Disposition~Fatima Silva~fatimasf@um.es~2011-12-04~Catalog|EST ev…
104163	-0.431307	no	-0.63759	no	-0.620109	no	-0.821164	no	0.143514	0.193522	0.223268	0.705374	1.08415	1.24628	1	1	1	1	scaffold_06	1878601	1881328	-	4	IPR003100~Argonaute and Dicer protein, PAZ|IPR003165~Stem cell self-renewal protein Piwi|IPR014811~Region of unknown function DUF1785|IPR012337~Polynucleotidyl transferase, Ribonuclease H fold	HMMPfam~PF02170~PAZ|HMMPfam~PF02171~Piwi|HMMPfam~PF08699~DUF1785|ProfileScan~PS50821~PAZ|ProfileScan~PS50822~PIWI|superfamily~SSF101690~PAZ domain|superfamily~SSF53098~Ribonuclease H-like	GO:0003676~nucleic acid binding~Interacting selectively and non-covalently with any nucleic acid.	KOG1041	Translation initiation factor 2C (eIF-2C) and related proteins	Translation, ribosomal structure and biogenesis	INFORMATION STORAGE AND PROCESSING	.	.	.	.	.	.	.	Name~Fatima Silva~fatimasf@um.es~2009-03-07~ago3|Description~Fatima Silva~fatimasf@um.es~2009-03-07~similar to Argonauta|EST evidence~Fatima Silva~fatimasf@um.es~2009-03-07~Yes~cDNA sequenced by Maria Carvantes
75024	0.470669	no	0.308968	no	-1.27935	no	-6.36977	yes	3587.35	2588.74	2895.78	3.06478	7.43915	253.45	0.0744529	0.261483	0.121206	0.000209953	scaffold_06	1372829	1373552	-	2	IPR002680~Alternative oxidase	HMMPfam~PF01786~AOX	GO:0005740~mitochondrial envelope~The double lipid bilayer enclosing the mitochondrion and separating its contents from the cell cytoplasm; includes the intermembrane space.|GO:0007585~respiratory gaseous exchange~The process of gaseous exchange between an organism and its environment. In plants, microorganisms, and many small animals, air or water makes direct contact with the organism's cells o…	.	.	.	.	.	.	.	.	.	.	.	Name~Jose Luis Lavin~joluito@gmail.com~2008-11-12~AOX|Description~Jose Luis Lavin~joluito@gmail.com~2008-11-12~Alternative oxidase, mitochondrial precursor |Defline~Jose Luis Lavin~joluito@gmail.com~2008-11-12~AOX, Alternative oxidase, mitochondrial precursor. |ISS~Jose Luis Lavin~joluito@gmail.com~2009-07-27~GO:0007585~respiratory gaseous exchange~The process of gaseous exchange between an organ…
167023	1.60469	yes	1.19613	yes	-2.02599	yes	0.609019	no	2790.86	917.649	1218.06	2.30574	9.39062	1.51174	0.000209953	0.000209953	0.0295496	0.623579	scaffold_08	1971454	1972377	+	2	IPR000425~Major intrinsic protein	BlastProDom~PD000295~AQP9_HUMAN_O43315;|HMMPfam~PF00230~MIP|FPrintScan~PR00783~MINTRINSICP|superfamily~SSF81338~Aquaporin-like	GO:0005215~transporter activity~Enables the directed movement of substances (such as macromolecules, small molecules, ions) into, out of or within a cell, or between cells.|GO:0006810~transport~The directed movement of substances (such as macromolecules, small molecules, ions) into, out of or within a cell, or between cells, or within a multicellular organism by means of some agent such as a tran…	KOG0223	Aquaporin (major intrinsic protein family)	Carbohydrate transport and metabolism	METABOLISM	.	.	.	.	.	.	.	.
157293	-0.140671	no	-0.137095	no	-0.29274	no	-0.287768	no	518.011	571.064	569.651	1077.94	1320.44	1315.9	0.624857	0.635916	0.342166	0.349402	scaffold_09	34578	35469	-	4	IPR006689~ARF/SAR superfamily|IPR001806~Ras GTPase|IPR006688~ADP-ribosylation factor|IPR003579~Ras small GTPase, Rab type|IPR006687~GTP-binding protein SAR1|IPR005225~Small GTP-binding protein	HMMPfam~PF00025~Arf|FPrintScan~PR00328~SAR1GTPBP|FPrintScan~PR00449~RASTRNSFRMNG|ScanRegExp~PS01019~ARF|HMMSmart~SM00175~no description|HMMSmart~SM00177~no description|HMMSmart~SM00178~no description|superfamily~SSF52540~P-loop containing nucleoside triphosphate hydrolases|HMMTigr~TIGR00231~small_GTP: small GTP-binding protein domain	GO:0005525~GTP binding~Interacting selectively and non-covalently with GTP, guanosine triphosphate.|GO:0007264~small GTPase mediated signal transduction~Any series of molecular signals in which a small monomeric GTPase relays one or more of the signals.|GO:0005622~intracellular~The living contents of a cell; the matter contained within (but not including) the plasma membrane, usually taken to exc…	KOG0070	GTP-binding ADP-ribosylation factor Arf1	Intracellular trafficking, secretion, and vesicular transport	CELLULAR PROCESSES AND SIGNALING	.	.	.	.	.	.	.	.
156501	-0.276271	no	-0.00868325	no	-0.107368	no	-0.198355	no	244.363	295.938	245.838	326.781	352.028	374.945	0.291085	0.978929	0.749134	0.529016	scaffold_05	2109211	2110195	+	4	IPR006689~ARF/SAR superfamily|IPR001806~Ras GTPase|IPR006688~ADP-ribosylation factor|IPR003579~Ras small GTPase, Rab type|IPR006687~GTP-binding protein SAR1|IPR005225~Small GTP-binding protein	HMMPfam~PF00025~Arf|FPrintScan~PR00328~SAR1GTPBP|FPrintScan~PR00449~RASTRNSFRMNG|ScanRegExp~PS01019~ARF|HMMSmart~SM00175~no description|HMMSmart~SM00177~no description|HMMSmart~SM00178~no description|superfamily~SSF52540~P-loop containing nucleoside triphosphate hydrolases|HMMTigr~TIGR00231~small_GTP: small GTP-binding protein domain	GO:0005525~GTP binding~Interacting selectively and non-covalently with GTP, guanosine triphosphate.|GO:0007264~small GTPase mediated signal transduction~Any series of molecular signals in which a small monomeric GTPase relays one or more of the signals.|GO:0005622~intracellular~The living contents of a cell; the matter contained within (but not including) the plasma membrane, usually taken to exc…	KOG0070	GTP-binding ADP-ribosylation factor Arf1	Intracellular trafficking, secretion, and vesicular transport	CELLULAR PROCESSES AND SIGNALING	.	.	.	.	.	.	.	.
155350	-0.981426	yes	-1.08163	yes	-0.0079047	no	0.0959472	no	55.129	108.848	116.676	234.144	235.431	219.079	0.000209953	0.000209953	0.982778	0.775866	scaffold_02	2635716	2636587	+	2	IPR006689~ARF/SAR superfamily|IPR001806~Ras GTPase|IPR006688~ADP-ribosylation factor|IPR003579~Ras small GTPase, Rab type|IPR006687~GTP-binding protein SAR1|IPR005225~Small GTP-binding protein	HMMPfam~PF00025~Arf|FPrintScan~PR00328~SAR1GTPBP|FPrintScan~PR00449~RASTRNSFRMNG|ScanRegExp~PS01019~ARF|HMMSmart~SM00175~no description|HMMSmart~SM00177~no description|HMMSmart~SM00178~no description|superfamily~SSF52540~P-loop containing nucleoside triphosphate hydrolases|HMMTigr~TIGR00231~small_GTP: small GTP-binding protein domain	GO:0005525~GTP binding~Interacting selectively and non-covalently with GTP, guanosine triphosphate.|GO:0007264~small GTPase mediated signal transduction~Any series of molecular signals in which a small monomeric GTPase relays one or more of the signals.|GO:0005622~intracellular~The living contents of a cell; the matter contained within (but not including) the plasma membrane, usually taken to exc…	KOG0071	GTP-binding ADP-ribosylation factor Arf6 (dArf3)	Intracellular trafficking, secretion, and vesicular transport	CELLULAR PROCESSES AND SIGNALING	.	.	.	.	.	.	.	.
32250	0.493966	no	0.360044	no	-1.11419	no	0.200809	no	10.9747	7.79283	8.55086	2.11155	4.57094	1.83718	0.385484	0.539455	0.3033	0.897854	scaffold_01	3601724	3602392	-	3	IPR006689~ARF/SAR superfamily|IPR001806~Ras GTPase|IPR006688~ADP-ribosylation factor|IPR003579~Ras small GTPase, Rab type|IPR006687~GTP-binding protein SAR1|IPR005225~Small GTP-binding protein	HMMPfam~PF00025~Arf|FPrintScan~PR00328~SAR1GTPBP|FPrintScan~PR00449~RASTRNSFRMNG|ScanRegExp~PS01019~ARF|HMMSmart~SM00175~no description|HMMSmart~SM00177~no description|HMMSmart~SM00178~no description|superfamily~SSF52540~P-loop containing nucleoside triphosphate hydrolases|HMMTigr~TIGR00231~small_GTP: small GTP-binding protein domain	GO:0005525~GTP binding~Interacting selectively and non-covalently with GTP, guanosine triphosphate.|GO:0007264~small GTPase mediated signal transduction~Any series of molecular signals in which a small monomeric GTPase relays one or more of the signals.|GO:0005622~intracellular~The living contents of a cell; the matter contained within (but not including) the plasma membrane, usually taken to exc…	KOG0071	GTP-binding ADP-ribosylation factor Arf6 (dArf3)	Intracellular trafficking, secretion, and vesicular transport	CELLULAR PROCESSES AND SIGNALING	.	.	.	.	.	.	.	.
155647	0.129064	no	-0.355204	no	-0.332891	no	-0.418204	no	111.096	101.589	142.11	100.66	126.784	134.508	0.648787	0.167151	0.232071	0.120729	scaffold_03	1495530	1496492	-	5	IPR006689~ARF/SAR superfamily|IPR001806~Ras GTPase|IPR006688~ADP-ribosylation factor|IPR003579~Ras small GTPase, Rab type|IPR006687~GTP-binding protein SAR1|IPR005225~Small GTP-binding protein	HMMPfam~PF00025~Arf|FPrintScan~PR00328~SAR1GTPBP|FPrintScan~PR00449~RASTRNSFRMNG|ScanRegExp~PS01019~ARF|HMMSmart~SM00175~no description|HMMSmart~SM00177~no description|HMMSmart~SM00178~no description|superfamily~SSF52540~P-loop containing nucleoside triphosphate hydrolases|HMMTigr~TIGR00231~small_GTP: small GTP-binding protein domain	GO:0005525~GTP binding~Interacting selectively and non-covalently with GTP, guanosine triphosphate.|GO:0007264~small GTPase mediated signal transduction~Any series of molecular signals in which a small monomeric GTPase relays one or more of the signals.|GO:0005622~intracellular~The living contents of a cell; the matter contained within (but not including) the plasma membrane, usually taken to exc…	KOG0072	GTP-binding ADP-ribosylation factor-like protein ARL1	Intracellular trafficking, secretion, and vesicular transport	CELLULAR PROCESSES AND SIGNALING	.	.	.	.	.	.	.	.
112008	-0.188512	no	0.0151043	no	-0.138224	no	0.0763018	no	28.2594	32.2041	27.9651	72.1928	79.4517	68.4738	0.625037	0.973197	0.696858	0.840868	scaffold_05	3043376	3044284	+	7	IPR006689~ARF/SAR superfamily|IPR001806~Ras GTPase|IPR006688~ADP-ribosylation factor|IPR003579~Ras small GTPase, Rab type|IPR006687~GTP-binding protein SAR1|IPR005225~Small GTP-binding protein	HMMPfam~PF00025~Arf|FPrintScan~PR00328~SAR1GTPBP|FPrintScan~PR00449~RASTRNSFRMNG|ScanRegExp~PS01019~ARF|HMMSmart~SM00175~no description|HMMSmart~SM00177~no description|HMMSmart~SM00178~no description|superfamily~SSF52540~P-loop containing nucleoside triphosphate hydrolases|HMMTigr~TIGR00231~small_GTP: small GTP-binding protein domain	GO:0005525~GTP binding~Interacting selectively and non-covalently with GTP, guanosine triphosphate.|GO:0007264~small GTPase mediated signal transduction~Any series of molecular signals in which a small monomeric GTPase relays one or more of the signals.|GO:0005622~intracellular~The living contents of a cell; the matter contained within (but not including) the plasma membrane, usually taken to exc…	KOG0070	GTP-binding ADP-ribosylation factor Arf1	Intracellular trafficking, secretion, and vesicular transport	CELLULAR PROCESSES AND SIGNALING	.	.	.	.	.	.	.	.
190180	5.89577	yes	0.639372	yes	6.56698	no	-0.0153264	no	60.6264	1.01826	38.9217	10.32	0.108849	10.4303	0.00040104	0.00469472	0.329337	0.976413	scaffold_05	3100121	3101420	-	3	IPR011616~bZIP transcription factor, bZIP-1|IPR004827~Basic-leucine zipper (bZIP) transcription factor|IPR011029~DEATH-like	HMMPfam~PF00170~bZIP_1|ScanRegExp~PS00036~BZIP_BASIC|ProfileScan~PS50217~BZIP|HMMSmart~SM00338~no description|superfamily~SSF47986~DEATH domain	GO:0003700~sequence-specific DNA binding transcription factor activity~Interacting selectively and non-covalently with a specific DNA sequence in order to modulate transcription. The transcription factor may or may not also interact selectively with a protein or macromolecular complex.|GO:0005634~nucleus~A membrane-bounded organelle of eukaryotic cells in which chromosomes are housed and replicat…	KOG1414	Transcriptional activator FOSB/c-Fos and related bZIP transcription factors	Transcription	INFORMATION STORAGE AND PROCESSING	.	.	.	.	.	.	.	Defline~Ekaterina Shelest~ekaterina.shelest@hki-jena.de~2014-11-18~Basic-leucine zipper (bZIP) transcription factor
156289	-0.732614	yes	9.99	yes	-1.12338	yes	9.99	yes	34.576	57.4531	0	27.8615	60.6984	0	0.00469472	0.000209953	0.000209953	0.000209953	scaffold_04	3910046	3910889	-	3	IPR011616~bZIP transcription factor, bZIP-1|IPR004827~Basic-leucine zipper (bZIP) transcription factor|IPR008917~Eukaryotic transcription factor, Skn-1-like, DNA-binding	HMMPfam~PF00170~bZIP_1|ScanRegExp~PS00036~BZIP_BASIC|ProfileScan~PS50217~BZIP|HMMSmart~SM00338~no description|superfamily~SSF47454~A DNA-binding domain in eukaryotic transcription factors	GO:0003700~sequence-specific DNA binding transcription factor activity~Interacting selectively and non-covalently with a specific DNA sequence in order to modulate transcription. The transcription factor may or may not also interact selectively with a protein or macromolecular complex.|GO:0005634~nucleus~A membrane-bounded organelle of eukaryotic cells in which chromosomes are housed and replicat…	KOG1414	Transcriptional activator FOSB/c-Fos and related bZIP transcription factors	Transcription	INFORMATION STORAGE AND PROCESSING	.	.	.	.	.	.	.	Defline~Ekaterina Shelest~ekaterina.shelest@hki-jena.de~2014-11-18~Skn-1-like Basic-leucine zipper (bZIP) transcription factor
51865	0.630826	yes	0.628877	yes	0.18953	no	-0.0907975	no	314.909	203.37	203.645	130.191	114.163	138.648	0.0089419	0.00970273	0.545892	0.78621	scaffold_12	735970	737878	-	4	IPR000194~ATPase, F1/V1/A1 complex, alpha/beta subunit, nucleotide-binding|IPR000793~ATPase, F1/V1/A1 complex, alpha/beta subunit, C-terminal|IPR004100~ATPase, F1/V1/A1 complex, alpha/beta subunit, N-terminal|IPR005294~ATPase, F1 complex, alpha subunit	HMMPfam~PF00006~ATP-synt_ab|HMMPfam~PF00306~ATP-synt_ab_C|HMMPfam~PF02874~ATP-synt_ab_N|ScanRegExp~PS00152~ATPASE_ALPHA_BETA|superfamily~SSF47917~C-terminal domain of alpha and beta subunits of F1 ATP synthase|superfamily~SSF50615~N-terminal domain of alpha and beta subunits of F1 ATP synthase|superfamily~SSF52540~P-loop containing nucleoside triphosphate hydrolases|HMMTigr~TIGR00962~atpA: ATP sy…	GO:0015078~hydrogen ion transmembrane transporter activity~Catalysis of the transfer of hydrogen ions from one side of a membrane to the other.|GO:0016469~proton-transporting two-sector ATPase complex~A large protein complex that catalyzes the synthesis or hydrolysis of ATP by a rotational mechanism, coupled to the transport of protons across a membrane. The complex comprises a membrane sector (F…	KOG1353	F0F1-type ATP synthase, alpha subunit	Energy production and conversion	METABOLISM	H(+)-transporting two-sector ATPase.	ATP + H(2)O + H(+)(In) = ADP + phosphate + H(+)(Out).	\N	\N	ATP synthesis,Flagellar assembly,Type III secretion system	Energy Metabolism,SORTING AND DEGRADATION,\N	METABOLIC,REGULATORY,\N	Name~Jose Luis Lavin~joluito@gmail.com~2008-11-12~ATP1|Description~Jose Luis Lavin~joluito@gmail.com~2008-11-12~Alpha subunit of the F1 sector of mitochondrial F1F0 ATP synthase, which is a large, evolutionarily conserved enzyme complex required for ATP synthesis |Defline~Jose Luis Lavin~joluito@gmail.com~2008-11-12~ATP1, Alpha subunit of the F1 sector of mitochondrial F1F0 ATP synthase.|ISS~Jose…
185539	0.506513	yes	0.427749	no	0.290986	no	-0.0265531	no	245.703	172.956	182.661	107.442	87.8169	109.438	0.0362607	0.0807452	0.322512	0.943487	scaffold_08	1354508	1356687	+	4	IPR000194~ATPase, F1/V1/A1 complex, alpha/beta subunit, nucleotide-binding|IPR000793~ATPase, F1/V1/A1 complex, alpha/beta subunit, C-terminal|IPR004100~ATPase, F1/V1/A1 complex, alpha/beta subunit, N-terminal|IPR005294~ATPase, F1 complex, alpha subunit	HMMPfam~PF00006~ATP-synt_ab|HMMPfam~PF00306~ATP-synt_ab_C|HMMPfam~PF02874~ATP-synt_ab_N|ScanRegExp~PS00152~ATPASE_ALPHA_BETA|superfamily~SSF47917~C-terminal domain of alpha and beta subunits of F1 ATP synthase|superfamily~SSF50615~N-terminal domain of alpha and beta subunits of F1 ATP synthase|superfamily~SSF52540~P-loop containing nucleoside triphosphate hydrolases|HMMTigr~TIGR00962~atpA: ATP sy…	GO:0015078~hydrogen ion transmembrane transporter activity~Catalysis of the transfer of hydrogen ions from one side of a membrane to the other.|GO:0016469~proton-transporting two-sector ATPase complex~A large protein complex that catalyzes the synthesis or hydrolysis of ATP by a rotational mechanism, coupled to the transport of protons across a membrane. The complex comprises a membrane sector (F…	KOG1353	F0F1-type ATP synthase, alpha subunit	Energy production and conversion	METABOLISM	H(+)-transporting two-sector ATPase.	ATP + H(2)O + H(+)(In) = ADP + phosphate + H(+)(Out).	\N	\N	ATP synthesis,Flagellar assembly,Type III secretion system	Energy Metabolism,SORTING AND DEGRADATION,\N	METABOLIC,REGULATORY,\N	Name~Jose Luis Lavin~joluito@gmail.com~2013-05-15~ATP1|Description~Jose Luis Lavin~joluito@gmail.com~2013-05-15~Alpha subunit of the F1 sector of mitochondrial F1F0 ATP synthase, which is a large, evolutionarily conserved enzyme complex required for ATP synthesis |Defline~Jose Luis Lavin~joluito@gmail.com~2013-05-15~ATP1, Alpha subunit of the F1 sector of mitochondrial F1F0 ATP synthase|ISS~Jose …
172750	0.470653	no	0.291554	no	0.278761	no	0.156518	no	230.377	166.249	188.223	162.84	134.229	146.098	0.0560492	0.262069	0.351897	0.633355	scaffold_05	2525133	2527060	+	4	IPR000194~ATPase, F1/V1/A1 complex, alpha/beta subunit, nucleotide-binding|IPR000793~ATPase, F1/V1/A1 complex, alpha/beta subunit, C-terminal|IPR004100~ATPase, F1/V1/A1 complex, alpha/beta subunit, N-terminal|IPR005294~ATPase, F1 complex, alpha subunit	HMMPfam~PF00006~ATP-synt_ab|HMMPfam~PF00306~ATP-synt_ab_C|HMMPfam~PF02874~ATP-synt_ab_N|ScanRegExp~PS00152~ATPASE_ALPHA_BETA|superfamily~SSF47917~C-terminal domain of alpha and beta subunits of F1 ATP synthase|superfamily~SSF50615~N-terminal domain of alpha and beta subunits of F1 ATP synthase|superfamily~SSF52540~P-loop containing nucleoside triphosphate hydrolases|HMMTigr~TIGR00962~atpA: ATP sy…	GO:0015078~hydrogen ion transmembrane transporter activity~Catalysis of the transfer of hydrogen ions from one side of a membrane to the other.|GO:0016469~proton-transporting two-sector ATPase complex~A large protein complex that catalyzes the synthesis or hydrolysis of ATP by a rotational mechanism, coupled to the transport of protons across a membrane. The complex comprises a membrane sector (F…	KOG1353	F0F1-type ATP synthase, alpha subunit	Energy production and conversion	METABOLISM	H(+)-transporting two-sector ATPase.	ATP + H(2)O + H(+)(In) = ADP + phosphate + H(+)(Out).	\N	\N	ATP synthesis,Flagellar assembly,Type III secretion system	Energy Metabolism,SORTING AND DEGRADATION,\N	METABOLIC,REGULATORY,\N	Name~Jose Luis Lavin~joluito@gmail.com~2013-05-15~ATP1|Description~Jose Luis Lavin~joluito@gmail.com~2013-05-15~Alpha subunit of the F1 sector of mitochondrial F1F0 ATP synthase, which is a large, evolutionarily conserved enzyme complex required for ATP synthesis |Defline~Jose Luis Lavin~joluito@gmail.com~2013-05-15~ATP1, Alpha subunit of the F1 sector of mitochondrial F1F0 ATP synthase|ISS~Jose …
104905	-0.313303	no	0.906868	no	1.12567	no	-0.0947374	no	6.88574	8.55588	3.67245	4.22846	1.93785	4.51545	0.481167	0.0668993	0.129416	0.900239	scaffold_01	2056372	2057542	+	5	IPR010591~ATP11	HMMPfam~PF06644~ATP11	GO:0005739~mitochondrion~A semiautonomous, self replicating organelle that occurs in varying numbers, shapes, and sizes in the cytoplasm of virtually all eukaryotic cells. It is notably the site of tissue respiration.|GO:0006461~protein complex assembly~The aggregation, arrangement and bonding together of a set of components to form a protein complex.|GO:0006461~protein complex assembly~The aggre…	KOG3281	Mitochondrial F1-ATPase assembly protein	Posttranslational modification, protein turnover, chaperones	CELLULAR PROCESSES AND SIGNALING	.	.	.	.	.	.	.	Name~Jose Luis Lavin~joluito@gmail.com~2013-05-15~ATP11|Description~Jose Luis Lavin~joluito@gmail.com~2013-05-15~Mitochondrial F1-ATPase assembly protein |Defline~Jose Luis Lavin~joluito@gmail.com~2013-05-15~ATP11, Mitochondrial F1-ATPase assembly protein |ISS~Jose Luis Lavin~joluito@gmail.com~2013-05-15~GO:0006461~protein complex assembly~The aggregation, arrangement and bonding together of a se…
156161	0.471846	yes	0.295092	no	0.137992	no	0.00950485	no	71.5589	51.5969	58.322	28.5535	25.949	28.366	0.0424002	0.229232	0.696085	0.979321	scaffold_04	2484516	2485706	+	5	IPR010591~ATP11	HMMPfam~PF06644~ATP11	GO:0005739~mitochondrion~A semiautonomous, self replicating organelle that occurs in varying numbers, shapes, and sizes in the cytoplasm of virtually all eukaryotic cells. It is notably the site of tissue respiration.|GO:0006461~protein complex assembly~The aggregation, arrangement and bonding together of a set of components to form a protein complex.|GO:0006461~protein complex assembly~The aggre…	KOG3281	Mitochondrial F1-ATPase assembly protein	Posttranslational modification, protein turnover, chaperones	CELLULAR PROCESSES AND SIGNALING	.	.	.	.	.	.	.	Name~Jose Luis Lavin~joluito@gmail.com~2013-05-15~ATP11|Description~Jose Luis Lavin~joluito@gmail.com~2013-05-15~Mitochondrial F1-ATPase assembly protein |Defline~Jose Luis Lavin~joluito@gmail.com~2013-05-15~ATP11, Mitochondrial F1-ATPase assembly protein |ISS~Jose Luis Lavin~joluito@gmail.com~2013-05-15~GO:0006461~protein complex assembly~The aggregation, arrangement and bonding together of a se…
134805	0.108799	no	0.290438	no	-0.360797	no	-0.134839	no	87.8736	81.4904	71.8501	29.7454	38.1971	32.6595	0.690276	0.234499	0.274838	0.728859	scaffold_01	2528770	2529698	+	4	IPR011419~ATP12 ATPase	HMMPfam~PF07542~ATP12	.	KOG3015	F1-ATP synthase assembly protein	Energy production and conversion	METABOLISM	.	.	.	.	.	.	.	Name~Jose Luis Lavin~joluito@gmail.com~2013-05-15~ATP12|Description~Jose Luis Lavin~joluito@gmail.com~2013-05-15~Mitochondrial F1-ATPase assembly protein |Defline~Jose Luis Lavin~joluito@gmail.com~2013-05-15~ATP12, Mitochondrial F1-ATPase assembly protein |ISS~Jose Luis Lavin~joluito@gmail.com~2013-05-15~KOG3015~KOGnitor
155746	0.0183779	no	0.0288649	no	0.0140324	no	-0.0709139	no	764.078	754.407	748.943	453.233	448.846	476.067	0.951542	0.923867	0.96988	0.838696	scaffold_03	2423690	2424416	+	5	.	.	.	.	.	.	.	H(+)-transporting two-sector ATPase.	ATP + H(2)O + H(+)(In) = ADP + phosphate + H(+)(Out).	\N	\N	ATP synthesis,Flagellar assembly,Type III secretion system	Energy Metabolism,SORTING AND DEGRADATION,\N	METABOLIC,REGULATORY,\N	Name~Jose Luis Lavin~joluito@gmail.com~2013-05-15~ATP14|Description~Jose Luis Lavin~joluito@gmail.com~2013-05-15~Subunit h of the F0 sector of mitochondrial F1F0 ATP synthase, which is a large, evolutionarily conserved enzyme complex required for ATP synthesis |Defline~Jose Luis Lavin~joluito@gmail.com~2013-05-15~ATP14, Subunit h of the F0 sector of mitochondrial F1F0 ATP synthase
106834	-0.0357833	no	0.171596	no	-0.11157	no	-0.354024	no	6001.47	6152.18	5328.46	3820.22	4127.38	4882.71	0.907988	0.529363	0.729697	0.217053	scaffold_02	1832053	1832384	+	3	IPR006721~ATPase, F1 complex, epsilon subunit, mitochondrial	HMMPfam~PF04627~ATP-synt_Eps|superfamily~SSF48690~Epsilon subunit of mitochondrial F1F0-ATP synthase	GO:0005739~mitochondrion~A semiautonomous, self replicating organelle that occurs in varying numbers, shapes, and sizes in the cytoplasm of virtually all eukaryotic cells. It is notably the site of tissue respiration.|GO:0015986~ATP synthesis coupled proton transport~The transport of protons across a membrane to generate an electrochemical gradient (proton-motive force) that powers ATP synthesis.…	KOG3495	Mitochondrial F1F0-ATP synthase, subunit epsilon/ATP15	Energy production and conversion	METABOLISM	H(+)-transporting two-sector ATPase.	ATP + H(2)O + H(+)(In) = ADP + phosphate + H(+)(Out).	\N	\N	ATP synthesis,Flagellar assembly,Type III secretion system	Energy Metabolism,SORTING AND DEGRADATION,\N	METABOLIC,REGULATORY,\N	Name~Jose Luis Lavin~joluito@gmail.com~2013-05-15~ATP15|Description~Jose Luis Lavin~joluito@gmail.com~2013-05-15~Epsilon subunit of the F1 sector of mitochondrial F1F0 ATP synthase, which is a large, evolutionarily conserved enzyme complex required for ATP synthesis |Defline~Jose Luis Lavin~joluito@gmail.com~2013-05-15~Epsilon subunit of the F1 sector of mitochondrial F1F0 ATP synthase, which is …
155978	0.182146	no	0.426479	no	0.101851	no	-0.102763	no	603.089	531.557	448.743	374.092	348.592	401.71	0.497259	0.0758814	0.758246	0.754907	scaffold_04	312909	313832	+	5	IPR001469~ATPase, F1 complex, delta/epsilon subunit	BlastProDom~PD000944~ATPD_NEUCR_P56525;|HMMPfam~PF02823~ATP-synt_DE_N|superfamily~SSF46604~Epsilon subunit of F1F0-ATP synthase C-terminal domain|superfamily~SSF51344~Epsilon subunit of F1F0-ATP synthase N-terminal domain|HMMTigr~TIGR01216~ATP_synt_epsi: ATP synthase F1, epsilon	GO:0015986~ATP synthesis coupled proton transport~The transport of protons across a membrane to generate an electrochemical gradient (proton-motive force) that powers ATP synthesis.|GO:0016469~proton-transporting two-sector ATPase complex~A large protein complex that catalyzes the synthesis or hydrolysis of ATP by a rotational mechanism, coupled to the transport of protons across a membrane. The …	KOG1758	Mitochondrial F1F0-ATP synthase, subunit delta/ATP16	Energy production and conversion	METABOLISM	H(+)-transporting two-sector ATPase.	ATP + H(2)O + H(+)(In) = ADP + phosphate + H(+)(Out).	\N	\N	ATP synthesis,Flagellar assembly,Type III secretion system	Energy Metabolism,SORTING AND DEGRADATION,\N	METABOLIC,REGULATORY,\N	Name~Jose Luis Lavin~joluito@gmail.com~2013-05-15~ATP16|Description~Jose Luis Lavin~joluito@gmail.com~2013-05-15~Epsilon subunit of the F1 sector of mitochondrial F1F0 ATP synthase, which is a large, evolutionarily conserved enzyme complex required for ATP synthesis |Defline~Jose Luis Lavin~joluito@gmail.com~2013-05-15~Epsilon subunit of the F1 sector of mitochondrial F1F0 ATP synthase, which is …
157176	0.129198	no	0.160757	no	0.223762	no	-0.117556	no	929.592	849.963	831.572	984.463	843.024	1068.04	0.648787	0.564322	0.471075	0.728595	scaffold_08	952625	953270	-	3	.	BlastProDom~PD068018~ATPK_YEAST_Q06405;	.	.	.	.	.	H(+)-transporting two-sector ATPase.	ATP + H(2)O + H(+)(In) = ADP + phosphate + H(+)(Out).	\N	\N	ATP synthesis,Flagellar assembly,Type III secretion system	Energy Metabolism,SORTING AND DEGRADATION,\N	METABOLIC,REGULATORY,\N	Name~Jose Luis Lavin~joluito@gmail.com~2013-05-15~ATP17|Description~Jose Luis Lavin~joluito@gmail.com~2013-05-15~Subunit f of the F0 sector of mitochondrial F1F0 ATP synthase, which is a large, evolutionarily conserved enzyme complex required for ATP synthesis |Defline~Jose Luis Lavin~joluito@gmail.com~2013-05-15~ATP17, Subunit f of the F0 sector of mitochondrial F1F0 ATP synthase
114450	-0.258117	no	0.120111	no	-0.00105172	no	-0.202535	no	3515.46	4204.2	3234.64	2683.52	2685.47	3087.97	0.312431	0.670969	0.997309	0.499966	scaffold_08	894542	894835	+	2	.	.	.	.	.	.	.	.	.	.	.	.	.	.	Name~Jose Luis Lavin~joluito@gmail.com~2013-05-15~ATP19|Description~Jose Luis Lavin~joluito@gmail.com~2013-05-15~Subunit k of the mitochondrial F1F0 ATP synthase, which is a large enzyme complex required for ATP synthesis; associated only with the dimeric form of ATP synthase |Defline~Jose Luis Lavin~joluito@gmail.com~2013-05-15~ATP19, Subunit k of the mitochondrial F1F0 ATP synthase
155977	0.535583	yes	0.467289	no	0.373528	no	0.301457	no	351.862	242.743	254.51	222.619	171.838	180.64	0.0265294	0.0569038	0.195366	0.311082	scaffold_04	310478	312274	-	4	IPR000194~ATPase, F1/V1/A1 complex, alpha/beta subunit, nucleotide-binding|IPR000793~ATPase, F1/V1/A1 complex, alpha/beta subunit, C-terminal|IPR004100~ATPase, F1/V1/A1 complex, alpha/beta subunit, N-terminal|IPR003593~AAA+ ATPase, core|IPR005722~ATPase, F1 complex, beta subunit	HMMPfam~PF00006~ATP-synt_ab|HMMPfam~PF00306~ATP-synt_ab_C|HMMPfam~PF02874~ATP-synt_ab_N|ScanRegExp~PS00152~ATPASE_ALPHA_BETA|HMMSmart~SM00382~no description|superfamily~SSF47917~C-terminal domain of alpha and beta subunits of F1 ATP synthase|superfamily~SSF50615~N-terminal domain of alpha and beta subunits of F1 ATP synthase|superfamily~SSF52540~P-loop containing nucleoside triphosphate hydrolase…	GO:0015078~hydrogen ion transmembrane transporter activity~Catalysis of the transfer of hydrogen ions from one side of a membrane to the other.|GO:0016469~proton-transporting two-sector ATPase complex~A large protein complex that catalyzes the synthesis or hydrolysis of ATP by a rotational mechanism, coupled to the transport of protons across a membrane. The complex comprises a membrane sector (F…	KOG1350	F0F1-type ATP synthase, beta subunit	Energy production and conversion	METABOLISM	H(+)-transporting two-sector ATPase.	ATP + H(2)O + H(+)(In) = ADP + phosphate + H(+)(Out).	\N	\N	ATP synthesis,Flagellar assembly,Type III secretion system	Energy Metabolism,SORTING AND DEGRADATION,\N	METABOLIC,REGULATORY,\N	Name~Jose Luis Lavin~joluito@gmail.com~2013-05-15~ATP2|Description~Jose Luis Lavin~joluito@gmail.com~2013-05-15~Beta subunit of the F1 sector of mitochondrial F1F0 ATP synthase, which is a large, evolutionarily conserved enzyme complex required for ATP synthesis |Defline~Jose Luis Lavin~joluito@gmail.com~2013-05-15~ATP2, Beta subunit of the F1 sector of mitochondrial F1F0 ATP synthase |ISS~Jose L…
156306	0.716956	yes	0.706368	yes	0.172045	no	-0.120357	no	213.778	130.058	131.016	58.1884	51.6471	63.251	0.00384568	0.00398965	0.573143	0.701864	scaffold_04	4030596	4032111	+	2	IPR000194~ATPase, F1/V1/A1 complex, alpha/beta subunit, nucleotide-binding|IPR000793~ATPase, F1/V1/A1 complex, alpha/beta subunit, C-terminal|IPR004100~ATPase, F1/V1/A1 complex, alpha/beta subunit, N-terminal|IPR003593~AAA+ ATPase, core|IPR005722~ATPase, F1 complex, beta subunit	HMMPfam~PF00006~ATP-synt_ab|HMMPfam~PF00306~ATP-synt_ab_C|HMMPfam~PF02874~ATP-synt_ab_N|ScanRegExp~PS00152~ATPASE_ALPHA_BETA|HMMSmart~SM00382~no description|superfamily~SSF47917~C-terminal domain of alpha and beta subunits of F1 ATP synthase|superfamily~SSF50615~N-terminal domain of alpha and beta subunits of F1 ATP synthase|superfamily~SSF52540~P-loop containing nucleoside triphosphate hydrolase…	GO:0015078~hydrogen ion transmembrane transporter activity~Catalysis of the transfer of hydrogen ions from one side of a membrane to the other.|GO:0016469~proton-transporting two-sector ATPase complex~A large protein complex that catalyzes the synthesis or hydrolysis of ATP by a rotational mechanism, coupled to the transport of protons across a membrane. The complex comprises a membrane sector (F…	KOG1350	F0F1-type ATP synthase, beta subunit	Energy production and conversion	METABOLISM	H(+)-transporting two-sector ATPase.	ATP + H(2)O + H(+)(In) = ADP + phosphate + H(+)(Out).	\N	\N	ATP synthesis,Flagellar assembly,Type III secretion system	Energy Metabolism,SORTING AND DEGRADATION,\N	METABOLIC,REGULATORY,\N	Name~Jose Luis Lavin~joluito@gmail.com~2013-05-15~ATP2|Description~Jose Luis Lavin~joluito@gmail.com~2013-05-15~Beta subunit of the F1 sector of mitochondrial F1F0 ATP synthase, which is a large, evolutionarily conserved enzyme complex required for ATP synthesis |Defline~Jose Luis Lavin~joluito@gmail.com~2013-05-15~ATP2, Beta subunit of the F1 sector of mitochondrial F1F0 ATP synthase|ISS~Jose Lu…
156370	0.372691	no	0.34058	no	0.31277	no	-0.0483214	no	172.802	133.462	136.466	127.67	102.786	132.019	0.127081	0.170642	0.288719	0.893792	scaffold_05	632917	634800	+	4	IPR000194~ATPase, F1/V1/A1 complex, alpha/beta subunit, nucleotide-binding|IPR000793~ATPase, F1/V1/A1 complex, alpha/beta subunit, C-terminal|IPR004100~ATPase, F1/V1/A1 complex, alpha/beta subunit, N-terminal|IPR003593~AAA+ ATPase, core|IPR005722~ATPase, F1 complex, beta subunit	HMMPfam~PF00006~ATP-synt_ab|HMMPfam~PF00306~ATP-synt_ab_C|HMMPfam~PF02874~ATP-synt_ab_N|ScanRegExp~PS00152~ATPASE_ALPHA_BETA|HMMSmart~SM00382~no description|superfamily~SSF47917~C-terminal domain of alpha and beta subunits of F1 ATP synthase|superfamily~SSF50615~N-terminal domain of alpha and beta subunits of F1 ATP synthase|superfamily~SSF52540~P-loop containing nucleoside triphosphate hydrolase…	GO:0015078~hydrogen ion transmembrane transporter activity~Catalysis of the transfer of hydrogen ions from one side of a membrane to the other.|GO:0016469~proton-transporting two-sector ATPase complex~A large protein complex that catalyzes the synthesis or hydrolysis of ATP by a rotational mechanism, coupled to the transport of protons across a membrane. The complex comprises a membrane sector (F…	KOG1350	F0F1-type ATP synthase, beta subunit	Energy production and conversion	METABOLISM	H(+)-transporting two-sector ATPase.	ATP + H(2)O + H(+)(In) = ADP + phosphate + H(+)(Out).	\N	\N	ATP synthesis,Flagellar assembly,Type III secretion system	Energy Metabolism,SORTING AND DEGRADATION,\N	METABOLIC,REGULATORY,\N	Name~Jose Luis Lavin~joluito@gmail.com~2013-05-15~ATP2|Description~Jose Luis Lavin~joluito@gmail.com~2013-05-15~Beta subunit of the F1 sector of mitochondrial F1F0 ATP synthase, which is a large, evolutionarily conserved enzyme complex required for ATP synthesis |Defline~Jose Luis Lavin~joluito@gmail.com~2013-05-15~ATP2, Beta subunit of the F1 sector of mitochondrial F1F0 ATP synthase|ISS~Jose Lu…
156695	0.435166	no	0.62528	yes	0.273969	no	0.0151724	no	258.243	190.999	167.418	144.635	119.619	143.121	0.0757988	0.00843004	0.351752	0.965318	scaffold_06	1179599	1181240	+	4	IPR000194~ATPase, F1/V1/A1 complex, alpha/beta subunit, nucleotide-binding|IPR000793~ATPase, F1/V1/A1 complex, alpha/beta subunit, C-terminal|IPR004100~ATPase, F1/V1/A1 complex, alpha/beta subunit, N-terminal|IPR003593~AAA+ ATPase, core|IPR005722~ATPase, F1 complex, beta subunit	HMMPfam~PF00006~ATP-synt_ab|HMMPfam~PF00306~ATP-synt_ab_C|HMMPfam~PF02874~ATP-synt_ab_N|ScanRegExp~PS00152~ATPASE_ALPHA_BETA|HMMSmart~SM00382~no description|superfamily~SSF47917~C-terminal domain of alpha and beta subunits of F1 ATP synthase|superfamily~SSF50615~N-terminal domain of alpha and beta subunits of F1 ATP synthase|superfamily~SSF52540~P-loop containing nucleoside triphosphate hydrolase…	GO:0015078~hydrogen ion transmembrane transporter activity~Catalysis of the transfer of hydrogen ions from one side of a membrane to the other.|GO:0016469~proton-transporting two-sector ATPase complex~A large protein complex that catalyzes the synthesis or hydrolysis of ATP by a rotational mechanism, coupled to the transport of protons across a membrane. The complex comprises a membrane sector (F…	KOG1350	F0F1-type ATP synthase, beta subunit	Energy production and conversion	METABOLISM	H(+)-transporting two-sector ATPase.	ATP + H(2)O + H(+)(In) = ADP + phosphate + H(+)(Out).	\N	\N	ATP synthesis,Flagellar assembly,Type III secretion system	Energy Metabolism,SORTING AND DEGRADATION,\N	METABOLIC,REGULATORY,\N	Name~Jose Luis Lavin~joluito@gmail.com~2013-05-15~ATP2|Description~Jose Luis Lavin~joluito@gmail.com~2013-05-15~Beta subunit of the F1 sector of mitochondrial F1F0 ATP synthase, which is a large, evolutionarily conserved enzyme complex required for ATP synthesis |Defline~Jose Luis Lavin~joluito@gmail.com~2013-05-15~ATP2, Beta subunit of the F1 sector of mitochondrial F1F0 ATP synthase |ISS~Jose L…
156564	-0.579528	yes	-0.0791648	no	0.0329796	no	-0.204646	no	663.743	991.871	701.182	504.725	493.318	581.647	0.0184838	0.790969	0.925446	0.512461	scaffold_05	2839391	2839974	+	2	IPR006808~ATPase, F0 complex, subunit G, mitochondrial	HMMPfam~PF04718~ATP-synt_G	GO:0015986~ATP synthesis coupled proton transport~The transport of protons across a membrane to generate an electrochemical gradient (proton-motive force) that powers ATP synthesis.|GO:0016469~proton-transporting two-sector ATPase complex~A large protein complex that catalyzes the synthesis or hydrolysis of ATP by a rotational mechanism, coupled to the transport of protons across a membrane. The …	KOG4103	Mitochondrial F1F0-ATP synthase, subunit g/ATP20	Energy production and conversion	METABOLISM	H(+)-transporting two-sector ATPase.	ATP + H(2)O + H(+)(In) = ADP + phosphate + H(+)(Out).	\N	\N	ATP synthesis,Flagellar assembly,Type III secretion system	Energy Metabolism,SORTING AND DEGRADATION,\N	METABOLIC,REGULATORY,\N	Name~Jose Luis Lavin~joluito@gmail.com~2013-05-15~ATP20|Description~Jose Luis Lavin~joluito@gmail.com~2013-05-15~Subunit g of the mitochondrial F1F0 ATP synthase, which is a large enzyme complex required for ATP synthesis; associated only with the dimeric form of ATP synthase |Defline~Jose Luis Lavin~joluito@gmail.com~2013-05-15~ATP20, Subunit g of the mitochondrial F1F0 ATP synthase|ISS~Jose Lui…
116002	-0.697506	yes	0.194823	no	-0.258666	no	-0.490975	no	2007.99	3256.36	1754.34	1308.39	1565.32	1838.8	0.00370061	0.471976	0.373899	0.0711092	scaffold_12	477840	478264	-	3	IPR008386~ATPase, F0 complex, subunit E, mitochondrial	HMMPfam~PF05680~ATP-synt_E	GO:0015986~ATP synthesis coupled proton transport~The transport of protons across a membrane to generate an electrochemical gradient (proton-motive force) that powers ATP synthesis.|GO:0016469~proton-transporting two-sector ATPase complex~A large protein complex that catalyzes the synthesis or hydrolysis of ATP by a rotational mechanism, coupled to the transport of protons across a membrane. The …	.	.	.	.	.	.	.	.	.	.	.	Name~Jose Luis Lavin~joluito@gmail.com~2013-05-15~ATP21|Description~Jose Luis Lavin~joluito@gmail.com~2013-05-15~ATPase, F0 complex, subunit E, mitochondrial |Defline~Jose Luis Lavin~joluito@gmail.com~2013-05-15~ATP21, ATPase, F0 complex, subunit E, mitochondrial |ISS~Jose Luis Lavin~joluito@gmail.com~2013-05-15~GO:0046933~hydrogen ion transporting ATP synthase activity, rotational mechanism~Cata…
155027	0.159228	no	0.261576	no	0.214372	no	-0.0894107	no	237.161	212.379	197.834	201.364	173.56	214.238	0.594581	0.342454	0.505224	0.803605	scaffold_01	4794478	4796237	-	6	IPR008688~ATPase, F0 complex, subunit B, mitochondrial	HMMPfam~PF05405~Mt_ATP-synt_B	GO:0015986~ATP synthesis coupled proton transport~The transport of protons across a membrane to generate an electrochemical gradient (proton-motive force) that powers ATP synthesis.|GO:0016469~proton-transporting two-sector ATPase complex~A large protein complex that catalyzes the synthesis or hydrolysis of ATP by a rotational mechanism, coupled to the transport of protons across a membrane. The …	KOG3976	Mitochondrial F1F0-ATP synthase, subunit b/ATP4	Energy production and conversion	METABOLISM	H(+)-transporting two-sector ATPase.	ATP + H(2)O + H(+)(In) = ADP + phosphate + H(+)(Out).	\N	\N	ATP synthesis,Flagellar assembly,Type III secretion system	Energy Metabolism,SORTING AND DEGRADATION,\N	METABOLIC,REGULATORY,\N	Name~Jose Luis Lavin~joluito@gmail.com~2013-05-15~ATP4|Description~Jose Luis Lavin~joluito@gmail.com~2013-05-15~Subunit b of the stator stalk of mitochondrial F1F0 ATP synthase, which is a large, evolutionarily conserved enzyme complex required for ATP synthesis |Defline~Jose Luis Lavin~joluito@gmail.com~2013-05-15~ATP4, Subunit b of the stator stalk of mitochondrial F1F0 ATP synthase|ISS~Jose Lu…
156495	0.320365	no	0.361611	no	0.142096	no	-0.0620275	no	505.925	405.179	393.759	307.378	278.546	320.881	0.212319	0.152412	0.66175	0.860312	scaffold_05	2036809	2037845	-	5	IPR008688~ATPase, F0 complex, subunit B, mitochondrial	HMMPfam~PF05405~Mt_ATP-synt_B	GO:0015986~ATP synthesis coupled proton transport~The transport of protons across a membrane to generate an electrochemical gradient (proton-motive force) that powers ATP synthesis.|GO:0016469~proton-transporting two-sector ATPase complex~A large protein complex that catalyzes the synthesis or hydrolysis of ATP by a rotational mechanism, coupled to the transport of protons across a membrane. The …	KOG3976	Mitochondrial F1F0-ATP synthase, subunit b/ATP4	Energy production and conversion	METABOLISM	H(+)-transporting two-sector ATPase.	ATP + H(2)O + H(+)(In) = ADP + phosphate + H(+)(Out).	\N	\N	ATP synthesis,Flagellar assembly,Type III secretion system	Energy Metabolism,SORTING AND DEGRADATION,\N	METABOLIC,REGULATORY,\N	Name~Jose Luis Lavin~joluito@gmail.com~2013-05-15~ATP4|Description~Jose Luis Lavin~joluito@gmail.com~2013-05-15~Subunit b of the stator stalk of mitochondrial F1F0 ATP synthase, which is a large, evolutionarily conserved enzyme complex required for ATP synthesis |Defline~Jose Luis Lavin~joluito@gmail.com~2013-05-15~ATP4, Subunit b of the stator stalk of mitochondrial F1F0 ATP synthase |ISS~Jose L…
156788	0.124098	no	0.149145	no	0.251201	no	-0.0854758	no	846.643	776.861	763.49	537.109	451.277	569.893	0.668208	0.59936	0.4146	0.799329	scaffold_06	2436567	2437372	-	3	IPR008689~ATPase, F0 complex, subunit D, mitochondrial	BlastProDom~PD011034~Q6CFH9_EEEEE_Q6CFH9;|HMMPIR~PIRSF005514~Mitochondrial ATP synthase, subunit D	GO:0015986~ATP synthesis coupled proton transport~The transport of protons across a membrane to generate an electrochemical gradient (proton-motive force) that powers ATP synthesis.|GO:0016469~proton-transporting two-sector ATPase complex~A large protein complex that catalyzes the synthesis or hydrolysis of ATP by a rotational mechanism, coupled to the transport of protons across a membrane. The …	KOG3366	Mitochondrial F1F0-ATP synthase, subunit d/ATP7	Energy production and conversion	METABOLISM	H(+)-transporting two-sector ATPase.	ATP + H(2)O + H(+)(In) = ADP + phosphate + H(+)(Out).	\N	\N	ATP synthesis,Flagellar assembly,Type III secretion system	Energy Metabolism,SORTING AND DEGRADATION,\N	METABOLIC,REGULATORY,\N	Name~Jose Luis Lavin~joluito@gmail.com~2013-05-15~ATP7|Description~Jose Luis Lavin~joluito@gmail.com~2013-05-15~Subunit d of the stator stalk of mitochondrial F1F0 ATP synthase, which is a large, evolutionarily conserved enzyme complex required for ATP synthesis |Defline~Jose Luis Lavin~joluito@gmail.com~2013-05-15~ATP7, Subunit d of the stator stalk of mitochondrial F1F0 ATP synthase|ISS~Jose Lu…
155735	0.19833	no	-0.039624	no	0.0355097	no	-0.0538417	no	658.839	574.217	677.185	143.021	139.544	148.46	0.464949	0.901709	0.920995	0.874678	scaffold_03	2277952	2278967	+	2	IPR002509~Polysaccharide deacetylase|IPR011330~Glycoside hydrolase/deacetylase, beta/alpha-barrel	HMMPfam~PF01522~Polysacc_deac_1|superfamily~SSF88713~Glycoside hydrolase/deacetylase	GO:0005975~carbohydrate metabolic process~The chemical reactions and pathways involving carbohydrates, any of a group of organic compounds based of the general formula Cx(H2O)y. Includes the formation of carbohydrate derivatives by the addition of a carbohydrate residue to another molecule.|GO:0016810~hydrolase activity, acting on carbon-nitrogen (but not peptide) bonds~Catalysis of the hydrolysi…	.	.	.	.	Chitin deacetylase.	Chitin + H(2)O = chitosan + acetate.	\N	\N	Aminosugars metabolism	Metabolism of Complex Carbohydrates	METABOLIC	Description~Bernard Henrissat~Bernard.Henrissat@afmb.univ-mrs.fr~2014-08-04~CE4|Defline~Bernard Henrissat~Bernard.Henrissat@afmb.univ-mrs.fr~2014-08-04~Carbohydrate Esterase Family 4 protein
142968	0.152475	no	0.247077	no	-0.47024	no	0.415027	no	36.5019	32.841	30.7566	40.84	56.5773	30.6302	0.600438	0.368763	0.0841687	0.155146	scaffold_04	3174637	3175879	+	3	IPR000719~Protein kinase, core|IPR017442~Serine/threonine protein kinase-related|IPR017441~Protein kinase ATP binding, conserved site|IPR008271~Serine/threonine protein kinase, active site|IPR000961~Protein kinase, C-terminal|IPR001245~Tyrosine protein kinase|IPR002290~Serine/threonine protein kinase|IPR011009~Protein kinase-like	BlastProDom~PD000001~Q12741_BLAEM_Q12741;|HMMPfam~PF00069~Pkinase|ScanRegExp~PS00107~PROTEIN_KINASE_ATP|ScanRegExp~PS00108~PROTEIN_KINASE_ST|ProfileScan~PS50011~PROTEIN_KINASE_DOM|HMMSmart~SM00133~no description|HMMSmart~SM00219~no description|HMMSmart~SM00220~no description|superfamily~SSF56112~Protein kinase-like (PK-like)	GO:0004672~protein kinase activity~Catalysis of the phosphorylation of an amino acid residue in a protein, usually according to the reaction: a protein + ATP = a phosphoprotein + ADP.|GO:0005524~ATP binding~Interacting selectively and non-covalently with ATP, adenosine 5'-triphosphate, a universally important coenzyme and enzyme regulator.|GO:0006468~protein amino acid phosphorylation~The process…	KOG0616	cAMP-dependent protein kinase catalytic subunit (PKA)	Signal transduction mechanisms	CELLULAR PROCESSES AND SIGNALING	.	.	.	.	.	.	.	Name~Lucas Fernandez Nu??ez~lfnunez@qb.fcen.uba.ar~2010-01-05~PKAC 7
153694	1.05724	yes	0.846729	yes	-0.341988	no	-2.27587	yes	67.1083	32.249	37.3152	28.6888	36.3631	138.937	0.000209953	0.00040104	0.268556	0.000209953	scaffold_06	2741124	2742829	+	5	IPR000719~Protein kinase, core|IPR017442~Serine/threonine protein kinase-related|IPR017441~Protein kinase ATP binding, conserved site|IPR008271~Serine/threonine protein kinase, active site|IPR000961~Protein kinase, C-terminal|IPR001245~Tyrosine protein kinase|IPR002290~Serine/threonine protein kinase|IPR011009~Protein kinase-like	BlastProDom~PD000001~Q12741_BLAEM_Q12741;|HMMPfam~PF00069~Pkinase|ScanRegExp~PS00107~PROTEIN_KINASE_ATP|ScanRegExp~PS00108~PROTEIN_KINASE_ST|ProfileScan~PS50011~PROTEIN_KINASE_DOM|HMMSmart~SM00133~no description|HMMSmart~SM00219~no description|HMMSmart~SM00220~no description|superfamily~SSF56112~Protein kinase-like (PK-like)	GO:0004672~protein kinase activity~Catalysis of the phosphorylation of an amino acid residue in a protein, usually according to the reaction: a protein + ATP = a phosphoprotein + ADP.|GO:0005524~ATP binding~Interacting selectively and non-covalently with ATP, adenosine 5'-triphosphate, a universally important coenzyme and enzyme regulator.|GO:0006468~protein amino acid phosphorylation~The process…	KOG0616	cAMP-dependent protein kinase catalytic subunit (PKA)	Signal transduction mechanisms	CELLULAR PROCESSES AND SIGNALING	.	.	.	.	.	.	.	Name~Lucas Fernandez Nu??ez~lfnunez@qb.fcen.uba.ar~2010-01-26~PKAC 8|Description~Lucas Fernandez Nu??ez~lfnunez@qb.fcen.uba.ar~2010-01-26~cAMP-dependent protein kinase, catalytic subunit (PKA C subunit)
156763	-1.18675	yes	-0.981332	yes	-0.392657	no	0.256156	no	11.6558	26.5333	23.0119	45.6231	59.8944	38.2009	0.000209953	0.000209953	0.157053	0.372763	scaffold_06	2023260	2025237	-	5	IPR000719~Protein kinase, core|IPR017442~Serine/threonine protein kinase-related|IPR017441~Protein kinase ATP binding, conserved site|IPR008271~Serine/threonine protein kinase, active site|IPR001245~Tyrosine protein kinase|IPR002290~Serine/threonine protein kinase|IPR011009~Protein kinase-like	BlastProDom~PD000001~Q12741_BLAEM_Q12741;|HMMPfam~PF00069~Pkinase|ScanRegExp~PS00107~PROTEIN_KINASE_ATP|ScanRegExp~PS00108~PROTEIN_KINASE_ST|ProfileScan~PS50011~PROTEIN_KINASE_DOM|HMMSmart~SM00219~no description|HMMSmart~SM00220~no description|superfamily~SSF56112~Protein kinase-like (PK-like)	GO:0004672~protein kinase activity~Catalysis of the phosphorylation of an amino acid residue in a protein, usually according to the reaction: a protein + ATP = a phosphoprotein + ADP.|GO:0005524~ATP binding~Interacting selectively and non-covalently with ATP, adenosine 5'-triphosphate, a universally important coenzyme and enzyme regulator.|GO:0006468~protein amino acid phosphorylation~The process…	KOG0616	cAMP-dependent protein kinase catalytic subunit (PKA)	Signal transduction mechanisms	CELLULAR PROCESSES AND SIGNALING	.	.	.	.	.	.	.	Name~Lucas Fernandez Nu??ez~lfnunez@qb.fcen.uba.ar~2010-01-26~PKAC 9|Description~Lucas Fernandez Nu??ez~lfnunez@qb.fcen.uba.ar~2010-01-26~cAMP-dependent protein kinase, catalytic subunit (PKA C subunit)
31317	0.303701	no	0.238917	no	0.623239	yes	0.720588	yes	31.1448	25.2326	26.3915	97.9448	63.5869	59.4378	0.256101	0.377033	0.0188241	0.00441625	scaffold_01	1295705	1297568	-	3	IPR008151~Phytoene dehydrogenase-related protein|IPR002937~Amine oxidase|IPR008150~Phytoene dehydrogenase, bacterial type, conserved site|IPR014105~Zeta-phytoene desaturase	BlastProDom~PD139017~Q9Y7H8_EEEEE_Q9Y7H8;|HMMPfam~PF01593~Amino_oxidase|ScanRegExp~PS00982~PHYTOENE_DH|superfamily~SSF51905~FAD/NAD(P)-binding domain|HMMTigr~TIGR02734~crtI_fam: phytoene desaturase	GO:0016117~carotenoid biosynthetic process~The chemical reactions and pathways resulting in the formation of carotenoids, tetraterpenoid compounds in which two units of 4 isoprenoid residues joined head-to-tail are themselves joined tail-to-tail.|GO:0016705~oxidoreductase activity, acting on paired donors, with incorporation or reduction of molecular oxygen~Catalysis of an oxidation-reduction (re…	KOG4254	Phytoene desaturase	Coenzyme transport and metabolism	METABOLISM	.	.	.	.	.	.	.	Name~Catalina Sanz~catsof@usal.es~2009-03-06~carB|Description~Catalina Sanz~catsof@usal.es~2008-12-30~Phytoene dehydrogenase|Model Notes~Catalina Sanz~catsof@usal.es~2008-12-30~No issues (just like GI: 4585716)|Defline~Catalina Sanz~catsof@usal.es~2009-03-06~Phytoene Dehydrogenase|Disposition~Fatima Silva~fatimasf@um.es~2012-04-17~Catalog|Literature~Catalina Sanz~catsof@usal.es~2008-12-30~PMID:45…
155025	1.22305	yes	1.24802	yes	0.0813454	no	0.681163	yes	57.7633	24.7445	24.3198	157.607	148.966	98.2936	0.000209953	0.000209953	0.808932	0.0109602	scaffold_01	4762107	4763399	+	6	IPR000092~Polyprenyl synthetase|IPR008949~Terpenoid synthase	HMMPfam~PF00348~polyprenyl_synt|ScanRegExp~PS00444~POLYPRENYL_SYNTHET_2|ScanRegExp~PS00723~POLYPRENYL_SYNTHET_1|superfamily~SSF48576~Terpenoid synthases	GO:0008299~isoprenoid biosynthetic process~The chemical reactions and pathways resulting in the formation of any isoprenoid compound, isoprene (2-methylbuta-1,3-diene) or compounds containing or derived from linked isoprene (3-methyl-2-butenylene) residues.	KOG0777	Geranylgeranyl pyrophosphate synthase/Polyprenyl synthetase	Coenzyme transport and metabolism	METABOLISM	.	.	.	.	.	.	.	.
189685	1.00521	yes	0.533277	yes	-0.696611	no	0.351158	no	207.93	103.591	143.676	0.119219	0.193217	0.0934621	0.000209953	0.038741	1	1	scaffold_04	2684110	2688235	+	2	.	.	.	KOG2806	Chitinase	Carbohydrate transport and metabolism	METABOLISM	Exo-alpha-sialidase.	Hydrolysis of alpha-(2->3)-, alpha-(2->6)-, alpha-(2->8)-glycosidic linkages of terminal sialic residues in oligosaccharides, glycoproteins, glycolipids, colominic acid and synthetic substrates.	\N	Sialidosis; MIM:256550.	N-Glycan degradation,Sphingoglycolipid metabolism	Metabolism of Complex Carbohydrates,Metabolism of Complex Lipids	METABOLIC	.
12729	-0.494372	yes	-0.303192	no	-0.0399149	no	0.838835	yes	19.8377	27.9455	24.4772	52.5552	54.0295	29.3833	0.0421006	0.240727	0.905449	0.00158939	scaffold_02	4193756	4195276	-	.	.	.	.	.	.	.	.	.	.	.	.	.	.	.	Name~Fatima Silva~fatimasf@um.es~2009-02-24~cigA|Model Notes~Fatima Silva~fatimasf@um.es~2009-02-24~editing needed -- both 5' and 3|Disposition~Fatima Silva~fatimasf@um.es~2011-12-10~Catalog|Literature~Fatima Silva~fatimasf@um.es~2009-03-07~cigA, a light-inducible gene involved in vegetative growth in Mucor circinelloides is regulated by the carotenogenic repressor crgA. Quiles-Rosillo MD, Torres…
72303	-2.82485	yes	-2.86219	yes	-0.0388435	no	-0.662219	no	0.579792	4.10805	4.21578	1.33581	1.37227	2.11395	0.0011012	0.0011012	1	0.271725	scaffold_02	2976667	2979595	+	7	.	.	.	.	.	.	.	.	.	.	.	.	.	.	Name~Fatima Silva~fatimasf@um.es~2009-02-24~cigB
40466	0.224927	no	0.157876	no	-0.00945175	no	-0.66925	yes	19.1621	16.3958	17.1758	24.5397	24.701	39.0241	0.40766	0.597448	0.97909	0.0120813	scaffold_05	2538171	2539778	-	.	.	.	.	.	.	.	.	.	.	.	.	.	.	.	Name~Fatima Silva~fatimasf@um.es~2009-03-08~cigC|Description~Fatima Silva~fatimasf@um.es~2009-03-08~similar to CigA protein|Disposition~Fatima Silva~fatimasf@um.es~2011-12-10~Catalog
73675	0.26467	no	0.222181	no	0.22498	no	0.612267	yes	39.2873	32.7023	33.6798	54.0798	46.2711	35.3773	0.285135	0.380797	0.445069	0.0207569	scaffold_04	2705857	2707935	+	9	IPR006186~Serine/threonine-specific protein phosphatase and bis(5-nucleosyl)-tetraphosphatase|IPR004843~Metallophosphoesterase	BlastProDom~PD000252~Q7ZVR3_BRARE_Q7ZVR3;|HMMPfam~PF00149~Metallophos|FPrintScan~PR00114~STPHPHTASE|ScanRegExp~PS00125~SER_THR_PHOSPHATASE|HMMSmart~SM00156~no description|superfamily~SSF56300~Metallo-dependent phosphatases	GO:0016787~hydrolase activity~Catalysis of the hydrolysis of various bonds, e.g. C-O, C-N, C-C, phosphoric anhydride bonds, etc. Hydrolase is the systematic name for any enzyme of EC class 3.	KOG0375	Serine-threonine phosphatase 2B, catalytic subunit	General function prediction only	POORLY CHARACTERIZED	Serine/threonine specific protein phosphatase.	A phosphoprotein + H(2)O = a protein + phosphate.	\N	\N	\N	\N	\N	.
146066	0.393172	no	0.154252	no	1.16202	yes	0.402689	no	15.4401	11.7569	13.8745	38.4912	17.2012	29.1166	0.157356	0.612706	0.000209953	0.142768	scaffold_06	5060	7132	+	9	IPR006186~Serine/threonine-specific protein phosphatase and bis(5-nucleosyl)-tetraphosphatase|IPR004843~Metallophosphoesterase	BlastProDom~PD000252~Q7ZVR3_BRARE_Q7ZVR3;|HMMPfam~PF00149~Metallophos|FPrintScan~PR00114~STPHPHTASE|ScanRegExp~PS00125~SER_THR_PHOSPHATASE|HMMSmart~SM00156~no description|superfamily~SSF56300~Metallo-dependent phosphatases	GO:0016787~hydrolase activity~Catalysis of the hydrolysis of various bonds, e.g. C-O, C-N, C-C, phosphoric anhydride bonds, etc. Hydrolase is the systematic name for any enzyme of EC class 3.	KOG0375	Serine-threonine phosphatase 2B, catalytic subunit	General function prediction only	POORLY CHARACTERIZED	Serine/threonine specific protein phosphatase.	A phosphoprotein + H(2)O = a protein + phosphate.	\N	\N	\N	\N	\N	.
74380	1.03893	yes	0.594241	yes	-0.437093	no	0.422388	no	29.6403	14.4256	19.6335	2.30528	3.12106	1.72018	0.000209953	0.0131685	0.49292	0.573443	scaffold_06	2792080	2794307	-	9	IPR006186~Serine/threonine-specific protein phosphatase and bis(5-nucleosyl)-tetraphosphatase|IPR004843~Metallophosphoesterase	BlastProDom~PD000252~Q7ZVR3_BRARE_Q7ZVR3;|HMMPfam~PF00149~Metallophos|FPrintScan~PR00114~STPHPHTASE|ScanRegExp~PS00125~SER_THR_PHOSPHATASE|HMMSmart~SM00156~no description|superfamily~SSF56300~Metallo-dependent phosphatases	GO:0016787~hydrolase activity~Catalysis of the hydrolysis of various bonds, e.g. C-O, C-N, C-C, phosphoric anhydride bonds, etc. Hydrolase is the systematic name for any enzyme of EC class 3.	KOG0375	Serine-threonine phosphatase 2B, catalytic subunit	General function prediction only	POORLY CHARACTERIZED	Serine/threonine specific protein phosphatase.	A phosphoprotein + H(2)O = a protein + phosphate.	\N	\N	\N	\N	\N	.
156765	-0.10093	no	-0.0234452	no	-0.301771	no	-0.313125	no	84.3186	90.4288	85.7001	140.62	173.336	174.706	0.727532	0.936926	0.289927	0.271657	scaffold_06	2056771	2057535	+	3	IPR002048~Calcium-binding EF-hand|IPR001751~S100/CaBP-9k-type, calcium binding|IPR001125~Recoverin	BlastProDom~PD000012~Q43447_SOYBN_Q43447;|BlastProDom~PD003407~S10Z_HUMAN_Q8WXG8;|HMMPfam~PF00036~efhand|FPrintScan~PR00450~RECOVERIN|ScanRegExp~PS00018~EF_HAND_1|ProfileScan~PS50222~EF_HAND_2|HMMSmart~SM00054~no description|superfamily~SSF47473~EF-hand	GO:0005509~calcium ion binding~Interacting selectively and non-covalently with calcium ions (Ca2+).	KOG0034	Ca2+/calmodulin-dependent protein phosphatase (calcineurin subunit B), EF-Hand superfamily protein	Signal transduction mechanisms	CELLULAR PROCESSES AND SIGNALING	.	.	.	.	.	.	.	.
156506	0.251885	no	0.389991	no	-0.184875	no	-0.864231	yes	961.102	807.133	733.45	476.88	542.078	868.097	0.34432	0.124254	0.559018	0.0011012	scaffold_05	2167098	2167945	-	3	IPR004203~Cytochrome c oxidase subunit IV	HMMPfam~PF02936~COX4|superfamily~SSF81406~Mitochondrial cytochrome c oxidase subunit IV	GO:0004129~cytochrome-c oxidase activity~Catalysis of the reaction: 4 ferrocytochrome c + O2 + 4 H+ = 4 ferricytochrome c + 2 H2O.|GO:0006118~electron transport~OBSOLETE. The transport of electrons from an electron donor to an electron acceptor.|GO:0004129~cytochrome-c oxidase activity~Catalysis of the reaction: 4 ferrocytochrome c + O2 + 4 H+ = 4 ferricytochrome c + 2 H2O.|GO:0006118~electron tr…	KOG4075	Cytochrome c oxidase, subunit IV/COX5b	Energy production and conversion	METABOLISM	Cytochrome-c oxidase.	4 ferrocytochrome c + O(2) = 4 ferricytochrome c + 2 H(2)O.	Copper.	Cytochrome-c-oxidase deficiency; MIM:220110.	Oxidative phosphorylation	Energy Metabolism	METABOLIC	Name~Jose Luis Lavin~joluito@gmail.com~2013-05-15~COX4|Description~Jose Luis Lavin~joluito@gmail.com~2013-05-15~Subunit IV of cytochrome c oxidase, which is the terminal member of the mitochondrial inner membrane electron transport chain; N-terminal 25 residues of precursor are cleaved during mitochondrial import |Defline~Jose Luis Lavin~joluito@gmail.com~2013-05-15~COX4, Subunit IV of cytochrome…
157333	-0.0811082	no	0.0815003	no	-0.0959858	no	-0.528992	no	1029.78	1089.33	973.214	682.414	729.361	984.669	0.781851	0.780683	0.780345	0.0566189	scaffold_09	646576	647122	+	2	IPR003204~Cytochrome c oxidase, subunit Va	BlastProDom~PD010646~COX6_NEUCR_Q01359;|HMMPfam~PF02284~COX5A|superfamily~SSF48479~Cytochrome c oxidase subunit E	GO:0004129~cytochrome-c oxidase activity~Catalysis of the reaction: 4 ferrocytochrome c + O2 + 4 H+ = 4 ferricytochrome c + 2 H2O.|GO:0006118~electron transport~OBSOLETE. The transport of electrons from an electron donor to an electron acceptor.|GO:0004129~cytochrome-c oxidase activity~Catalysis of the reaction: 4 ferrocytochrome c + O2 + 4 H+ = 4 ferricytochrome c + 2 H2O.|GO:0006118~electron tr…	KOG4077	Cytochrome c oxidase, subunit Va/COX6	Energy production and conversion	METABOLISM	Cytochrome-c oxidase.	4 ferrocytochrome c + O(2) = 4 ferricytochrome c + 2 H(2)O.	Copper.	Cytochrome-c-oxidase deficiency; MIM:220110.	Oxidative phosphorylation	Energy Metabolism	METABOLIC	Name~Jose Luis Lavin~joluito@gmail.com~2013-05-15~COX5A|Description~Jose Luis Lavin~joluito@gmail.com~2013-05-15~Subunit Va of cytochrome c oxidase, which is the terminal member of the mitochondrial inner membrane electron transport chain; predominantly expressed during aerobic growth while its isoform Vb (Cox5Bp) is expressed during anaerobic growth |Defline~Jose Luis Lavin~joluito@gmail.com~201…
156398	0.0802769	no	0.227779	no	-0.274632	no	-0.740063	yes	1075.41	1017.2	918.343	504.22	609.948	842.174	0.792166	0.394342	0.36271	0.00699208	scaffold_05	960907	961659	+	3	IPR002124~Cytochrome c oxidase, subunit Vb	BlastProDom~PD007270~Q7SBP9_NEUCR_Q7SBP9;|HMMPfam~PF01215~COX5B|superfamily~SSF57802~Rubredoxin-like	GO:0004129~cytochrome-c oxidase activity~Catalysis of the reaction: 4 ferrocytochrome c + O2 + 4 H+ = 4 ferricytochrome c + 2 H2O.|GO:0005740~mitochondrial envelope~The double lipid bilayer enclosing the mitochondrion and separating its contents from the cell cytoplasm; includes the intermembrane space.|GO:0006118~electron transport~OBSOLETE. The transport of electrons from an electron donor to a…	KOG3352	Cytochrome c oxidase, subunit Vb/COX4	Energy production and conversion	METABOLISM	Cytochrome-c oxidase.	4 ferrocytochrome c + O(2) = 4 ferricytochrome c + 2 H(2)O.	Copper.	Cytochrome-c-oxidase deficiency; MIM:220110.	Oxidative phosphorylation	Energy Metabolism	METABOLIC	Name~Jose Luis Lavin~joluito@gmail.com~2013-05-15~COX5B|Description~Jose Luis Lavin~joluito@gmail.com~2013-05-15~Subunit Vb of cytochrome c oxidase, which is the terminal member of the mitochondrial inner membrane electron transport chain; predominantly expressed during anaerobic growth while its isoform Va (Cox5Ap) is expressed during aerobic growth |Defline~Jose Luis Lavin~joluito@gmail.com~201…
86823	-0.0258037	no	0.0936234	no	-2.02438	no	0.936295	no	1050.35	1069.31	984.357	14.1746	57.6645	7.40726	0.964009	0.865582	0.563354	0.784915	scaffold_12	170909	171457	+	4	IPR001349~Cytochrome c oxidase, subunit VIa	BlastProDom~PD006036~Q9W1N3_DROME_Q9W1N3;|HMMPfam~PF02046~COX6A|superfamily~SSF81411~Mitochondrial cytochrome c oxidase subunit VIa	GO:0004129~cytochrome-c oxidase activity~Catalysis of the reaction: 4 ferrocytochrome c + O2 + 4 H+ = 4 ferricytochrome c + 2 H2O.|GO:0005740~mitochondrial envelope~The double lipid bilayer enclosing the mitochondrion and separating its contents from the cell cytoplasm; includes the intermembrane space.|GO:0006118~electron transport~OBSOLETE. The transport of electrons from an electron donor to a…	KOG3469	Cytochrome c oxidase, subunit VIa/COX13	Energy production and conversion	METABOLISM	Cytochrome-c oxidase.	4 ferrocytochrome c + O(2) = 4 ferricytochrome c + 2 H(2)O.	Copper.	Cytochrome-c-oxidase deficiency; MIM:220110.	Oxidative phosphorylation	Energy Metabolism	METABOLIC	Name~Jose Luis Lavin~joluito@gmail.com~2008-11-12~COX6A|Description~Jose Luis Lavin~joluito@gmail.com~2008-11-12~Subunit VIa of cytochrome c oxidase, which is the terminal member of the mitochondrial inner membrane electron transport chain; not essential for cytochrome c oxidase activity but may modulate activity in response to ATP |Defline~Jose Luis Lavin~joluito@gmail.com~2008-11-12~COX6A, Subu…
155973	0.21774	no	0.336627	no	0.018558	no	-0.19417	no	783.731	673.939	620.629	813.514	803.116	930.713	0.409723	0.170345	0.960007	0.539543	scaffold_04	298115	298736	+	3	IPR001349~Cytochrome c oxidase, subunit VIa	BlastProDom~PD006036~Q9W1N3_DROME_Q9W1N3;|HMMPfam~PF02046~COX6A|superfamily~SSF81411~Mitochondrial cytochrome c oxidase subunit VIa	GO:0004129~cytochrome-c oxidase activity~Catalysis of the reaction: 4 ferrocytochrome c + O2 + 4 H+ = 4 ferricytochrome c + 2 H2O.|GO:0005740~mitochondrial envelope~The double lipid bilayer enclosing the mitochondrion and separating its contents from the cell cytoplasm; includes the intermembrane space.|GO:0006118~electron transport~OBSOLETE. The transport of electrons from an electron donor to a…	KOG3469	Cytochrome c oxidase, subunit VIa/COX13	Energy production and conversion	METABOLISM	Cytochrome-c oxidase.	4 ferrocytochrome c + O(2) = 4 ferricytochrome c + 2 H(2)O.	Copper.	Cytochrome-c-oxidase deficiency; MIM:220110.	Oxidative phosphorylation	Energy Metabolism	METABOLIC	Name~Jose Luis Lavin~joluito@gmail.com~2013-05-15~COX6A|Description~Jose Luis Lavin~joluito@gmail.com~2013-05-15~Subunit VIa of cytochrome c oxidase, which is the terminal member of the mitochondrial inner membrane electron transport chain; not essential for cytochrome c oxidase activity but may modulate activity in response to ATP |Defline~Jose Luis Lavin~joluito@gmail.com~2013-05-15~COX6A, Subu…
44561	-0.642899	yes	0.23577	no	-0.4029	no	-0.631104	no	295.928	462.081	251.312	122.528	162.002	189.765	0.00712563	0.414314	0.312688	0.0942657	scaffold_10	742836	743177	-	2	IPR003213~Cytochrome c oxidase, subunit VIb	superfamily~SSF47694~Cytochrome c oxidase subunit h	GO:0004129~cytochrome-c oxidase activity~Catalysis of the reaction: 4 ferrocytochrome c + O2 + 4 H+ = 4 ferricytochrome c + 2 H2O.|GO:0005739~mitochondrion~A semiautonomous, self replicating organelle that occurs in varying numbers, shapes, and sizes in the cytoplasm of virtually all eukaryotic cells. It is notably the site of tissue respiration.|GO:0006118~electron transport~OBSOLETE. The transp…	KOG3057	Cytochrome c oxidase, subunit VIb/COX12	Energy production and conversion	METABOLISM	.	.	.	.	.	.	.	Name~Jose Luis Lavin~joluito@gmail.com~2013-05-15~COX6B|Description~Jose Luis Lavin~joluito@gmail.com~2013-05-15~Subunit VIb of cytochrome c oxidase, which is the terminal member of the mitochondrial inner membrane electron transport chain; required for assembly of fully active cytochrome c oxidase but not required for activity after assembly |Defline~Jose Luis Lavin~joluito@gmail.com~2013-05-15~…
105848	-0.56108	yes	-0.0685397	no	-0.0714852	no	-0.389932	no	2847.4	4200.98	2985.94	2457.33	2582.16	3219.92	0.0179032	0.818977	0.835874	0.17658	scaffold_01	4914421	4914951	-	5	IPR003213~Cytochrome c oxidase, subunit VIb	BlastProDom~PD015172~Q6C5M8_EEEEE_Q6C5M8;|HMMPfam~PF02297~COX6B|HMMPIR~PIRSF000278~Cytochrome-c oxidase, subunit VIb|superfamily~SSF47694~Cytochrome c oxidase subunit h	GO:0004129~cytochrome-c oxidase activity~Catalysis of the reaction: 4 ferrocytochrome c + O2 + 4 H+ = 4 ferricytochrome c + 2 H2O.|GO:0005739~mitochondrion~A semiautonomous, self replicating organelle that occurs in varying numbers, shapes, and sizes in the cytoplasm of virtually all eukaryotic cells. It is notably the site of tissue respiration.|GO:0006118~electron transport~OBSOLETE. The transp…	KOG3057	Cytochrome c oxidase, subunit VIb/COX12	Energy production and conversion	METABOLISM	Cytochrome-c oxidase.	4 ferrocytochrome c + O(2) = 4 ferricytochrome c + 2 H(2)O.	Copper.	Cytochrome-c-oxidase deficiency; MIM:220110.	Oxidative phosphorylation	Energy Metabolism	METABOLIC	Name~Jose Luis Lavin~joluito@gmail.com~2013-05-15~COX6B|Description~Jose Luis Lavin~joluito@gmail.com~2013-05-15~Subunit VIb of cytochrome c oxidase, which is the terminal member of the mitochondrial inner membrane electron transport chain; required for assembly of fully active cytochrome c oxidase but not required for activity after assembly |Defline~Jose Luis Lavin~joluito@gmail.com~2013-05-15~…
113531	0.423672	no	1.26479	yes	-0.722549	yes	-1.99431	yes	3918.46	2921.31	1630.71	473.46	781.254	1886.39	0.0738335	0.000209953	0.0313641	0.000209953	scaffold_07	1228124	1228423	-	3	IPR003177~Cytochrome c oxidase, subunit VIIa	superfamily~SSF81419~Mitochondrial cytochrome c oxidase subunit VIIa	GO:0004129~cytochrome-c oxidase activity~Catalysis of the reaction: 4 ferrocytochrome c + O2 + 4 H+ = 4 ferricytochrome c + 2 H2O.|GO:0005746~mitochondrial respiratory chain~The protein complexes that form the mitochondrial electron transport system (the respiratory chain), associated with the inner mitochondrial membrane. The respiratory chain complexes transfer electrons from an electron donor …	.	.	.	.	.	.	.	.	.	.	.	Name~Jose Luis Lavin~joluito@gmail.com~2013-05-15~COX7A/COX9|Description~Jose Luis Lavin~joluito@gmail.com~2013-05-15~Subunit VIIa of cytochrome c oxidase, which is the terminal member of the mitochondrial inner membrane electron transport chain |Defline~Jose Luis Lavin~joluito@gmail.com~2013-05-15~COX7A/COX9, Subunit VIIa of cytochrome c oxidase |ISS~Jose Luis Lavin~joluito@gmail.com~2013-05-15~…
111715	0.0995522	no	0.194019	no	-0.101229	no	-0.218481	no	6889.34	6429.98	6022.44	6586.54	7065.29	7663.49	0.734111	0.466706	0.761954	0.478793	scaffold_05	2181549	2181857	+	3	IPR003177~Cytochrome c oxidase, subunit VIIa	superfamily~SSF81419~Mitochondrial cytochrome c oxidase subunit VIIa	GO:0004129~cytochrome-c oxidase activity~Catalysis of the reaction: 4 ferrocytochrome c + O2 + 4 H+ = 4 ferricytochrome c + 2 H2O.|GO:0005746~mitochondrial respiratory chain~The protein complexes that form the mitochondrial electron transport system (the respiratory chain), associated with the inner mitochondrial membrane. The respiratory chain complexes transfer electrons from an electron donor …	.	.	.	.	.	.	.	.	.	.	.	Name~Jose Luis Lavin~joluito@gmail.com~2013-05-15~COX7A/COX9|Description~Jose Luis Lavin~joluito@gmail.com~2013-05-15~Subunit VIIa of cytochrome c oxidase, which is the terminal member of the mitochondrial inner membrane electron transport chain |Defline~Jose Luis Lavin~joluito@gmail.com~2013-05-15~COX7A/COX9, Subunit VIIa of cytochrome c oxidase|ISS~Jose Luis Lavin~joluito@gmail.com~2013-05-15~G…
45348	0.0370407	no	0.277931	no	-0.0172651	no	-0.39867	no	5775.78	5629.38	4763.71	4507.06	4561.32	5941.62	0.901782	0.256895	0.960667	0.150195	scaffold_12	439991	440158	+	1	.	BlastProDom~PD052248~Q6CWK9_EEEEE_Q6CWK9;	.	.	.	.	.	Cytochrome-c oxidase.	4 ferrocytochrome c + O(2) = 4 ferricytochrome c + 2 H(2)O.	Copper.	Cytochrome-c-oxidase deficiency; MIM:220110.	Oxidative phosphorylation	Energy Metabolism	METABOLIC	Name~Jose Luis Lavin~joluito@gmail.com~2008-11-12~COX9|Description~Jose Luis Lavin~joluito@gmail.com~2008-11-12~Subunit VIIa of cytochrome c oxidase, which is the terminal member of the mitochondrial inner membrane electron transport chain |Defline~Jose Luis Lavin~joluito@gmail.com~2008-11-12~COX9, Subunit VIIa of cytochrome c oxidase.|ISS~Jose Luis Lavin~joluito@gmail.com~2008-11-12~1.9.3.1
39344	-0.203081	no	1.07614	yes	0.681482	yes	0.846594	yes	46.2622	53.2549	21.942	20.2044	12.5979	11.2356	0.459558	0.000209953	0.0154412	0.00252103	scaffold_05	2535938	2537749	-	.	IPR001841~Zinc finger, RING-type|IPR003111~Peptidase S16, lon N-terminal	HMMPfam~PF00097~zf-C3HC4|HMMPfam~PF02190~LON|ScanRegExp~PS00518~ZF_RING_1|ProfileScan~PS50089~ZF_RING_2|HMMSmart~SM00184~no description|HMMSmart~SM00464~no description|superfamily~SSF57850~RING/U-box	GO:0005515~protein binding~Interacting selectively and non-covalently with any protein or protein complex (a complex of two or more proteins that may include other nonprotein molecules).|GO:0008270~zinc ion binding~Interacting selectively and non-covalently with zinc (Zn) ions.|GO:0004176~ATP-dependent peptidase activity~Catalysis of the reaction: ATP + H2O = ADP + phosphate, to drive the hydroly…	KOG4159	Predicted E3 ubiquitin ligase	Posttranslational modification, protein turnover, chaperones	CELLULAR PROCESSES AND SIGNALING	.	.	.	.	.	.	.	Name~Fatima Silva~fatimasf@um.es~2008-10-23~crgA|Model Notes~Fatima Silva~fatimasf@um.es~2009-03-07~Uses noncanonical start codon|Defline~Victoriano Garre~vgarre@um.es~2015-01-10~Putative ubiquitin ligase similar to CrgA|Disposition~Fatima Silva~fatimasf@um.es~2011-12-10~Catalog|Literature~Fatima Silva~fatimasf@um.es~2009-03-07~A RING-finger photocarotenogenic repressor involved in asexual sporul…
107646	0.694628	yes	1.25546	yes	0.867339	no	-0.321439	no	24.2236	14.967	10.1463	4.3156	2.36562	5.39267	0.00427494	0.000209953	0.095008	0.492974	scaffold_02	4191762	4193490	-	2	IPR001841~Zinc finger, RING-type|IPR003111~Peptidase S16, lon N-terminal	HMMPfam~PF00097~zf-C3HC4|ScanRegExp~PS00518~ZF_RING_1|ProfileScan~PS50089~ZF_RING_2|HMMSmart~SM00184~no description|HMMSmart~SM00464~no description|superfamily~SSF57850~RING/U-box	GO:0005515~protein binding~Interacting selectively and non-covalently with any protein or protein complex (a complex of two or more proteins that may include other nonprotein molecules).|GO:0008270~zinc ion binding~Interacting selectively and non-covalently with zinc (Zn) ions.|GO:0004176~ATP-dependent peptidase activity~Catalysis of the reaction: ATP + H2O = ADP + phosphate, to drive the hydroly…	KOG4159	Predicted E3 ubiquitin ligase	Posttranslational modification, protein turnover, chaperones	CELLULAR PROCESSES AND SIGNALING	.	.	.	.	.	.	.	Name~Fatima Silva~fatimasf@um.es~2011-12-10~crgB|Description~Fatima Silva~fatimasf@um.es~2011-12-10~similar to crgA|Disposition~Fatima Silva~fatimasf@um.es~2011-12-10~Catalog
95127	1.16737	yes	0.883699	yes	0.593353	yes	1.31841	yes	28.4856	12.6828	15.4385	55.4628	36.7608	22.2392	0.000209953	0.00174817	0.0233365	0.000209953	scaffold_05	1487262	1488863	+	.	IPR001841~Zinc finger, RING-type|IPR003111~Peptidase S16, lon N-terminal	HMMPfam~PF00097~zf-C3HC4|ScanRegExp~PS00518~ZF_RING_1|ProfileScan~PS50089~ZF_RING_2|HMMSmart~SM00184~no description|HMMSmart~SM00464~no description|superfamily~SSF57850~RING/U-box	GO:0005515~protein binding~Interacting selectively and non-covalently with any protein or protein complex (a complex of two or more proteins that may include other nonprotein molecules).|GO:0008270~zinc ion binding~Interacting selectively and non-covalently with zinc (Zn) ions.|GO:0004176~ATP-dependent peptidase activity~Catalysis of the reaction: ATP + H2O = ADP + phosphate, to drive the hydroly…	KOG4159	Predicted E3 ubiquitin ligase	Posttranslational modification, protein turnover, chaperones	CELLULAR PROCESSES AND SIGNALING	.	.	.	.	.	.	.	Name~Victoriano Garre~vgarre@um.es~2015-01-10~CrgC|Model Notes~Fatima Silva~fatimasf@um.es~2009-03-04~No issues|Defline~Victoriano Garre~vgarre@um.es~2015-01-10~Putative ubiquitin ligase similar to CrgA|Disposition~Fatima Silva~fatimasf@um.es~2011-12-10~Catalog|EST evidence~Fatima Silva~fatimasf@um.es~2009-03-04~Yes
92273	2.83831	yes	2.21669	yes	0.815531	yes	4.02568	yes	278.579	38.9522	59.9317	148.956	84.6364	9.14545	0.000209953	0.000209953	0.00252103	0.000209953	scaffold_05	2993521	2994924	+	1	IPR001841~Zinc finger, RING-type|IPR003111~Peptidase S16, lon N-terminal	ScanRegExp~PS00518~ZF_RING_1|ProfileScan~PS50089~ZF_RING_2|HMMSmart~SM00184~no description|HMMSmart~SM00464~no description|superfamily~SSF57850~RING/U-box	GO:0005515~protein binding~Interacting selectively and non-covalently with any protein or protein complex (a complex of two or more proteins that may include other nonprotein molecules).|GO:0008270~zinc ion binding~Interacting selectively and non-covalently with zinc (Zn) ions.|GO:0004176~ATP-dependent peptidase activity~Catalysis of the reaction: ATP + H2O = ADP + phosphate, to drive the hydroly…	KOG4159	Predicted E3 ubiquitin ligase	Posttranslational modification, protein turnover, chaperones	CELLULAR PROCESSES AND SIGNALING	.	.	.	.	.	.	.	Name~Fatima Silva~fatimasf@um.es~2009-03-04~crgD|Model Notes~Fatima Silva~fatimasf@um.es~2009-03-04~editing needed -- 5' only|EST evidence~Fatima Silva~fatimasf@um.es~2009-03-04~Yes~3' UTR available
154478	0.289476	no	0.428538	no	0.114372	no	-0.388755	no	520.787	426.107	386.952	259.946	240.134	340.337	0.263882	0.0815142	0.726197	0.170345	scaffold_11	401530	402516	-	5	IPR002326~Cytochrome c1|IPR009056~Cytochrome c, monohaem	HMMPfam~PF02167~Cytochrom_C1|FPrintScan~PR00603~CYTOCHROMEC1|ProfileScan~PS51007~CYTC|superfamily~SSF46626~Cytochrome c|superfamily~SSF81496~Cytochrome c1 subunit of cytochrome bc1 complex (Ubiquinol-cytochrome c reductase), transmembrane anchor	GO:0005506~iron ion binding~Interacting selectively and non-covalently with iron (Fe) ions.|GO:0006118~electron transport~OBSOLETE. The transport of electrons from an electron donor to an electron acceptor.|GO:0009055~electron carrier activity~Any molecular entity that serves as an electron acceptor and electron donor in an electron transport system.|GO:0020037~heme binding~Interacting selectivel…	KOG3052	Cytochrome c1	Energy production and conversion	METABOLISM	Ubiquinol--cytochrome c reductase.	QH(2) + 2 ferricytochrome c = Q + 2 ferrocytochrome c.	\N	\N	Oxidative phosphorylation	Energy Metabolism	METABOLIC	Name~Jose Luis Lavin~joluito@gmail.com~2013-05-14~CYT1|Description~Jose Luis Lavin~joluito@gmail.com~2013-05-14~Cytochrome c1, component of the mitochondrial respiratory chain; expression is regulated by the heme-activated, glucose-repressed Hap2p/3p/4p/5p CCAAT-binding complex |Defline~Jose Luis Lavin~joluito@gmail.com~2013-05-14~CYT1, Cytochrome c1, component of the mitochondrial respiratory ch…
151635	0.0876847	no	0.249095	no	0.631672	yes	0.530966	yes	312.746	294.304	263.152	213.668	137.908	147.878	0.762644	0.332694	0.0168519	0.0466795	scaffold_01	4326021	4327014	+	5	IPR002326~Cytochrome c1|IPR009056~Cytochrome c, monohaem	HMMPfam~PF02167~Cytochrom_C1|FPrintScan~PR00603~CYTOCHROMEC1|ProfileScan~PS51007~CYTC|superfamily~SSF46626~Cytochrome c|superfamily~SSF81496~Cytochrome c1 subunit of cytochrome bc1 complex (Ubiquinol-cytochrome c reductase), transmembrane anchor	GO:0005506~iron ion binding~Interacting selectively and non-covalently with iron (Fe) ions.|GO:0006118~electron transport~OBSOLETE. The transport of electrons from an electron donor to an electron acceptor.|GO:0009055~electron carrier activity~Any molecular entity that serves as an electron acceptor and electron donor in an electron transport system.|GO:0020037~heme binding~Interacting selectivel…	KOG3052	Cytochrome c1	Energy production and conversion	METABOLISM	Ubiquinol--cytochrome c reductase.	QH(2) + 2 ferricytochrome c = Q + 2 ferrocytochrome c.	\N	\N	Oxidative phosphorylation	Energy Metabolism	METABOLIC	Name~Jose Luis Lavin~joluito@gmail.com~2013-05-14~CYT1|Description~Jose Luis Lavin~joluito@gmail.com~2013-05-14~Cytochrome c1, component of the mitochondrial respiratory chain; expression is regulated by the heme-activated, glucose-repressed Hap2p/3p/4p/5p CCAAT-binding complex |Defline~Jose Luis Lavin~joluito@gmail.com~2013-05-14~CYT1, Cytochrome c1, component of the mitochondrial respiratory ch…
154922	-0.574443	yes	-0.381593	no	0.523064	no	0.0347976	no	1319.32	1964.61	1718.79	1143.51	795.757	1116.25	0.0280556	0.159568	0.0688027	0.924961	scaffold_01	3628047	3628910	+	4	IPR002327~Cytochrome c, class IA/ IB|IPR003088~Cytochrome c, class I|IPR009056~Cytochrome c, monohaem	BlastProDom~PD000375~CYC_SCHPO_P00046;|HMMPfam~PF00034~Cytochrom_C|FPrintScan~PR00604~CYTCHRMECIAB|ProfileScan~PS51007~CYTC|superfamily~SSF46626~Cytochrome c	GO:0005506~iron ion binding~Interacting selectively and non-covalently with iron (Fe) ions.|GO:0006118~electron transport~OBSOLETE. The transport of electrons from an electron donor to an electron acceptor.|GO:0009055~electron carrier activity~Any molecular entity that serves as an electron acceptor and electron donor in an electron transport system.|GO:0020037~heme binding~Interacting selectivel…	KOG3453	Cytochrome c	Energy production and conversion	METABOLISM	.	.	.	.	.	.	.	Name~Jose Luis Lavin~joluito@gmail.com~2013-05-14~CytC|Description~Jose Luis Lavin~joluito@gmail.com~2013-05-14~Cytochrome C1 protein, couples electron transfer between Cytochrome C Reductase complex and Cytochrome C Oxidase complex. |Defline~Jose Luis Lavin~joluito@gmail.com~2013-05-14~Cytochrome C1 protein, couples electron transfer between Cytochrome C Reductase complex and Cytochrome C Oxidas…
104148	-0.235261	no	-0.702852	yes	0.208871	no	0.81399	yes	4.27882	5.03669	6.96472	3.18846	2.7587	1.81362	0.411112	0.00341163	0.603946	0.0282693	scaffold_04	3105389	3110295	-	6	IPR011545~DNA/RNA helicase, DEAD/DEAH box type, N-terminal|IPR001650~DNA/RNA helicase, C-terminal|IPR000999~Ribonuclease III|IPR005034~Protein of unknown function DUF283|IPR000209~Peptidase S8 and S53, subtilisin, kexin, sedolisin|IPR001159~Double-stranded RNA binding|IPR003100~Argonaute and Dicer protein, PAZ|IPR014021~Helicase, superfamily 1 and 2, ATP-binding|IPR014001~DEAD-like helicase, N-te…	HMMPfam~PF00270~DEAD|HMMPfam~PF00271~Helicase_C|HMMPfam~PF00636~Ribonuclease_3|HMMPfam~PF03368~DUF283|ScanRegExp~PS00136~SUBTILASE_ASP|ScanRegExp~PS00517~RNASE_3_1|ProfileScan~PS50137~DS_RBD|ProfileScan~PS50142~RNASE_3_2|ProfileScan~PS50821~PAZ|ProfileScan~PS51192~HELICASE_ATP_BIND_1|ProfileScan~PS51194~HELICASE_CTER|HMMSmart~SM00487~no description|HMMSmart~SM00490~no description|HMMSmart~SM00535…	GO:0003676~nucleic acid binding~Interacting selectively and non-covalently with any nucleic acid.|GO:0005524~ATP binding~Interacting selectively and non-covalently with ATP, adenosine 5'-triphosphate, a universally important coenzyme and enzyme regulator.|GO:0008026~ATP-dependent helicase activity~Catalysis of the reaction: ATP + H2O = ADP + phosphate, to drive the unwinding of a DNA or RNA helix…	KOG0701	dsRNA-specific nuclease Dicer and related ribonucleases	RNA processing and modification	INFORMATION STORAGE AND PROCESSING	.	.	.	.	.	.	.	Name~Fatima Silva~fatimasf@um.es~2009-03-04~dcl-1|Literature~Fatima Silva~fatimasf@um.es~2009-03-07~Mutants defective in a Mucor circinelloides dicer-like gene are not compromised in siRNA silencing but display developmental defects. Nicol s FE, de Haro JP, Torres-Mart nez S, Ruiz-V zquez RM. Fungal Genet Biol. 2007 Jun;44(6):504-16. Epub 2006 Oct 30. doi:10.1016/j.fgb.2006.09.003 |Literature~Fat…
104153	0.461908	no	0.0866779	no	0.114199	no	0.668397	yes	7.45463	5.41225	7.01994	4.88571	4.51388	3.07411	0.0569038	0.76952	0.753107	0.0337698	scaffold_09	641381	646453	+	.	IPR011545~DNA/RNA helicase, DEAD/DEAH box type, N-terminal|IPR001650~DNA/RNA helicase, C-terminal|IPR000999~Ribonuclease III|IPR005034~Protein of unknown function DUF283|IPR003100~Argonaute and Dicer protein, PAZ|IPR014021~Helicase, superfamily 1 and 2, ATP-binding|IPR014001~DEAD-like helicase, N-terminal	HMMPfam~PF00270~DEAD|HMMPfam~PF00271~Helicase_C|HMMPfam~PF00636~Ribonuclease_3|HMMPfam~PF03368~DUF283|ScanRegExp~PS00517~RNASE_3_1|ProfileScan~PS50142~RNASE_3_2|ProfileScan~PS50821~PAZ|ProfileScan~PS51192~HELICASE_ATP_BIND_1|ProfileScan~PS51194~HELICASE_CTER|HMMSmart~SM00487~no description|HMMSmart~SM00490~no description|HMMSmart~SM00535~no description|superfamily~SSF52540~P-loop containing nucle…	GO:0003676~nucleic acid binding~Interacting selectively and non-covalently with any nucleic acid.|GO:0005524~ATP binding~Interacting selectively and non-covalently with ATP, adenosine 5'-triphosphate, a universally important coenzyme and enzyme regulator.|GO:0008026~ATP-dependent helicase activity~Catalysis of the reaction: ATP + H2O = ADP + phosphate, to drive the unwinding of a DNA or RNA helix…	KOG0701	dsRNA-specific nuclease Dicer and related ribonucleases	RNA processing and modification	INFORMATION STORAGE AND PROCESSING	Endoribonucleases producing 5'-phosphomonoesters.	\N	\N	\N	\N	\N	\N	Name~Rosa M. Ruiz Vazquez~rmruiz@um.es~2015-01-11~Dcl-2|Defline~Rosa M. Ruiz Vazquez~rmruiz@um.es~2015-01-11~dsRNA-specific ribonuclease III Dicer|Disposition~Fatima Silva~fatimasf@um.es~2011-12-04~Catalog
76041	-0.121526	no	-0.48151	yes	0.494526	no	0.463913	no	6.31887	6.87421	8.82244	15.192	10.7832	11.0144	0.658781	0.0342828	0.0669894	0.0929553	scaffold_01	5555001	5563646	+	11	IPR000719~Protein kinase, core|IPR001789~Signal transduction response regulator, receiver region|IPR017442~Serine/threonine protein kinase-related|IPR003661~Signal transduction histidine kinase, subgroup 1, dimerisation and phosphoacceptor region|IPR003018~GAF|IPR003594~ATP-binding region, ATPase-like|IPR004358~Signal transduction histidine kinase-related protein, C-terminal|IPR005467~Signal tran…	BlastProDom~PD000001~Q12741_BLAEM_Q12741;|BlastProDom~PD000039~MCS4_SCHPO_P87323;|HMMPfam~PF00069~Pkinase|HMMPfam~PF00072~Response_reg|HMMPfam~PF00512~HisKA|HMMPfam~PF01590~GAF|HMMPfam~PF02518~HATPase_c|FPrintScan~PR00344~BCTRLSENSOR|ProfileScan~PS50011~PROTEIN_KINASE_DOM|ProfileScan~PS50109~HIS_KIN|ProfileScan~PS50110~RESPONSE_REGULATORY|HMMSmart~SM00065~no description|HMMSmart~SM00220~no descri…	GO:0004672~protein kinase activity~Catalysis of the phosphorylation of an amino acid residue in a protein, usually according to the reaction: a protein + ATP = a phosphoprotein + ADP.|GO:0005524~ATP binding~Interacting selectively and non-covalently with ATP, adenosine 5'-triphosphate, a universally important coenzyme and enzyme regulator.|GO:0006468~protein amino acid phosphorylation~The process…	KOG0519	Sensory transduction histidine kinase	Signal transduction mechanisms	CELLULAR PROCESSES AND SIGNALING	Phosphotransferases with a nitrogenous group as acceptor.	\N	\N	\N	Type II secretion system	SORTING AND DEGRADATION	REGULATORY	Name~Jose Luis Lavin~joluito@gmail.com~2008-09-16~Phytochrome 1|Needs GO~Jose Luis Lavin~joluito@gmail.com~2008-09-16~Yes~7165 signal transduction
26195	0.299239	no	0.0158632	no	-0.10924	no	-0.188758	no	44.6319	36.2715	44.1439	79.046	85.2638	90.0952	0.235203	0.959513	0.746829	0.556036	scaffold_02	2848785	2852179	-	5	IPR000594~UBA/THIF-type NAD/FAD binding fold|IPR000127~Ubiquitin-activating enzyme repeat|IPR000011~Ubiquitin-activating enzyme, E1|IPR009036~Molybdenum cofactor biosynthesis	HMMPfam~PF00899~ThiF|HMMPfam~PF02134~UBACT|FPrintScan~PR01849~UBIQUITINACT|ScanRegExp~PS00865~UBIQUITIN_ACTIVAT_2|superfamily~SSF69572~Activating enzymes of the ubiquitin-like proteins|HMMTigr~TIGR01408~Ube1: ubiquitin-activating enzyme E1	GO:0003824~catalytic activity~Catalysis of a biochemical reaction at physiological temperatures. In biologically catalyzed reactions, the reactants are known as substrates, and the catalysts are naturally occurring macromolecular substances known as enzymes. Enzymes possess specific binding sites for substrates, and are usually composed wholly or largely of protein, but RNA that has catalytic act…	KOG2012	Ubiquitin activating enzyme UBA1	Posttranslational modification, protein turnover, chaperones	CELLULAR PROCESSES AND SIGNALING	Ubiquitin--protein ligase.	ATP + ubiquitin + protein lysine = AMP + diphosphate + protein N-ubiquityllysine.	\N	\N	\N	\N	\N	.
107311	-2.36131	no	-2.59072	no	1.02551	no	-0.321058	no	2.46038	12.6423	14.8213	3.85636	1.89439	4.81754	0.0799329	0.0622196	0.498234	0.818749	scaffold_02	3222705	3223201	-	2	.	.	.	.	.	.	.	.	.	.	.	.	.	.	.
107312	-2.34104	no	-1.45488	no	1.89349	no	-0.286201	no	1.70765	8.65212	4.68125	2.78986	0.750906	3.40202	0.091178	0.256042	0.378109	0.85632	scaffold_02	3223313	3223821	-	2	IPR003316~Transcription factor E2F/dimerisation partner (TDP)	HMMPfam~PF02319~E2F_TDP|superfamily~SSF46785~Winged helix" DNA-binding domain"	GO:0003700~sequence-specific DNA binding transcription factor activity~Interacting selectively and non-covalently with a specific DNA sequence in order to modulate transcription. The transcription factor may or may not also interact selectively with a protein or macromolecular complex.|GO:0005667~transcription factor complex~A protein complex, distinct from RNA polymerase, that associates with DN…	KOG2577	Transcription factor E2F/dimerization partner (TDP)	Transcription	INFORMATION STORAGE AND PROCESSING	.	.	.	.	.	.	.	Defline~Ekaterina Shelest~ekaterina.shelest@hki-jena.de~2014-11-18~Transcription factor E2F/dimerisation partner (TDP)
156959	0.74156	yes	0.364894	no	0	no	-0.0100877	no	985.636	589.501	765.372	600.517	0	604.731	0.00297107	0.159889	1	0.978316	scaffold_07	1127283	1128987	+	3	IPR000795~Protein synthesis factor, GTP-binding|IPR004160~Translation elongation factor EFTu/EF1A, C-terminal|IPR004161~Translation elongation factor EFTu/EF1A, domain 2|IPR009000~Translation elongation and initiation factors/Ribosomal, beta-barrel|IPR009001~Translation elongation factor EF1A/initiation factor IF2gamma, C-terminal|IPR004539~Translation elongation factor EF1A, eukaryotic and archa…	HMMPfam~PF00009~GTP_EFTU|HMMPfam~PF03143~GTP_EFTU_D3|HMMPfam~PF03144~GTP_EFTU_D2|FPrintScan~PR00315~ELONGATNFCT|ScanRegExp~PS00301~EFACTOR_GTP|superfamily~SSF50447~Translation proteins|superfamily~SSF50465~EF-Tu/eEF-1alpha/eIF2-gamma C-terminal domain|superfamily~SSF52540~P-loop containing nucleoside triphosphate hydrolases|HMMTigr~TIGR00483~EF-1_alpha: translation elongation factor	GO:0003924~GTPase activity~Catalysis of the reaction: GTP + H2O = GDP + phosphate.|GO:0005525~GTP binding~Interacting selectively and non-covalently with GTP, guanosine triphosphate.|GO:0003746~translation elongation factor activity~Functions in chain elongation during polypeptide synthesis at the ribosome.|GO:0005737~cytoplasm~All of the contents of a cell excluding the plasma membrane and nucle…	KOG0052	Translation elongation factor EF-1 alpha/Tu	Translation, ribosomal structure and biogenesis	INFORMATION STORAGE AND PROCESSING	.	.	.	.	.	.	.	.
113596	1.44825	yes	1.62913	yes	0.474465	no	0.322778	no	69.4758	25.4605	22.4603	18.6754	13.4413	14.9315	0.000209953	0.000209953	0.253971	0.442325	scaffold_07	1408364	1409364	+	3	IPR002562~3'-5' exonuclease|IPR012337~Polynucleotidyl transferase, Ribonuclease H fold	HMMPfam~PF01612~3_5_exonuc|superfamily~SSF53098~Ribonuclease H-like	GO:0003676~nucleic acid binding~Interacting selectively and non-covalently with any nucleic acid.|GO:0005622~intracellular~The living contents of a cell; the matter contained within (but not including) the plasma membrane, usually taken to exclude large vacuoles and masses of secretory or ingested material. In eukaryotes it includes the nucleus and cytoplasm.|GO:0006139~nucleobase, nucleoside, nu…	.	.	.	.	.	.	.	.	.	.	.	.
111874	0.328366	no	0.628684	yes	-0.131284	no	-1.23569	yes	57.0469	45.4343	36.896	22.4813	24.6231	52.9421	0.235203	0.0169692	0.774157	0.00040104	scaffold_05	2647308	2648118	-	3	IPR001810~Cyclin-like F-box	ProfileScan~PS50181~FBOX	.	.	.	.	.	.	.	.	.	.	.	.	.
109343	0.906057	yes	-0.0578248	no	-0.139622	no	0.0758014	no	11.0181	5.87971	11.4687	7.92153	8.72649	7.51607	0.0108376	0.888272	0.762173	0.87816	scaffold_03	4324326	4325737	+	2	IPR001810~Cyclin-like F-box	HMMPfam~PF00646~F-box|ProfileScan~PS50181~FBOX|HMMSmart~SM00256~no description|superfamily~SSF52047~RNI-like|superfamily~SSF81383~F-box domain	.	KOG1947	Leucine rich repeat proteins, some proteins contain F-box	General function prediction only	POORLY CHARACTERIZED	.	.	.	.	.	.	.	.
187130	2.1253	yes	0.900941	yes	0.380141	no	0.313909	no	29.5037	6.76236	15.8003	823.066	632.413	662.123	0.000209953	0.00040104	0.211719	0.329156	scaffold_05	2995648	2997981	-	8	IPR001117~Multicopper oxidase, type 1|IPR011706~Multicopper oxidase, type 2|IPR011707~Multicopper oxidase, type 3|IPR002355~Multicopper oxidase, copper-binding site|IPR008972~Cupredoxin	HMMPfam~PF00394~Cu-oxidase|HMMPfam~PF07731~Cu-oxidase_2|HMMPfam~PF07732~Cu-oxidase_3|ScanRegExp~PS00079~MULTICOPPER_OXIDASE1|ScanRegExp~PS00080~MULTICOPPER_OXIDASE2|superfamily~SSF49503~Cupredoxins	GO:0016491~oxidoreductase activity~Catalysis of an oxidation-reduction (redox) reaction, a reversible chemical reaction in which the oxidation state of an atom or atoms within a molecule is altered. One substrate acts as a hydrogen or electron donor and becomes oxidized, while the other acts as hydrogen or electron acceptor and becomes reduced.|GO:0005507~copper ion binding~Interacting selectivel…	KOG1263	Multicopper oxidases	Secondary metabolites biosynthesis, transport and catabolism	METABOLISM	Oxidoreductases.	\N	\N	\N	\N	\N	\N	Description~Bernard Henrissat~Bernard.Henrissat@afmb.univ-mrs.fr~2014-08-04~AA1_2|Defline~Bernard Henrissat~Bernard.Henrissat@afmb.univ-mrs.fr~2014-08-04~Multicopper oxidase
156933	0.349833	no	-0.488881	no	0.625182	yes	0.568592	yes	299.27	234.83	419.983	1398.11	906.448	942.71	0.199634	0.0668131	0.0282693	0.0494266	scaffold_07	794495	795927	-	5	IPR001117~Multicopper oxidase, type 1|IPR011707~Multicopper oxidase, type 3|IPR002355~Multicopper oxidase, copper-binding site|IPR008972~Cupredoxin	HMMPfam~PF00394~Cu-oxidase|HMMPfam~PF07732~Cu-oxidase_3|ScanRegExp~PS00079~MULTICOPPER_OXIDASE1|superfamily~SSF49503~Cupredoxins	GO:0016491~oxidoreductase activity~Catalysis of an oxidation-reduction (redox) reaction, a reversible chemical reaction in which the oxidation state of an atom or atoms within a molecule is altered. One substrate acts as a hydrogen or electron donor and becomes oxidized, while the other acts as hydrogen or electron acceptor and becomes reduced.|GO:0005507~copper ion binding~Interacting selectivel…	KOG1263	Multicopper oxidases	Secondary metabolites biosynthesis, transport and catabolism	METABOLISM	.	.	.	.	.	.	.	Description~Bernard Henrissat~Bernard.Henrissat@afmb.univ-mrs.fr~2014-08-04~AA1_2|Defline~Bernard Henrissat~Bernard.Henrissat@afmb.univ-mrs.fr~2014-08-04~Multicopper oxidase
155688	-0.096883	no	-0.0513662	no	-0.47172	no	-0.293709	no	44.0103	47.0672	45.6054	33.3022	46.1822	40.8214	0.733492	0.864687	0.092877	0.330474	scaffold_03	1901582	1902906	-	4	IPR001117~Multicopper oxidase, type 1|IPR011706~Multicopper oxidase, type 2|IPR002355~Multicopper oxidase, copper-binding site|IPR008972~Cupredoxin	HMMPfam~PF00394~Cu-oxidase|HMMPfam~PF07731~Cu-oxidase_2|ScanRegExp~PS00079~MULTICOPPER_OXIDASE1|ScanRegExp~PS00080~MULTICOPPER_OXIDASE2|superfamily~SSF49503~Cupredoxins	GO:0016491~oxidoreductase activity~Catalysis of an oxidation-reduction (redox) reaction, a reversible chemical reaction in which the oxidation state of an atom or atoms within a molecule is altered. One substrate acts as a hydrogen or electron donor and becomes oxidized, while the other acts as hydrogen or electron acceptor and becomes reduced.|GO:0005507~copper ion binding~Interacting selectivel…	KOG1263	Multicopper oxidases	Secondary metabolites biosynthesis, transport and catabolism	METABOLISM	.	.	.	.	.	.	.	Description~Bernard Henrissat~Bernard.Henrissat@afmb.univ-mrs.fr~2014-08-04~AA1_2|Defline~Bernard Henrissat~Bernard.Henrissat@afmb.univ-mrs.fr~2014-08-04~Multicopper oxidase
125211	0.187903	no	9.99	yes	1.21417	yes	1.61076	yes	8.56951	7.52301	0	302.722	130.479	99.1189	0.919853	0.0266408	0.00297107	0.000583396	scaffold_07	87571	87876	+	2	IPR001766~Fork head transcription factor	BlastProDom~PD000425~SEP1_SCHPO_O43058;|HMMPfam~PF00250~Fork_head|FPrintScan~PR00053~FORKHEAD|ScanRegExp~PS00657~FORK_HEAD_1|ScanRegExp~PS00658~FORK_HEAD_2|ProfileScan~PS50039~FORK_HEAD_3|HMMSmart~SM00339~no description|superfamily~SSF46785~Winged helix" DNA-binding domain"	GO:0003700~sequence-specific DNA binding transcription factor activity~Interacting selectively and non-covalently with a specific DNA sequence in order to modulate transcription. The transcription factor may or may not also interact selectively with a protein or macromolecular complex.|GO:0005634~nucleus~A membrane-bounded organelle of eukaryotic cells in which chromosomes are housed and replicat…	KOG2294	Transcription factor of the Forkhead/HNF3 family	Transcription	INFORMATION STORAGE AND PROCESSING	.	.	.	.	.	.	.	Defline~Ekaterina Shelest~ekaterina.shelest@hki-jena.de~2014-11-18~Fork head transcription factor
131995	0.235121	no	0.21604	no	0.721469	no	0.35561	no	436.514	370.868	375.806	19.308	11.7099	15.09	0.361328	0.40791	0.147205	0.473954	scaffold_03	4717728	4718351	-	1	IPR002509~Polysaccharide deacetylase|IPR011330~Glycoside hydrolase/deacetylase, beta/alpha-barrel	HMMPfam~PF01522~Polysacc_deac_1|superfamily~SSF88713~Glycoside hydrolase/deacetylase	GO:0005975~carbohydrate metabolic process~The chemical reactions and pathways involving carbohydrates, any of a group of organic compounds based of the general formula Cx(H2O)y. Includes the formation of carbohydrate derivatives by the addition of a carbohydrate residue to another molecule.|GO:0016810~hydrolase activity, acting on carbon-nitrogen (but not peptide) bonds~Catalysis of the hydrolysi…	.	.	.	.	Chitin deacetylase.	Chitin + H(2)O = chitosan + acetate.	\N	\N	Aminosugars metabolism	Metabolism of Complex Carbohydrates	METABOLIC	Description~Bernard Henrissat~Bernard.Henrissat@afmb.univ-mrs.fr~2014-08-04~CE4|Defline~Bernard Henrissat~Bernard.Henrissat@afmb.univ-mrs.fr~2014-08-04~Carbohydrate Esterase Family 4 protein
85517	-0.075202	no	-0.380123	no	0.996953	no	0.583897	no	233.939	246.457	304.46	2.85588	1.43096	1.90533	0.813782	0.16465	0.316215	0.547942	scaffold_09	1039556	1040368	+	1	IPR011616~bZIP transcription factor, bZIP-1|IPR004827~Basic-leucine zipper (bZIP) transcription factor	HMMPfam~PF00170~bZIP_1|ScanRegExp~PS00036~BZIP_BASIC|ProfileScan~PS50217~BZIP|HMMSmart~SM00338~no description	GO:0003700~sequence-specific DNA binding transcription factor activity~Interacting selectively and non-covalently with a specific DNA sequence in order to modulate transcription. The transcription factor may or may not also interact selectively with a protein or macromolecular complex.|GO:0005634~nucleus~A membrane-bounded organelle of eukaryotic cells in which chromosomes are housed and replicat…	KOG3119	Basic region leucine zipper transcription factor	Transcription	INFORMATION STORAGE AND PROCESSING	.	.	.	.	.	.	.	Defline~Ekaterina Shelest~ekaterina.shelest@hki-jena.de~2014-11-18~Basic-leucine zipper (bZIP) transcription factor
40656	0.206931	no	0.104061	no	0.142882	no	-0.00862538	no	28.5412	24.7275	26.555	66.586	60.3075	66.9853	0.471075	0.738597	0.643393	0.979492	scaffold_06	2541514	2542699	+	3	IPR011025~G protein alpha subunit, helical insertion|IPR001019~Guanine nucleotide binding protein (G-protein), alpha subunit|IPR002975~Fungal G-protein, alpha subunit	BlastProDom~PD000281~P79895_SPAAU_P79895;|HMMPfam~PF00503~G-alpha|FPrintScan~PR00318~GPROTEINA|FPrintScan~PR01241~GPROTEINAFNG|HMMSmart~SM00275~no description|superfamily~SSF47895~Transducin (alpha subunit), insertion domain|superfamily~SSF52540~P-loop containing nucleoside triphosphate hydrolases	GO:0004871~signal transducer activity~Mediates the transfer of a signal from the outside to the inside of a cell by means other than the introduction of the signal molecule itself into the cell.|GO:0007165~signal transduction~The process whereby an activated receptor conveys information down the signaling pathway, resulting in a change in the function or state of a cell.|GO:0007186~G-protein coup…	KOG0082	G-protein alpha subunit (small G protein superfamily)	Cell cycle control, cell division, chromosome partitioning,Signal transduction mechanisms	CELLULAR PROCESSES AND SIGNALING,METABOLISM	.	.	.	.	.	.	.	Defline~Fatima Silva~fatimasf@um.es~2009-02-24~G protein alpha subunit GPA3|EST evidence~Fatima Silva~fatimasf@um.es~2009-02-24~No
139870	0.960663	yes	0.406979	no	0.849941	no	1.25335	no	34.4643	17.7085	25.993	5.33319	2.95889	2.23712	0.00040104	0.137174	0.176938	0.0626924	scaffold_03	4471445	4472730	+	4	IPR011025~G protein alpha subunit, helical insertion|IPR001019~Guanine nucleotide binding protein (G-protein), alpha subunit|IPR002975~Fungal G-protein, alpha subunit	BlastProDom~PD000281~P79895_SPAAU_P79895;|HMMPfam~PF00503~G-alpha|FPrintScan~PR00318~GPROTEINA|FPrintScan~PR01241~GPROTEINAFNG|HMMSmart~SM00275~no description|superfamily~SSF47895~Transducin (alpha subunit), insertion domain|superfamily~SSF52540~P-loop containing nucleoside triphosphate hydrolases	GO:0004871~signal transducer activity~Mediates the transfer of a signal from the outside to the inside of a cell by means other than the introduction of the signal molecule itself into the cell.|GO:0007165~signal transduction~The process whereby an activated receptor conveys information down the signaling pathway, resulting in a change in the function or state of a cell.|GO:0007186~G-protein coup…	KOG0082	G-protein alpha subunit (small G protein superfamily)	Cell cycle control, cell division, chromosome partitioning,Signal transduction mechanisms	CELLULAR PROCESSES AND SIGNALING,METABOLISM	.	.	.	.	.	.	.	.
86422	-0.0630546	no	0.0327969	no	0.224978	no	0.873173	yes	70.1542	73.2883	68.5774	28.6376	24.5026	15.6346	0.833014	0.915365	0.530413	0.00881246	scaffold_11	720890	722376	+	8	IPR011025~G protein alpha subunit, helical insertion|IPR001019~Guanine nucleotide binding protein (G-protein), alpha subunit|IPR002975~Fungal G-protein, alpha subunit	BlastProDom~PD000281~P79895_SPAAU_P79895;|HMMPfam~PF00503~G-alpha|FPrintScan~PR00318~GPROTEINA|FPrintScan~PR01241~GPROTEINAFNG|HMMSmart~SM00275~no description|superfamily~SSF47895~Transducin (alpha subunit), insertion domain|superfamily~SSF52540~P-loop containing nucleoside triphosphate hydrolases	GO:0004871~signal transducer activity~Mediates the transfer of a signal from the outside to the inside of a cell by means other than the introduction of the signal molecule itself into the cell.|GO:0007165~signal transduction~The process whereby an activated receptor conveys information down the signaling pathway, resulting in a change in the function or state of a cell.|GO:0007186~G-protein coup…	KOG0082	G-protein alpha subunit (small G protein superfamily)	Cell cycle control, cell division, chromosome partitioning,Signal transduction mechanisms	CELLULAR PROCESSES AND SIGNALING,METABOLISM	.	.	.	.	.	.	.	.
152023	-0.35175	no	-0.444636	no	0.16848	no	-0.595283	no	5.98921	7.64287	8.15114	2.24966	2.0017	3.39871	0.427183	0.296519	0.873982	0.439185	scaffold_02	2343941	2345316	+	6	IPR011025~G protein alpha subunit, helical insertion|IPR001019~Guanine nucleotide binding protein (G-protein), alpha subunit|IPR002975~Fungal G-protein, alpha subunit	BlastProDom~PD000281~P79895_SPAAU_P79895;|HMMPfam~PF00503~G-alpha|FPrintScan~PR00318~GPROTEINA|FPrintScan~PR01241~GPROTEINAFNG|HMMSmart~SM00275~no description|superfamily~SSF47895~Transducin (alpha subunit), insertion domain|superfamily~SSF52540~P-loop containing nucleoside triphosphate hydrolases	GO:0004871~signal transducer activity~Mediates the transfer of a signal from the outside to the inside of a cell by means other than the introduction of the signal molecule itself into the cell.|GO:0007165~signal transduction~The process whereby an activated receptor conveys information down the signaling pathway, resulting in a change in the function or state of a cell.|GO:0007186~G-protein coup…	KOG0082	G-protein alpha subunit (small G protein superfamily)	Cell cycle control, cell division, chromosome partitioning,Signal transduction mechanisms	CELLULAR PROCESSES AND SIGNALING,METABOLISM	.	.	.	.	.	.	.	.
104125	-0.724398	yes	-0.57144	yes	-0.296421	no	-0.169041	no	65.8289	108.763	97.8221	184.887	227.058	207.87	0.00142857	0.0134101	0.319469	0.597156	scaffold_02	3332488	3333900	+	.	IPR011025~G protein alpha subunit, helical insertion|IPR001019~Guanine nucleotide binding protein (G-protein), alpha subunit|IPR002975~Fungal G-protein, alpha subunit	BlastProDom~PD000281~P79895_SPAAU_P79895;|HMMPfam~PF00503~G-alpha|FPrintScan~PR00318~GPROTEINA|FPrintScan~PR01241~GPROTEINAFNG|HMMSmart~SM00275~no description|superfamily~SSF47895~Transducin (alpha subunit), insertion domain|superfamily~SSF52540~P-loop containing nucleoside triphosphate hydrolases	GO:0004871~signal transducer activity~Mediates the transfer of a signal from the outside to the inside of a cell by means other than the introduction of the signal molecule itself into the cell.|GO:0007165~signal transduction~The process whereby an activated receptor conveys information down the signaling pathway, resulting in a change in the function or state of a cell.|GO:0007186~G-protein coup…	KOG0082	G-protein alpha subunit (small G protein superfamily)	Cell cycle control, cell division, chromosome partitioning,Signal transduction mechanisms	CELLULAR PROCESSES AND SIGNALING,METABOLISM	.	.	.	.	.	.	.	Model Notes~Fatima Silva~fatimasf@um.es~2009-02-24~editing needed -- 5' only Added two exons in 5' (homology with Phycomyces and Rhizopus)|Model Notes~Marek Elias~melias@natur.cuni.cz~2013-04-12~The gene model looks fine, without any issues.|Defline~Fatima Silva~fatimasf@um.es~2009-02-24~GPA4|Disposition~Marek Elias~melias@natur.cuni.cz~2013-04-12~Catalog|EST evidence~Fatima Silva~fatimasf@um.es~…
113783	-0.647704	yes	-0.70224	yes	0.0938488	no	-0.0444105	no	16.0974	25.2194	26.191	100.695	94.3536	103.843	0.00843004	0.00341163	0.785762	0.901262	scaffold_07	1970210	1972249	-	7	IPR006652~Kelch repeat type 1|IPR011498~Kelch repeat type 2|IPR000276~GPCR, rhodopsin-like|IPR011043~Galactose oxidase/kelch, beta-propeller	HMMPfam~PF01344~Kelch_1|HMMPfam~PF07646~Kelch_2|ScanRegExp~PS00237~G_PROTEIN_RECEP_F1_1|superfamily~SSF50965~Galactose oxidase, central domain	GO:0001584~rhodopsin-like receptor activity~OBSOLETE. A G-protein coupled receptor that is structurally/functionally related to the rhodopsin receptor.|GO:0007186~G-protein coupled receptor protein signaling pathway~The series of molecular signals generated as a consequence of a G-protein coupled receptor binding to its physiological ligand.|GO:0016021~integral to membrane~Penetrating at least on…	KOG4152	Host cell transcription factor HCFC1	Cell cycle control, cell division, chromosome partitioning,Transcription	INFORMATION STORAGE AND PROCESSING,METABOLISM	.	.	.	.	.	.	.	.
144686	-0.989564	no	9.99	yes	1.51604	no	-0.0147656	no	7.63893	15.1677	0	34.47	12.0522	34.8246	0.527005	0.0486404	0.225536	0.972879	scaffold_05	2988166	2988462	-	2	IPR015898~G-protein, gamma-like subunit|IPR001770~G-protein, gamma subunit	HMMPfam~PF00631~G-gamma|ProfileScan~PS50058~G_PROTEIN_GAMMA|superfamily~SSF48670~Transducin (heterotrimeric G protein), gamma chain	GO:0004871~signal transducer activity~Mediates the transfer of a signal from the outside to the inside of a cell by means other than the introduction of the signal molecule itself into the cell.|GO:0005834~heterotrimeric G-protein complex~Any of a family of heterotrimeric GTP-binding and hydrolyzing proteins; they belong to a superfamily of GTPases that includes monomeric proteins such as EF-Tu a…	.	.	.	.	.	.	.	.	.	.	.	.
176325	-0.0451463	no	-0.238316	no	0.247658	no	0.236896	no	18.7356	19.3312	22.1008	55.2549	46.5391	46.8876	0.878662	0.339282	0.411352	0.437774	scaffold_01	5810193	5816950	-	5	IPR001789~Signal transduction response regulator, receiver region|IPR003661~Signal transduction histidine kinase, subgroup 1, dimerisation and phosphoacceptor region|IPR003660~Signal transduction histidine kinase, HAMP region|IPR003594~ATP-binding region, ATPase-like|IPR004358~Signal transduction histidine kinase-related protein, C-terminal|IPR005467~Signal transduction histidine kinase, core|IPR…	BlastProDom~PD000039~MCS4_SCHPO_P87323;|HMMPfam~PF00072~Response_reg|HMMPfam~PF00512~HisKA|HMMPfam~PF00672~HAMP|HMMPfam~PF02518~HATPase_c|FPrintScan~PR00344~BCTRLSENSOR|ProfileScan~PS50109~HIS_KIN|ProfileScan~PS50110~RESPONSE_REGULATORY|ProfileScan~PS50885~HAMP|HMMSmart~SM00304~no description|HMMSmart~SM00387~no description|HMMSmart~SM00388~no description|HMMSmart~SM00448~no description|superfami…	GO:0000156~two-component response regulator activity~Alters the level of transcription of target genes, usually by binding to a transcription factor, when phosphorylated by a sensor that detects the presence of a particular signal substance outside the cell.|GO:0000160~two-component signal transduction system (phosphorelay)~A conserved series of molecular signals found in prokaryotes and eukaryot…	KOG0519	Sensory transduction histidine kinase	Signal transduction mechanisms	CELLULAR PROCESSES AND SIGNALING	Phosphotransferases with a nitrogenous group as acceptor.	\N	\N	\N	Type II secretion system	SORTING AND DEGRADATION	REGULATORY	Name~Jose Luis Lavin~joluito@gmail.com~2013-05-12~HK_IA|Description~Jose Luis Lavin~joluito@gmail.com~2013-05-12~Type IA HK, signal transducer activity,Mediates the transfer of a signal from the outside to the inside of a cell by means other than the introduction of the signal molecule itself into the cell |Defline~Jose Luis Lavin~joluito@gmail.com~2013-05-12~Type IA HK, signal transducer activit…
143468	0.191192	no	0.376289	no	0.122006	no	-0.0135167	no	141.119	123.603	108.72	121.305	111.468	122.447	0.481899	0.136623	0.727773	0.971434	scaffold_04	1493366	1493812	+	1	IPR001789~Signal transduction response regulator, receiver region|IPR011006~CheY-like	BlastProDom~PD000039~MCS4_SCHPO_P87323;|HMMPfam~PF00072~Response_reg|ProfileScan~PS50110~RESPONSE_REGULATORY|HMMSmart~SM00448~no description|superfamily~SSF52172~CheY-like	GO:0000156~two-component response regulator activity~Alters the level of transcription of target genes, usually by binding to a transcription factor, when phosphorylated by a sensor that detects the presence of a particular signal substance outside the cell.|GO:0000160~two-component signal transduction system (phosphorelay)~A conserved series of molecular signals found in prokaryotes and eukaryot…	KOG0519	Sensory transduction histidine kinase	Signal transduction mechanisms	CELLULAR PROCESSES AND SIGNALING	.	.	.	.	.	.	.	Name~Jose Luis Lavin~joluito@gmail.com~2013-05-12~HK_IB|Description~Jose Luis Lavin~joluito@gmail.com~2013-05-12~Type IB HK, signal transducer activity,Mediates the transfer of a signal from the outside to the inside of a cell by means other than the introduction of the signal molecule itself into the cell |Defline~Jose Luis Lavin~joluito@gmail.com~2013-05-12~Type IB HK, signal transducer activit…
113373	0.257923	no	-0.165021	no	0.0256097	no	-0.238696	no	15.9167	13.311	17.8456	18.0542	17.7365	21.3026	0.30482	0.523194	0.94343	0.413089	scaffold_07	745756	749293	-	8	IPR001789~Signal transduction response regulator, receiver region|IPR003661~Signal transduction histidine kinase, subgroup 1, dimerisation and phosphoacceptor region|IPR003594~ATP-binding region, ATPase-like|IPR004358~Signal transduction histidine kinase-related protein, C-terminal|IPR005467~Signal transduction histidine kinase, core|IPR009082~Signal transduction histidine kinase, homodimeric|IPR…	BlastProDom~PD000039~MCS4_SCHPO_P87323;|HMMPfam~PF00072~Response_reg|HMMPfam~PF00512~HisKA|HMMPfam~PF02518~HATPase_c|FPrintScan~PR00344~BCTRLSENSOR|ProfileScan~PS50109~HIS_KIN|ProfileScan~PS50110~RESPONSE_REGULATORY|HMMSmart~SM00387~no description|HMMSmart~SM00388~no description|HMMSmart~SM00448~no description|superfamily~SSF47384~Homodimeric domain of signal transducing histidine kinase|superfam…	GO:0000156~two-component response regulator activity~Alters the level of transcription of target genes, usually by binding to a transcription factor, when phosphorylated by a sensor that detects the presence of a particular signal substance outside the cell.|GO:0000160~two-component signal transduction system (phosphorelay)~A conserved series of molecular signals found in prokaryotes and eukaryot…	KOG0519	Sensory transduction histidine kinase	Signal transduction mechanisms	CELLULAR PROCESSES AND SIGNALING	Phosphotransferases with a nitrogenous group as acceptor.	\N	\N	\N	Type II secretion system	SORTING AND DEGRADATION	REGULATORY	Name~Jose Luis Lavin~joluito@gmail.com~2013-05-12~HK_IB|Description~Jose Luis Lavin~joluito@gmail.com~2013-05-12~Type IB HK, signal transducer activity,Mediates the transfer of a signal from the outside to the inside of a cell by means other than the introduction of the signal molecule itself into the cell |Defline~Jose Luis Lavin~joluito@gmail.com~2013-05-12~Type IB HK, signal transducer activit…
33890	0.886958	yes	0.17638	no	1.34148	yes	2.06923	yes	8.26832	4.47112	7.31681	4.05964	1.602	0.96736	0.00093275	0.552088	0.00341163	0.000209953	scaffold_02	2759547	2763286	+	.	IPR002202~Hydroxymethylglutaryl-CoA reductase, class I/II, catalytic|IPR000731~Sterol-sensing 5TM box|IPR009023~Hydroxymethylglutaryl-CoA reductase, class I/II, NAD/NADP-binding|IPR009029~Hydroxymethylglutaryl-CoA reductase, class I/II, substrate-binding|IPR004554~Hydroxymethylglutaryl-CoA reductase, class I, catalytic	HMMPfam~PF00368~HMG-CoA_red|FPrintScan~PR00071~HMGCOARDTASE|ScanRegExp~PS00066~HMG_COA_REDUCTASE_1|ScanRegExp~PS00318~HMG_COA_REDUCTASE_2|ScanRegExp~PS01192~HMG_COA_REDUCTASE_3|ProfileScan~PS50065~HMG_COA_REDUCTASE_4|ProfileScan~PS50156~SSD|superfamily~SSF55035~NAD-binding domain of HMG-CoA reductase|superfamily~SSF56542~Substrate-binding domain of HMG-CoA reductase|superfamily~SSF82866~Multidrug…	GO:0004420~hydroxymethylglutaryl-CoA reductase (NADPH) activity~Catalysis of the reaction: (R)-mevalonate + CoA + 2 NADP+ = (S)-3-hydroxy-3-methylglutaryl-CoA + 2 NADPH + 2 H+.|GO:0015936~coenzyme A metabolic process~The chemical reactions and pathways involving coenzyme A, 3'-phosphoadenosine-(5')diphospho(4')pantatheine, an acyl carrier in many acylation and acyl-transfer reactions in which the…	KOG2480	3-hydroxy-3-methylglutaryl-CoA (HMG-CoA) reductase	Lipid transport and metabolism	METABOLISM	Hydroxymethylglutaryl-CoA reductase (NADPH).	(R)-mevalonate + CoA + 2 NADP(+) = (S)-3-hydroxy-3-methylglutaryl-CoA + 2 NADPH.	\N	\N	Sterol biosynthesis	Lipid Metabolism	METABOLIC	Description~TamÔö£├ÂÔö£├éÔö¼├║├ö├Â┬úÔö¼├¡s Papp~pappt@bio.u-szeged.hu~2009-02-24~similar to 3-hydroxy-3-methylglutaryl-coenzyme A reductase (HMG-CoA reductase)|Model Notes~TamÔö£├ÂÔö£├éÔö¼├║├ö├Â┬úÔö¼├¡s Papp~pappt@bio.u-szeged.hu~2009-02-24~Model gw1.2.46.1 has been changed to e_gw1.2.46.1 that contains the putative start and stop codons.|Defline~TamÔö£├ÂÔö£├éÔö¼├║├ö├Â┬úÔö¼├¡s Papp~pappt@bio.u-sz…
46970	-0.186827	no	0.11753	no	0.199836	no	-0.364071	no	135.218	153.913	124.639	120.314	104.751	154.85	0.505388	0.686556	0.507544	0.206765	scaffold_02	3366883	3368619	-	9	IPR000719~Protein kinase, core|IPR017442~Serine/threonine protein kinase-related|IPR008351~JNK MAP kinase|IPR008352~MAP kinase, p38|IPR017441~Protein kinase ATP binding, conserved site|IPR008271~Serine/threonine protein kinase, active site|IPR003527~MAP kinase, conserved site|IPR001245~Tyrosine protein kinase|IPR002290~Serine/threonine protein kinase|IPR011009~Protein kinase-like	BlastProDom~PD000001~Q12741_BLAEM_Q12741;|HMMPfam~PF00069~Pkinase|FPrintScan~PR01772~JNKMAPKINASE|FPrintScan~PR01773~P38MAPKINASE|ScanRegExp~PS00107~PROTEIN_KINASE_ATP|ScanRegExp~PS00108~PROTEIN_KINASE_ST|ScanRegExp~PS01351~MAPK|ProfileScan~PS50011~PROTEIN_KINASE_DOM|HMMSmart~SM00219~no description|HMMSmart~SM00220~no description|superfamily~SSF56112~Protein kinase-like (PK-like)	GO:0004672~protein kinase activity~Catalysis of the phosphorylation of an amino acid residue in a protein, usually according to the reaction: a protein + ATP = a phosphoprotein + ADP.|GO:0005524~ATP binding~Interacting selectively and non-covalently with ATP, adenosine 5'-triphosphate, a universally important coenzyme and enzyme regulator.|GO:0006468~protein amino acid phosphorylation~The process…	KOG0660	Mitogen-activated protein kinase	Signal transduction mechanisms	CELLULAR PROCESSES AND SIGNALING	.	.	.	.	.	.	.	Name~Benjamin A. Horwitz~horwitz@tx.technion.ac.il~2009-03-04~HOG1|Description~Benjamin A. Horwitz~horwitz@tx.technion.ac.il~2009-03-04~serine/threonine protein kinase, CMGC family, MAPK sub-family, stress-activated MAPK|Defline~Benjamin A. Horwitz~horwitz@tx.technion.ac.il~2009-03-04~mitogen activated protein kinase
156293	-0.553019	no	-0.253521	no	-0.176397	no	-0.595075	no	86.4584	126.848	103.068	115.585	130.617	174.597	0.626634	0.871911	0.806607	0.296406	scaffold_04	3927494	3928480	-	3	IPR008207~Signal transduction histidine kinase, phosphotransfer (Hpt) region	HMMPfam~PF01627~Hpt|ProfileScan~PS50894~HPT|HMMSmart~SM00073~no description|superfamily~SSF47226~Histidine-containing phosphotransfer domain, HPT domain	GO:0004871~signal transducer activity~Mediates the transfer of a signal from the outside to the inside of a cell by means other than the introduction of the signal molecule itself into the cell.|GO:0007165~signal transduction~The process whereby an activated receptor conveys information down the signaling pathway, resulting in a change in the function or state of a cell.|GO:0004871~signal transdu…	KOG4747	Two-component phosphorelay intermediate involved in MAP kinase cascade regulation	Signal transduction mechanisms	CELLULAR PROCESSES AND SIGNALING	Phosphotransferases with a nitrogenous group as acceptor.	\N	\N	\N	Type II secretion system	SORTING AND DEGRADATION	REGULATORY	Name~Jose Luis Lavin~joluito@gmail.com~2013-05-12~HPt|Description~Jose Luis Lavin~joluito@gmail.com~2013-05-12~Signal transduction histidine kinase, phosphotransfer (Hpt) region; Two-component phosphorelay intermediate involved in MAP kinase cascade regulation |Defline~Jose Luis Lavin~joluito@gmail.com~2013-05-12~Signal transduction histidine kinase, phosphotransfer (Hpt) region|ISS~Jose Luis Lav…
155573	-1.47047	yes	-1.79639	yes	-1.68391	no	-0.831608	no	139.131	385.549	483.274	2.28741	7.3494	4.07083	0.000209953	0.000209953	0.0647809	0.368544	scaffold_03	761879	762746	-	2	IPR000868~Isochorismatase hydrolase	HMMPfam~PF00857~Isochorismatase|superfamily~SSF52499~Isochorismatase-like hydrolases	GO:0003824~catalytic activity~Catalysis of a biochemical reaction at physiological temperatures. In biologically catalyzed reactions, the reactants are known as substrates, and the catalysts are naturally occurring macromolecular substances known as enzymes. Enzymes possess specific binding sites for substrates, and are usually composed wholly or largely of protein, but RNA that has catalytic act…	.	.	.	.	.	.	.	.	.	.	.	.
154866	-0.127466	no	-0.603649	yes	-1.9163	yes	0.650815	no	1229.91	1343.52	1868.92	38.6276	145.801	24.6027	0.657455	0.0128082	0.000209953	0.0608038	scaffold_01	2956279	2957033	+	3	.	superfamily~SSF48726~Immunoglobulin	.	.	.	.	.	.	.	.	.	.	.	.	.
110271	-0.73984	yes	-0.51023	no	0.0528441	no	-0.332597	no	766.251	1279.63	1091.35	602.223	580.563	758.366	0.00712563	0.0822265	0.913959	0.411982	scaffold_04	2182892	2183113	-	2	.	.	.	.	.	.	.	.	.	.	.	.	.	.	Name~Jose Luis Lavin~joluito@gmail.com~2013-05-15~INH1|Description~Jose Luis Lavin~joluito@gmail.com~2013-05-15~Subunit INH1 of the stator stalk of mitochondrial F1F0 ATP synthase, which is a large, evolutionarily conserved enzyme complex required for ATP synthesis |Defline~Jose Luis Lavin~joluito@gmail.com~2013-05-15~Subunit INH1 of the stator stalk of mitochondrial F1F0 ATP synthase
156657	-0.572858	yes	0.201968	no	-0.507823	no	-1.83819	yes	2251.71	3349.34	1957.55	2674.1	3802.31	9561.51	0.0230015	0.475769	0.0760529	0.000209953	scaffold_06	485494	486021	+	2	.	.	.	.	.	.	.	.	.	.	.	.	.	.	Name~Jose Luis Lavin~joluito@gmail.com~2013-05-15~INH1|Description~Jose Luis Lavin~joluito@gmail.com~2013-05-15~Subunit INH1 of the stator stalk of mitochondrial F1F0 ATP synthase, which is a large, evolutionarily conserved enzyme complex required for ATP synthesis |Defline~Jose Luis Lavin~joluito@gmail.com~2013-05-15~Subunit INH1 of the stator stalk of mitochondrial F1F0 ATP synthase
33992	-1.2646	yes	-1.14697	yes	0.609503	yes	0.543907	yes	346.897	833.46	768.197	31.5582	20.684	21.6461	0.000209953	0.000209953	0.0172032	0.0403675	scaffold_02	2917880	2920123	-	1	IPR001030~Aconitase/3-isopropylmalate dehydratase large subunit, alpha/beta/alpha|IPR000573~Aconitase A/isopropylmalate dehydratase small subunit, swivel|IPR012235~3-isopropylmalate dehydratase, fused small/large subunits|IPR015928~Aconitase/3-isopropylmalate dehydratase, swivel|IPR004430~3-isopropylmalate dehydratase, large subunit region|IPR004431~3-isopropylmalate dehydratase, small subunit re…	BlastProDom~PD000511~O94136_EEEEE_O94136;|HMMPfam~PF00330~Aconitase|HMMPfam~PF00694~Aconitase_C|HMMPIR~PIRSF001418~3-isopropylmalate dehydratase, fused small/large subunits|FPrintScan~PR00415~ACONITASE|ScanRegExp~PS00450~ACONITASE_1|ScanRegExp~PS01244~ACONITASE_2|superfamily~SSF52016~Aconitase|superfamily~SSF53732~Aconitase iron-sulfur domain|HMMTigr~TIGR00170~leuC: 3-isopropylmalate dehydratase,…	GO:0008152~metabolic process~The chemical reactions and pathways, including anabolism and catabolism, by which living organisms transform chemical substances. Metabolic processes typically transform small molecules, but also include macromolecular processes such as DNA repair and replication, and protein synthesis and degradation.|GO:0003861~3-isopropylmalate dehydratase activity~Catalysis of the…	KOG0454	3-isopropylmalate dehydratase (aconitase superfamily)	Amino acid transport and metabolism	METABOLISM	3-isopropylmalate dehydratase.	3-isopropylmalate = 2-isopropylmaleate + H(2)O.	\N	\N	Valine, leucine and isoleucine biosynthesis	Amino Acid Metabolism	METABOLIC	Name~Fatima Silva~fatimasf@um.es~2009-05-01~leuA|Description~Fatima Silva~fatimasf@um.es~2012-04-17~3-isopropylmalate dehydratase large subunit|Defline~Fatima Silva~fatimasf@um.es~2012-04-17~3-isopropylmalate dehydratase large subunit|Disposition~Fatima Silva~fatimasf@um.es~2012-04-17~Catalog
156948	0.0238158	no	0.0432112	no	-0.0533132	no	-1.17434	yes	283.661	279.017	275.291	202.76	210.393	457.609	0.941042	0.888503	0.884707	0.000209953	scaffold_07	968722	970665	+	7	IPR001078~Catalytic domain of components of various dehydrogenase complexes|IPR000089~Biotin/lipoyl attachment|IPR003016~2-oxo acid dehydrogenase, lipoyl-binding site|IPR011053~Single hybrid motif|IPR006255~Dihydrolipoamide succinyltransferase	BlastProDom~PD001115~Q8JHX7_XENLA_Q8JHX7;|HMMPfam~PF00198~2-oxoacid_dh|HMMPfam~PF00364~Biotin_lipoyl|ScanRegExp~PS00189~LIPOYL|ProfileScan~PS50968~BIOTINYL_LIPOYL|superfamily~SSF51230~Single hybrid motif|superfamily~SSF52777~CoA-dependent acyltransferases|HMMTigr~TIGR01347~sucB: dihydrolipoyllysine-residue succinyltr	GO:0008152~metabolic process~The chemical reactions and pathways, including anabolism and catabolism, by which living organisms transform chemical substances. Metabolic processes typically transform small molecules, but also include macromolecular processes such as DNA repair and replication, and protein synthesis and degradation.|GO:0008415~acyltransferase activity~Catalysis of the generalized r…	KOG0559	Dihydrolipoamide succinyltransferase (2-oxoglutarate dehydrogenase, E2 subunit)	Energy production and conversion	METABOLISM	Dihydrolipoamide S-succinyltransferase.	Succinyl-CoA + dihydrolipoamide = CoA + S-succinyldihydrolipoamide.	Lipoyl group.	Maple syrup urine disease typ_x001B_e II; MIM:248610.	Citrate cycle (TCA cycle),Lysine degradation	Amino Acid Metabolism,Carbohydrate Metabolism	METABOLIC	.
153298	-0.505141	no	-0.664036	yes	0.0620438	no	1.5997	yes	125.157	177.63	198.312	4.85877	4.65424	1.60313	0.0544435	0.0113347	0.903283	0.00579445	scaffold_05	1743781	1746385	+	5	IPR001030~Aconitase/3-isopropylmalate dehydratase large subunit, alpha/beta/alpha|IPR000573~Aconitase A/isopropylmalate dehydratase small subunit, swivel|IPR015928~Aconitase/3-isopropylmalate dehydratase, swivel|IPR006248~Aconitase, mitochondrial-like	BlastProDom~PD000511~O94136_EEEEE_O94136;|HMMPfam~PF00330~Aconitase|HMMPfam~PF00694~Aconitase_C|FPrintScan~PR00415~ACONITASE|ScanRegExp~PS00450~ACONITASE_1|ScanRegExp~PS01244~ACONITASE_2|superfamily~SSF52016~Aconitase|superfamily~SSF53732~Aconitase iron-sulfur domain|HMMTigr~TIGR01340~aconitase_mito: aconitate hydratase, m	GO:0008152~metabolic process~The chemical reactions and pathways, including anabolism and catabolism, by which living organisms transform chemical substances. Metabolic processes typically transform small molecules, but also include macromolecular processes such as DNA repair and replication, and protein synthesis and degradation.|GO:0003994~aconitate hydratase activity~Catalysis of the reactions…	KOG0453	Aconitase/homoaconitase (aconitase superfamily)	Amino acid transport and metabolism,Energy production and conversion	METABOLISM	Aconitate hydratase.	Citrate = cis-aconitate + H(2)O.	Iron-sulfur.	\N	Citrate cycle (TCA cycle),Glyoxylate and dicarboxylate metabolism,Reductive carboxylate cycle (CO2 fixation)	Carbohydrate Metabolism,Energy Metabolism	METABOLIC	.
187156	0.267014	no	0.147973	no	0.0388072	no	-0.191461	no	237.148	197.079	214.03	95.209	92.6821	108.721	0.325601	0.620771	0.913223	0.549594	scaffold_06	304341	306821	+	2	IPR001030~Aconitase/3-isopropylmalate dehydratase large subunit, alpha/beta/alpha|IPR000573~Aconitase A/isopropylmalate dehydratase small subunit, swivel|IPR015928~Aconitase/3-isopropylmalate dehydratase, swivel|IPR006248~Aconitase, mitochondrial-like	BlastProDom~PD000511~O94136_EEEEE_O94136;|HMMPfam~PF00330~Aconitase|HMMPfam~PF00694~Aconitase_C|FPrintScan~PR00415~ACONITASE|ScanRegExp~PS00450~ACONITASE_1|ScanRegExp~PS01244~ACONITASE_2|superfamily~SSF52016~Aconitase|superfamily~SSF53732~Aconitase iron-sulfur domain|HMMTigr~TIGR01340~aconitase_mito: aconitate hydratase, m	GO:0008152~metabolic process~The chemical reactions and pathways, including anabolism and catabolism, by which living organisms transform chemical substances. Metabolic processes typically transform small molecules, but also include macromolecular processes such as DNA repair and replication, and protein synthesis and degradation.|GO:0003994~aconitate hydratase activity~Catalysis of the reactions…	KOG0453	Aconitase/homoaconitase (aconitase superfamily)	Amino acid transport and metabolism,Energy production and conversion	METABOLISM	Aconitate hydratase.	Citrate = cis-aconitate + H(2)O.	Iron-sulfur.	\N	Citrate cycle (TCA cycle),Glyoxylate and dicarboxylate metabolism,Reductive carboxylate cycle (CO2 fixation)	Carbohydrate Metabolism,Energy Metabolism	METABOLIC	.
151455	0.31921	no	0.22514	no	-0.475577	no	0.322089	no	184.541	147.911	157.877	24.7294	34.3856	19.7813	0.211489	0.399025	0.0776524	0.257951	scaffold_01	2551450	2553829	+	3	IPR001030~Aconitase/3-isopropylmalate dehydratase large subunit, alpha/beta/alpha|IPR000573~Aconitase A/isopropylmalate dehydratase small subunit, swivel|IPR015928~Aconitase/3-isopropylmalate dehydratase, swivel|IPR006248~Aconitase, mitochondrial-like	BlastProDom~PD000511~O94136_EEEEE_O94136;|HMMPfam~PF00330~Aconitase|HMMPfam~PF00694~Aconitase_C|FPrintScan~PR00415~ACONITASE|ScanRegExp~PS00450~ACONITASE_1|ScanRegExp~PS01244~ACONITASE_2|superfamily~SSF52016~Aconitase|superfamily~SSF53732~Aconitase iron-sulfur domain|HMMTigr~TIGR01340~aconitase_mito: aconitate hydratase, m	GO:0008152~metabolic process~The chemical reactions and pathways, including anabolism and catabolism, by which living organisms transform chemical substances. Metabolic processes typically transform small molecules, but also include macromolecular processes such as DNA repair and replication, and protein synthesis and degradation.|GO:0003994~aconitate hydratase activity~Catalysis of the reactions…	KOG0453	Aconitase/homoaconitase (aconitase superfamily)	Amino acid transport and metabolism,Energy production and conversion	METABOLISM	Aconitate hydratase.	Citrate = cis-aconitate + H(2)O.	Iron-sulfur.	\N	Citrate cycle (TCA cycle),Glyoxylate and dicarboxylate metabolism,Reductive carboxylate cycle (CO2 fixation)	Carbohydrate Metabolism,Energy Metabolism	METABOLIC	.
186385	-0.295169	no	-0.608124	yes	0.24373	no	0.985152	yes	117.345	143.986	178.866	5.49421	4.64019	2.77553	0.272821	0.0159175	0.594788	0.0289143	scaffold_02	878567	881815	+	3	IPR001030~Aconitase/3-isopropylmalate dehydratase large subunit, alpha/beta/alpha|IPR000573~Aconitase A/isopropylmalate dehydratase small subunit, swivel|IPR015928~Aconitase/3-isopropylmalate dehydratase, swivel|IPR004418~Homoaconitase, mitochondrial	BlastProDom~PD000511~O94136_EEEEE_O94136;|HMMPfam~PF00330~Aconitase|HMMPfam~PF00694~Aconitase_C|FPrintScan~PR00415~ACONITASE|ScanRegExp~PS01244~ACONITASE_2|superfamily~SSF52016~Aconitase|superfamily~SSF53732~Aconitase iron-sulfur domain|HMMTigr~TIGR00139~h_aconitase: homoaconitase	GO:0008152~metabolic process~The chemical reactions and pathways, including anabolism and catabolism, by which living organisms transform chemical substances. Metabolic processes typically transform small molecules, but also include macromolecular processes such as DNA repair and replication, and protein synthesis and degradation.|GO:0004409~homoaconitate hydratase activity~Catalysis of the react…	KOG0453	Aconitase/homoaconitase (aconitase superfamily)	Amino acid transport and metabolism,Energy production and conversion	METABOLISM	Homoaconitate hydratase.	2-hydroxybutane-1,2,4-tricarboxylate = but-1-ene-1,2,4-tricarboxylate + H(2)O.	\N	\N	Lysine biosynthesis	Amino Acid Metabolism	METABOLIC	.
156672	0.143296	no	0.0735005	no	0.0944413	no	0.475236	no	443.855	401.888	421.808	238.206	223.112	171.353	0.618214	0.813336	0.788614	0.090744	scaffold_06	763185	765097	+	6	IPR002020~Citrate synthase-like|IPR016141~Citrate synthase-like, core|IPR010109~Citrate synthase, eukaryotic	HMMPfam~PF00285~Citrate_synt|FPrintScan~PR00143~CITRTSNTHASE|ScanRegExp~PS00480~CITRATE_SYNTHASE|superfamily~SSF48256~Citrate synthase|HMMTigr~TIGR01793~cit_synth_euk: citrate (Si)-synthase, e	GO:0044262~cellular carbohydrate metabolic process~The chemical reactions and pathways involving carbohydrates, any of a group of organic compounds based of the general formula Cx(H2O)y, as carried out by individual cells.|GO:0046912~transferase activity, transferring acyl groups, acyl groups converted into alkyl on transfer~Catalysis of the transfer of an acyl group from one compound (donor) to …	KOG2617	Citrate synthase	Energy production and conversion	METABOLISM	Citrate (si)-synthase.	\N	Citrate + CoA = acetyl-CoA + H(2)O + oxaloacetate.	\N	\N	\N	\N	.
182872	0.545088	yes	0.273135	no	0.000538813	no	-0.24739	no	199.328	136.609	164.948	323.586	323.466	384.116	0.021889	0.29336	0.998611	0.427129	scaffold_02	1033421	1035544	+	9	IPR000362~Fumarate lyase|IPR008948~L-Aspartase-like|IPR005677~Fumarate hydratase, class II	BlastProDom~PD727516~FUMH_RHIOR_P55250;|HMMPfam~PF00206~Lyase_1|FPrintScan~PR00149~FUMRATELYASE|ScanRegExp~PS00163~FUMARATE_LYASES|superfamily~SSF48557~L-aspartase-like|HMMTigr~TIGR00979~fumC_II: fumarate hydratase, class II	GO:0003824~catalytic activity~Catalysis of a biochemical reaction at physiological temperatures. In biologically catalyzed reactions, the reactants are known as substrates, and the catalysts are naturally occurring macromolecular substances known as enzymes. Enzymes possess specific binding sites for substrates, and are usually composed wholly or largely of protein, but RNA that has catalytic act…	KOG1317	Fumarase	Energy production and conversion	METABOLISM	Fumarate hydratase.	(S)-malate = fumarate + H(2)O.	\N	Fumarase deficiency; MIM:136850.	Citrate cycle (TCA cycle),Reductive carboxylate cycle (CO2 fixation)	Carbohydrate Metabolism,Energy Metabolism	METABOLIC	.
136856	-1.02338	yes	-0.808946	yes	-1.23225	yes	-1.33052	yes	13.2997	27.0339	23.3001	13.0073	30.5585	32.7126	0.000209953	0.00370061	0.000209953	0.000209953	scaffold_01	2872505	2874466	-	10	IPR000362~Fumarate lyase|IPR003031~Delta crystallin|IPR008948~L-Aspartase-like|IPR005677~Fumarate hydratase, class II	BlastProDom~PD727516~FUMH_RHIOR_P55250;|HMMPfam~PF00206~Lyase_1|FPrintScan~PR00145~DCRYSTALLIN|FPrintScan~PR00149~FUMRATELYASE|ScanRegExp~PS00163~FUMARATE_LYASES|superfamily~SSF48557~L-aspartase-like|HMMTigr~TIGR00979~fumC_II: fumarate hydratase, class II	GO:0003824~catalytic activity~Catalysis of a biochemical reaction at physiological temperatures. In biologically catalyzed reactions, the reactants are known as substrates, and the catalysts are naturally occurring macromolecular substances known as enzymes. Enzymes possess specific binding sites for substrates, and are usually composed wholly or largely of protein, but RNA that has catalytic act…	KOG1317	Fumarase	Energy production and conversion	METABOLISM	Fumarate hydratase.	(S)-malate = fumarate + H(2)O.	\N	Fumarase deficiency; MIM:136850.	Citrate cycle (TCA cycle),Reductive carboxylate cycle (CO2 fixation)	Carbohydrate Metabolism,Energy Metabolism	METABOLIC	.
184953	-1.28062	yes	-1.48303	yes	1.15942	yes	0.406797	no	26.7291	64.9365	74.7172	125.384	56.1335	94.5767	0.0228923	0.00855837	0.000209953	0.163514	scaffold_06	2188407	2189940	+	6	IPR001804~Isocitrate/isopropylmalate dehydrogenase|IPR004434~Isocitrate dehydrogenase NAD-dependent, mitochondrial	HMMPfam~PF00180~Iso_dh|ScanRegExp~PS00470~IDH_IMDH|superfamily~SSF53659~Isocitrate/Isopropylmalate dehydrogenase-like|HMMTigr~TIGR00175~mito_nad_idh: isocitrate dehydrogenase,	GO:0008152~metabolic process~The chemical reactions and pathways, including anabolism and catabolism, by which living organisms transform chemical substances. Metabolic processes typically transform small molecules, but also include macromolecular processes such as DNA repair and replication, and protein synthesis and degradation.|GO:0016616~oxidoreductase activity, acting on the CH-OH group of d…	KOG0784	Isocitrate dehydrogenase, gamma subunit	Amino acid transport and metabolism	METABOLISM	Isocitrate dehydrogenase (NAD+).	Isocitrate + NAD(+) = 2-oxoglutarate + CO(2) + NADH.	\N	\N	Citrate cycle (TCA cycle)	Carbohydrate Metabolism	METABOLIC	.
191328	0.536239	yes	0.393293	no	-0.138107	no	-0.195807	no	93.0954	64.1954	70.8819	70.2578	77.3159	80.4708	0.0174318	0.0909981	0.656874	0.512936	scaffold_12	69443	71150	+	8	IPR001804~Isocitrate/isopropylmalate dehydrogenase|IPR004434~Isocitrate dehydrogenase NAD-dependent, mitochondrial	HMMPfam~PF00180~Iso_dh|ScanRegExp~PS00470~IDH_IMDH|superfamily~SSF53659~Isocitrate/Isopropylmalate dehydrogenase-like|HMMTigr~TIGR00175~mito_nad_idh: isocitrate dehydrogenase,	GO:0008152~metabolic process~The chemical reactions and pathways, including anabolism and catabolism, by which living organisms transform chemical substances. Metabolic processes typically transform small molecules, but also include macromolecular processes such as DNA repair and replication, and protein synthesis and degradation.|GO:0016616~oxidoreductase activity, acting on the CH-OH group of d…	KOG0784	Isocitrate dehydrogenase, gamma subunit	Amino acid transport and metabolism	METABOLISM	Isocitrate dehydrogenase (NAD+).	Isocitrate + NAD(+) = 2-oxoglutarate + CO(2) + NADH.	\N	\N	Citrate cycle (TCA cycle)	Carbohydrate Metabolism	METABOLIC	.
151257	0.499515	yes	0.59432	yes	0.167067	no	-0.0728873	no	266.66	188.621	176.624	200.472	178.55	210.86	0.0351185	0.0109602	0.605469	0.835874	scaffold_01	326264	327807	+	6	IPR001804~Isocitrate/isopropylmalate dehydrogenase|IPR004434~Isocitrate dehydrogenase NAD-dependent, mitochondrial	HMMPfam~PF00180~Iso_dh|ScanRegExp~PS00470~IDH_IMDH|superfamily~SSF53659~Isocitrate/Isopropylmalate dehydrogenase-like|HMMTigr~TIGR00175~mito_nad_idh: isocitrate dehydrogenase,	GO:0008152~metabolic process~The chemical reactions and pathways, including anabolism and catabolism, by which living organisms transform chemical substances. Metabolic processes typically transform small molecules, but also include macromolecular processes such as DNA repair and replication, and protein synthesis and degradation.|GO:0016616~oxidoreductase activity, acting on the CH-OH group of d…	KOG0784	Isocitrate dehydrogenase, gamma subunit	Amino acid transport and metabolism	METABOLISM	Isocitrate dehydrogenase (NAD+).	Isocitrate + NAD(+) = 2-oxoglutarate + CO(2) + NADH.	\N	\N	Citrate cycle (TCA cycle)	Carbohydrate Metabolism	METABOLIC	.
156432	0.488766	yes	0.503408	yes	0.216221	no	-0.00242346	no	440.105	313.634	310.467	405.641	349.183	406.323	0.0472654	0.0392501	0.493672	0.99339	scaffold_05	1412149	1413921	+	8	IPR001804~Isocitrate/isopropylmalate dehydrogenase|IPR004434~Isocitrate dehydrogenase NAD-dependent, mitochondrial	HMMPfam~PF00180~Iso_dh|ScanRegExp~PS00470~IDH_IMDH|superfamily~SSF53659~Isocitrate/Isopropylmalate dehydrogenase-like|HMMTigr~TIGR00175~mito_nad_idh: isocitrate dehydrogenase,	GO:0008152~metabolic process~The chemical reactions and pathways, including anabolism and catabolism, by which living organisms transform chemical substances. Metabolic processes typically transform small molecules, but also include macromolecular processes such as DNA repair and replication, and protein synthesis and degradation.|GO:0016616~oxidoreductase activity, acting on the CH-OH group of d…	KOG0785	Isocitrate dehydrogenase, alpha subunit	Amino acid transport and metabolism	METABOLISM	Isocitrate dehydrogenase (NAD+).	Isocitrate + NAD(+) = 2-oxoglutarate + CO(2) + NADH.	\N	\N	Citrate cycle (TCA cycle)	Carbohydrate Metabolism	METABOLIC	.
180903	-0.446531	no	-0.558347	yes	-0.613662	no	0.292337	no	255.556	348.261	376.327	14.2673	21.831	11.6504	0.0754419	0.0236603	0.0728399	0.479988	scaffold_07	3061900	3063369	-	5	IPR001804~Isocitrate/isopropylmalate dehydrogenase	HMMPfam~PF00180~Iso_dh|ScanRegExp~PS00470~IDH_IMDH|superfamily~SSF53659~Isocitrate/Isopropylmalate dehydrogenase-like	GO:0008152~metabolic process~The chemical reactions and pathways, including anabolism and catabolism, by which living organisms transform chemical substances. Metabolic processes typically transform small molecules, but also include macromolecular processes such as DNA repair and replication, and protein synthesis and degradation.|GO:0016616~oxidoreductase activity, acting on the CH-OH group of d…	KOG0785	Isocitrate dehydrogenase, alpha subunit	Amino acid transport and metabolism	METABOLISM	3-carboxy-2-hydroxyadipate dehydrogenase.	3-carboxy-2-hydroxyadipate + NAD(+) = 2-oxoadipate + CO(2) + NADH.	\N	\N	\N	\N	\N	.
156837	0.464275	no	0.162598	no	-0.149885	no	-0.00189237	no	243.939	176.816	217.939	6.93834	7.69796	6.94745	0.0589075	0.561782	0.757907	0.988641	scaffold_06	3039003	3040559	-	4	IPR001804~Isocitrate/isopropylmalate dehydrogenase|IPR004790~Isocitrate dehydrogenase NADP-dependent, eukaryotic	HMMPfam~PF00180~Iso_dh|HMMPIR~PIRSF000108~Isocitrate dehydrogenase (NADP)|ScanRegExp~PS00470~IDH_IMDH|superfamily~SSF53659~Isocitrate/Isopropylmalate dehydrogenase-like|HMMTigr~TIGR00127~nadp_idh_euk: isocitrate dehydrogenase,	GO:0008152~metabolic process~The chemical reactions and pathways, including anabolism and catabolism, by which living organisms transform chemical substances. Metabolic processes typically transform small molecules, but also include macromolecular processes such as DNA repair and replication, and protein synthesis and degradation.|GO:0016616~oxidoreductase activity, acting on the CH-OH group of d…	KOG1526	NADP-dependent isocitrate dehydrogenase	Energy production and conversion	METABOLISM	Isocitrate dehydrogenase (NADP+).	Isocitrate + NADP(+) = 2-oxoglutarate + CO(2) + NADPH.	\N	\N	Citrate cycle (TCA cycle),Glutathione metabolism,Reductive carboxylate cycle (CO2 fixation)	Carbohydrate Metabolism,Energy Metabolism,Metabolism of Other Amino Acids	METABOLIC	.
182163	-1.2138	yes	-1.14107	yes	0.182709	no	0.385289	no	253.588	588.192	559.273	118.804	104.672	90.9597	0.000209953	0.000209953	0.556252	0.172667	scaffold_01	772420	774283	+	6	IPR001804~Isocitrate/isopropylmalate dehydrogenase|IPR004790~Isocitrate dehydrogenase NADP-dependent, eukaryotic	HMMPfam~PF00180~Iso_dh|HMMPIR~PIRSF000108~Isocitrate dehydrogenase (NADP)|ScanRegExp~PS00470~IDH_IMDH|superfamily~SSF53659~Isocitrate/Isopropylmalate dehydrogenase-like|HMMTigr~TIGR00127~nadp_idh_euk: isocitrate dehydrogenase,	GO:0008152~metabolic process~The chemical reactions and pathways, including anabolism and catabolism, by which living organisms transform chemical substances. Metabolic processes typically transform small molecules, but also include macromolecular processes such as DNA repair and replication, and protein synthesis and degradation.|GO:0016616~oxidoreductase activity, acting on the CH-OH group of d…	KOG1526	NADP-dependent isocitrate dehydrogenase	Energy production and conversion	METABOLISM	Isocitrate dehydrogenase (NADP+).	Isocitrate + NADP(+) = 2-oxoglutarate + CO(2) + NADPH.	\N	\N	Citrate cycle (TCA cycle),Glutathione metabolism,Reductive carboxylate cycle (CO2 fixation)	Carbohydrate Metabolism,Energy Metabolism,Metabolism of Other Amino Acids	METABOLIC	.
107142	-1.02613	yes	-0.951707	yes	-0.843103	no	1.55061	no	103.521	210.825	200.226	0.329791	0.591613	0.11258	0.000209953	0.000209953	1	1	scaffold_02	2727829	2728968	+	3	IPR001236~Lactate/malate dehydrogenase|IPR001557~L-lactate/malate dehydrogenase|IPR001252~Malate dehydrogenase, active site|IPR016040~NAD(P)-binding|IPR015955~Lactate dehydrogenase/glycoside hydrolase, family 4, C-terminal|IPR010097~Malate dehydrogenase, NAD-dependent, eukaryotes and gamma proteobacteria	HMMPfam~PF00056~Ldh_1_N|HMMPfam~PF02866~Ldh_1_C|HMMPIR~PIRSF000102~L-lactate/malate dehydrogenase|ScanRegExp~PS00068~MDH|superfamily~SSF51735~NAD(P)-binding Rossmann-fold domains|superfamily~SSF56327~LDH C-terminal domain-like|HMMTigr~TIGR01772~MDH_euk_gproteo: malate dehydrogenase	GO:0006100~tricarboxylic acid cycle intermediate metabolic process~OBSOLETE. The chemical reactions and pathways involving intermediates of the tricarboxylic acid cycle.|GO:0016491~oxidoreductase activity~Catalysis of an oxidation-reduction (redox) reaction, a reversible chemical reaction in which the oxidation state of an atom or atoms within a molecule is altered. One substrate acts as a hydrog…	KOG1494	NAD-dependent malate dehydrogenase	Energy production and conversion	METABOLISM	Malate dehydrogenase.	(S)-malate + NAD(+) = oxaloacetate + NADH.	\N	\N	Carbon fixation,Citrate cycle (TCA cycle),Glyoxylate and dicarboxylate metabolism,Pyruvate metabolism,Reductive carboxylate cycle (CO2 fixation)	Carbohydrate Metabolism,Energy Metabolism	METABOLIC	.
150834	0.808978	yes	0.538344	yes	0.0254464	no	-0.0849712	no	551.861	314.994	379.99	500.126	491.382	530.467	0.00093275	0.026747	0.94782	0.810139	scaffold_12	284406	285529	+	2	IPR001236~Lactate/malate dehydrogenase|IPR001557~L-lactate/malate dehydrogenase|IPR001252~Malate dehydrogenase, active site|IPR016040~NAD(P)-binding|IPR015955~Lactate dehydrogenase/glycoside hydrolase, family 4, C-terminal|IPR010097~Malate dehydrogenase, NAD-dependent, eukaryotes and gamma proteobacteria	HMMPfam~PF00056~Ldh_1_N|HMMPfam~PF02866~Ldh_1_C|HMMPIR~PIRSF000102~L-lactate/malate dehydrogenase|ScanRegExp~PS00068~MDH|superfamily~SSF51735~NAD(P)-binding Rossmann-fold domains|superfamily~SSF56327~LDH C-terminal domain-like|HMMTigr~TIGR01772~MDH_euk_gproteo: malate dehydrogenase	GO:0006100~tricarboxylic acid cycle intermediate metabolic process~OBSOLETE. The chemical reactions and pathways involving intermediates of the tricarboxylic acid cycle.|GO:0016491~oxidoreductase activity~Catalysis of an oxidation-reduction (redox) reaction, a reversible chemical reaction in which the oxidation state of an atom or atoms within a molecule is altered. One substrate acts as a hydrog…	KOG1494	NAD-dependent malate dehydrogenase	Energy production and conversion	METABOLISM	Malate dehydrogenase.	(S)-malate + NAD(+) = oxaloacetate + NADH.	\N	\N	Carbon fixation,Citrate cycle (TCA cycle),Glyoxylate and dicarboxylate metabolism,Pyruvate metabolism,Reductive carboxylate cycle (CO2 fixation)	Carbohydrate Metabolism,Energy Metabolism	METABOLIC	.
156403	0.00185232	no	-0.156564	no	0.298929	no	0.216876	no	404.384	403.865	450.738	364.217	296.056	313.382	0.994104	0.577677	0.318544	0.48807	scaffold_05	1083241	1084586	+	4	IPR001236~Lactate/malate dehydrogenase|IPR001557~L-lactate/malate dehydrogenase|IPR001252~Malate dehydrogenase, active site|IPR016040~NAD(P)-binding|IPR015955~Lactate dehydrogenase/glycoside hydrolase, family 4, C-terminal|IPR010097~Malate dehydrogenase, NAD-dependent, eukaryotes and gamma proteobacteria	HMMPfam~PF00056~Ldh_1_N|HMMPfam~PF02866~Ldh_1_C|HMMPIR~PIRSF000102~L-lactate/malate dehydrogenase|ScanRegExp~PS00068~MDH|superfamily~SSF51735~NAD(P)-binding Rossmann-fold domains|superfamily~SSF56327~LDH C-terminal domain-like|HMMTigr~TIGR01772~MDH_euk_gproteo: malate dehydrogenase	GO:0006100~tricarboxylic acid cycle intermediate metabolic process~OBSOLETE. The chemical reactions and pathways involving intermediates of the tricarboxylic acid cycle.|GO:0016491~oxidoreductase activity~Catalysis of an oxidation-reduction (redox) reaction, a reversible chemical reaction in which the oxidation state of an atom or atoms within a molecule is altered. One substrate acts as a hydrog…	KOG1494	NAD-dependent malate dehydrogenase	Energy production and conversion	METABOLISM	Malate dehydrogenase.	(S)-malate + NAD(+) = oxaloacetate + NADH.	\N	\N	Carbon fixation,Citrate cycle (TCA cycle),Glyoxylate and dicarboxylate metabolism,Pyruvate metabolism,Reductive carboxylate cycle (CO2 fixation)	Carbohydrate Metabolism,Energy Metabolism	METABOLIC	.
160572	-0.228874	no	-0.205718	no	0.068832	no	0.51467	no	38.508	45.1283	44.4098	88.9159	84.7732	62.2369	0.374439	0.436239	0.840501	0.0536787	scaffold_02	3924889	3926857	-	8	IPR001078~Catalytic domain of components of various dehydrogenase complexes|IPR000089~Biotin/lipoyl attachment|IPR004167~E3 binding|IPR001412~Aminoacyl-tRNA synthetase, class I, conserved site|IPR003016~2-oxo acid dehydrogenase, lipoyl-binding site|IPR011053~Single hybrid motif|IPR006257~Dihydrolipoamide acetyltransferase, long form	BlastProDom~PD001115~Q8JHX7_XENLA_Q8JHX7;|HMMPfam~PF00198~2-oxoacid_dh|HMMPfam~PF00364~Biotin_lipoyl|HMMPfam~PF02817~E3_binding|ScanRegExp~PS00178~AA_TRNA_LIGASE_I|ScanRegExp~PS00189~LIPOYL|ProfileScan~PS50968~BIOTINYL_LIPOYL|superfamily~SSF47005~Peripheral subunit-binding domain of 2-oxo acid dehydrogenase complex|superfamily~SSF51230~Single hybrid motif|superfamily~SSF52777~CoA-dependent acyltr…	GO:0008152~metabolic process~The chemical reactions and pathways, including anabolism and catabolism, by which living organisms transform chemical substances. Metabolic processes typically transform small molecules, but also include macromolecular processes such as DNA repair and replication, and protein synthesis and degradation.|GO:0008415~acyltransferase activity~Catalysis of the generalized r…	KOG0557	Dihydrolipoamide acetyltransferase	Energy production and conversion	METABOLISM	Dihydrolipoamide S-acetyltransferase.	Acetyl-CoA + dihydrolipoamide = CoA + S-acetyldihydrolipoamide.	Lipoyl group.	\N	Glycolysis / Gluconeogenesis,Pyruvate metabolism	Carbohydrate Metabolism	METABOLIC	.
13521	-0.251527	no	-0.372145	no	-0.052416	no	0.232807	no	38.3206	45.6194	49.5974	22.955	23.8044	19.5342	0.324783	0.123607	0.893616	0.498755	scaffold_06	1013302	1014434	+	2	IPR003594~ATP-binding region, ATPase-like|IPR004358~Signal transduction histidine kinase-related protein, C-terminal|IPR005467~Signal transduction histidine kinase, core	HMMPfam~PF02518~HATPase_c|FPrintScan~PR00344~BCTRLSENSOR|ProfileScan~PS50109~HIS_KIN|HMMSmart~SM00387~no description|superfamily~SSF55874~ATPase domain of HSP90 chaperone/DNA topoisomerase II/histidine kinase|superfamily~SSF69012~alpha-ketoacid dehydrogenase kinase, N-terminal domain	GO:0005524~ATP binding~Interacting selectively and non-covalently with ATP, adenosine 5'-triphosphate, a universally important coenzyme and enzyme regulator.|GO:0016310~phosphorylation~The process of introducing a phosphate group into a molecule, usually with the formation of a phosphoric ester, a phosphoric anhydride or a phosphoric amide.|GO:0016772~transferase activity, transferring phosphorus…	KOG0787	Dehydrogenase kinase	Signal transduction mechanisms	CELLULAR PROCESSES AND SIGNALING	.	.	.	.	.	.	.	.
76314	-0.349493	no	-0.455713	yes	-0.170093	no	0.0295631	no	28.113	35.8192	38.5559	32.4415	36.5009	31.7834	0.148964	0.0485411	0.575915	0.932823	scaffold_01	4698342	4699981	+	4	IPR014045~Protein phosphatase 2C, N-terminal|IPR001932~Protein phosphatase 2C-related	HMMPfam~PF00481~PP2C|HMMSmart~SM00332~no description|superfamily~SSF81606~Protein serine/threonine phosphatase 2C, catalytic domain	GO:0003824~catalytic activity~Catalysis of a biochemical reaction at physiological temperatures. In biologically catalyzed reactions, the reactants are known as substrates, and the catalysts are naturally occurring macromolecular substances known as enzymes. Enzymes possess specific binding sites for substrates, and are usually composed wholly or largely of protein, but RNA that has catalytic act…	KOG0700	Protein phosphatase 2C/pyruvate dehydrogenase (lipoamide) phosphatase	Signal transduction mechanisms	CELLULAR PROCESSES AND SIGNALING	[Pyruvate dehydrogenase (lipoamide)]-phosphatase.	[Pyruvate dehydrogenase (lipoamide)] phosphate + H(2)O = [pyruvate dehydrogenase (lipoamide)] + phosphate.	\N	\N	\N	\N	\N	.
182842	-0.00253333	no	-0.128796	no	-0.155274	no	-0.550498	yes	247.02	247.454	270.087	248.948	277.237	364.608	0.992548	0.654531	0.626768	0.0495308	scaffold_02	813897	815319	+	6	IPR005811~ATP-citrate lyase/succinyl-CoA ligase|IPR003781~CoA-binding|IPR005810~Succinyl-CoA ligase, alpha subunit|IPR017440~ATP-citrate lyase/succinyl-CoA ligase, active site|IPR016040~NAD(P)-binding|IPR016102~Succinyl-CoA synthetase-like	HMMPfam~PF00549~Ligase_CoA|HMMPfam~PF02629~CoA_binding|HMMPIR~PIRSF001553~Succinyl-CoA synthetase, alpha subunit|FPrintScan~PR01798~SCOASYNTHASE|ScanRegExp~PS00399~SUCCINYL_COA_LIG_2|ScanRegExp~PS01216~SUCCINYL_COA_LIG_1|superfamily~SSF51735~NAD(P)-binding Rossmann-fold domains|superfamily~SSF52210~Succinyl-CoA synthetase domains|HMMTigr~TIGR01019~sucCoAalpha: succinate-CoA ligase, alpha	GO:0003824~catalytic activity~Catalysis of a biochemical reaction at physiological temperatures. In biologically catalyzed reactions, the reactants are known as substrates, and the catalysts are naturally occurring macromolecular substances known as enzymes. Enzymes possess specific binding sites for substrates, and are usually composed wholly or largely of protein, but RNA that has catalytic act…	KOG1255	Succinyl-CoA synthetase, alpha subunit	Energy production and conversion	METABOLISM	Succinate--CoA ligase (GDP-forming).	GTP + succinate + CoA = GDP + succinyl-CoA + phosphate.	\N	\N	Citrate cycle (TCA cycle),Propanoate metabolism	Carbohydrate Metabolism	METABOLIC	.
182326	1.63361	yes	0.298148	no	0.965753	yes	0.172548	no	4.13019	1.33108	3.35907	11.0082	5.63632	9.76729	0.00040104	0.395143	0.0011012	0.588677	scaffold_01	2403515	2407036	+	10	IPR016024~Armadillo-type fold	superfamily~SSF48371~ARM repeat	GO:0005488~binding~The selective, non-covalent, often stoichiometric, interaction of a molecule with one or more specific sites on another molecule.	KOG3680	Uncharacterized conserved protein	Function unknown	POORLY CHARACTERIZED	.	.	.	.	.	.	.	.
75814	0.446911	no	0.866232	yes	-0.09706	no	-0.52864	no	35.6256	26.1354	19.5434	54.1824	57.9531	78.1619	0.213113	0.025443	0.815138	0.102276	scaffold_12	463890	464973	-	8	IPR000608~Ubiquitin-conjugating enzyme, E2|IPR016135~Ubiquitin-conjugating enzyme/RWD-like	BlastProDom~PD000461~Q6CSQ8_EEEEE_Q6CSQ8;|HMMPfam~PF00179~UQ_con|ScanRegExp~PS00183~UBIQUITIN_CONJUGAT_1|ProfileScan~PS50127~UBIQUITIN_CONJUGAT_2|HMMSmart~SM00212~no description|superfamily~SSF54495~UBC-like	GO:0019787~small conjugating protein ligase activity~Catalysis of ATP-dependent isopeptide bond formation between the carboxy-terminal residues of a small conjugating protein such as ubiquitin or a ubiquitin-like protein, and a substrate lysine residue. This function may be performed alone or in conjunction with an E3, ubiquitin-like protein ligase.|GO:0043687~post-translational protein modificat…	KOG0425	Ubiquitin-protein ligase	Posttranslational modification, protein turnover, chaperones	CELLULAR PROCESSES AND SIGNALING	Ubiquitin--protein ligase.	ATP + ubiquitin + protein lysine = AMP + diphosphate + protein N-ubiquityllysine.	\N	\N	\N	\N	\N	Name~Fatima Silva~fatimasf@um.es~2009-03-08~mcubc11|Description~Fatima Silva~fatimasf@um.es~2009-03-08~similar to ubiquitin-conjugating enzyme E2|EST evidence~Fatima Silva~fatimasf@um.es~2009-03-08~No
74915	0.423148	no	0.301463	no	-0.303886	no	-0.481516	no	197.015	146.933	159.864	488.721	603.309	682.357	0.0740113	0.22014	0.304882	0.0815963	scaffold_08	2042976	2043677	+	5	IPR000608~Ubiquitin-conjugating enzyme, E2|IPR016135~Ubiquitin-conjugating enzyme/RWD-like	BlastProDom~PD000461~Q6CSQ8_EEEEE_Q6CSQ8;|HMMPfam~PF00179~UQ_con|ScanRegExp~PS00183~UBIQUITIN_CONJUGAT_1|ProfileScan~PS50127~UBIQUITIN_CONJUGAT_2|HMMSmart~SM00212~no description|superfamily~SSF54495~UBC-like	GO:0019787~small conjugating protein ligase activity~Catalysis of ATP-dependent isopeptide bond formation between the carboxy-terminal residues of a small conjugating protein such as ubiquitin or a ubiquitin-like protein, and a substrate lysine residue. This function may be performed alone or in conjunction with an E3, ubiquitin-like protein ligase.|GO:0043687~post-translational protein modificat…	KOG0417	Ubiquitin-protein ligase	Posttranslational modification, protein turnover, chaperones	CELLULAR PROCESSES AND SIGNALING	Ubiquitin--protein ligase.	ATP + ubiquitin + protein lysine = AMP + diphosphate + protein N-ubiquityllysine.	\N	\N	\N	\N	\N	Name~Fatima Silva~fatimasf@um.es~2009-03-08~mcubc13|Description~Fatima Silva~fatimasf@um.es~2009-03-08~similar to ubiquitin-conjugating enzyme E2|Model Notes~Fatima Silva~fatimasf@um.es~2009-03-08~No issues|Defline~Fatima Silva~fatimasf@um.es~2009-03-08~expressed gene|EST evidence~Fatima Silva~fatimasf@um.es~2009-03-08~Yes~cDNA sequenced by Ascension Penaranda
30166	-0.0172931	no	0.205551	no	0.0036115	no	0.0453165	no	131.276	132.859	113.843	191.194	190.716	185.282	0.970278	0.651678	0.995282	0.947908	scaffold_06	65496	66339	-	6	IPR000608~Ubiquitin-conjugating enzyme, E2|IPR016135~Ubiquitin-conjugating enzyme/RWD-like	BlastProDom~PD000461~Q6CSQ8_EEEEE_Q6CSQ8;|HMMPfam~PF00179~UQ_con|ScanRegExp~PS00183~UBIQUITIN_CONJUGAT_1|ProfileScan~PS50127~UBIQUITIN_CONJUGAT_2|HMMSmart~SM00212~no description|superfamily~SSF54495~UBC-like	GO:0019787~small conjugating protein ligase activity~Catalysis of ATP-dependent isopeptide bond formation between the carboxy-terminal residues of a small conjugating protein such as ubiquitin or a ubiquitin-like protein, and a substrate lysine residue. This function may be performed alone or in conjunction with an E3, ubiquitin-like protein ligase.|GO:0043687~post-translational protein modificat…	KOG0417	Ubiquitin-protein ligase	Posttranslational modification, protein turnover, chaperones	CELLULAR PROCESSES AND SIGNALING	Ubiquitin--protein ligase.	ATP + ubiquitin + protein lysine = AMP + diphosphate + protein N-ubiquityllysine.	\N	\N	\N	\N	\N	Name~Fatima Silva~fatimasf@um.es~2009-03-08~mcubc4|Description~Fatima Silva~fatimasf@um.es~2009-03-08~similar to ubiquitin-conjugating enzyme E2|Model Notes~Fatima Silva~fatimasf@um.es~2009-03-08~No issues|EST evidence~Fatima Silva~fatimasf@um.es~2009-03-08~Yes|EST evidence~Fatima Silva~fatimasf@um.es~2009-03-08~Yes~cDNA sequenced by Ascension Penaranda
41220	-0.425098	no	0.877285	no	-0.586019	no	-0.360087	no	6.72425	9.02841	3.66062	3.17134	4.7605	4.07043	0.512548	0.252634	0.561981	0.758548	scaffold_06	2939356	2939915	+	2	IPR000608~Ubiquitin-conjugating enzyme, E2|IPR016135~Ubiquitin-conjugating enzyme/RWD-like	BlastProDom~PD000461~Q6CSQ8_EEEEE_Q6CSQ8;|HMMPfam~PF00179~UQ_con|ScanRegExp~PS00183~UBIQUITIN_CONJUGAT_1|ProfileScan~PS50127~UBIQUITIN_CONJUGAT_2|HMMSmart~SM00212~no description|superfamily~SSF54495~UBC-like	GO:0019787~small conjugating protein ligase activity~Catalysis of ATP-dependent isopeptide bond formation between the carboxy-terminal residues of a small conjugating protein such as ubiquitin or a ubiquitin-like protein, and a substrate lysine residue. This function may be performed alone or in conjunction with an E3, ubiquitin-like protein ligase.|GO:0043687~post-translational protein modificat…	KOG0417	Ubiquitin-protein ligase	Posttranslational modification, protein turnover, chaperones	CELLULAR PROCESSES AND SIGNALING	Ubiquitin--protein ligase.	ATP + ubiquitin + protein lysine = AMP + diphosphate + protein N-ubiquityllysine.	\N	\N	\N	\N	\N	Name~Fatima Silva~fatimasf@um.es~2009-03-08~mcubc4c|Model Notes~Fatima Silva~fatimasf@um.es~2009-03-08~Uses noncanonical start codon|EST evidence~Fatima Silva~fatimasf@um.es~2009-03-08~No
104175	0.288351	no	0.554485	no	0.114625	no	-0.206152	no	69.2284	56.6868	47.1376	31.3274	28.9347	36.1395	0.363372	0.0686323	0.826035	0.669327	scaffold_08	887974	888666	-	5	IPR000608~Ubiquitin-conjugating enzyme, E2|IPR016135~Ubiquitin-conjugating enzyme/RWD-like	BlastProDom~PD000461~Q6CSQ8_EEEEE_Q6CSQ8;|HMMPfam~PF00179~UQ_con|ScanRegExp~PS00183~UBIQUITIN_CONJUGAT_1|ProfileScan~PS50127~UBIQUITIN_CONJUGAT_2|HMMSmart~SM00212~no description|superfamily~SSF54495~UBC-like	GO:0019787~small conjugating protein ligase activity~Catalysis of ATP-dependent isopeptide bond formation between the carboxy-terminal residues of a small conjugating protein such as ubiquitin or a ubiquitin-like protein, and a substrate lysine residue. This function may be performed alone or in conjunction with an E3, ubiquitin-like protein ligase.|GO:0043687~post-translational protein modificat…	KOG0417	Ubiquitin-protein ligase	Posttranslational modification, protein turnover, chaperones	CELLULAR PROCESSES AND SIGNALING	.	.	.	.	.	.	.	Name~Fatima Silva~fatimasf@um.es~2009-03-08~mcubc5|Description~Fatima Silva~fatimasf@um.es~2009-03-08~similar to ubiquitin-conjugating enzyme E2|Model Notes~Fatima Silva~fatimasf@um.es~2009-03-08~No issues|EST evidence~Fatima Silva~fatimasf@um.es~2009-03-08~Yes~cDNA sequenced by Ascension Penaranda
104136	0.537798	yes	0.476228	yes	0.352704	no	0.514242	no	41.4803	28.5725	29.8183	22.4399	17.573	15.7115	0.0185932	0.0399712	0.213113	0.0618384	scaffold_02	3289006	3291345	-	4	IPR000679~Zinc finger, GATA-type|IPR013655~PAS fold-3|IPR000014~PAS|IPR000700~PAS-associated, C-terminal|IPR001610~PAC motif	HMMPfam~PF00320~GATA|HMMPfam~PF08447~PAS_3|ScanRegExp~PS00344~GATA_ZN_FINGER_1|ProfileScan~PS50112~PAS|ProfileScan~PS50113~PAC|ProfileScan~PS50114~GATA_ZN_FINGER_2|HMMSmart~SM00086~no description|HMMSmart~SM00091~no description|HMMSmart~SM00401~no description|superfamily~SSF55785~PYP-like sensor domain (PAS domain)|superfamily~SSF57716~Glucocorticoid receptor-like (DNA-binding domain)|HMMTigr~TIG…	GO:0003700~sequence-specific DNA binding transcription factor activity~Interacting selectively and non-covalently with a specific DNA sequence in order to modulate transcription. The transcription factor may or may not also interact selectively with a protein or macromolecular complex.|GO:0005634~nucleus~A membrane-bounded organelle of eukaryotic cells in which chromosomes are housed and replicat…	KOG0498	K+-channel ERG and related proteins, contain PAS/PAC sensor domain	Inorganic ion transport and metabolism,Signal transduction mechanisms	CELLULAR PROCESSES AND SIGNALING,METABOLISM	.	.	.	.	.	.	.	Name~Fatima Silva~fatimasf@um.es~2009-01-22~mcwc-1a|Model Notes~Fatima Silva~fatimasf@um.es~2009-01-22~No issues|Defline~Ekaterina Shelest~ekaterina.shelest@hki-jena.de~2014-11-18~GATA-type Zinc finger transcription factor|Literature~Fatima Silva~fatimasf@um.es~2009-03-07~A RING-finger protein regulates carotenogenesis via proteolysis-independent ubiquitylation of a white collar-1-like activator.…
149173	0.362553	no	-0.136573	no	0.274296	no	0.0982057	no	15.4628	12.0268	16.9981	21.3702	17.67	19.9639	0.156911	0.627427	0.351518	0.76363	scaffold_08	1833514	1835846	-	5	IPR013655~PAS fold-3|IPR000014~PAS|IPR001610~PAC motif	HMMPfam~PF08447~PAS_3|ProfileScan~PS50112~PAS|HMMSmart~SM00086~no description|HMMSmart~SM00091~no description|superfamily~SSF55785~PYP-like sensor domain (PAS domain)|HMMTigr~TIGR00229~sensory_box: PAS domain S-box	GO:0004871~signal transducer activity~Mediates the transfer of a signal from the outside to the inside of a cell by means other than the introduction of the signal molecule itself into the cell.|GO:0007165~signal transduction~The process whereby an activated receptor conveys information down the signaling pathway, resulting in a change in the function or state of a cell.|GO:0006355~regulation of …	KOG3561	Aryl-hydrocarbon receptor nuclear translocator	Transcription	INFORMATION STORAGE AND PROCESSING	.	.	.	.	.	.	.	.
104141	2.08996	yes	1.64224	yes	0.443204	no	1.65987	yes	47.6927	11.2024	15.2788	43.1421	31.731	13.6531	0.000209953	0.000209953	0.102433	0.000209953	scaffold_03	4689103	4691323	+	.	IPR000679~Zinc finger, GATA-type|IPR013655~PAS fold-3|IPR000014~PAS|IPR000700~PAS-associated, C-terminal|IPR001610~PAC motif	HMMPfam~PF00320~GATA|HMMPfam~PF08447~PAS_3|ProfileScan~PS50112~PAS|ProfileScan~PS50113~PAC|ProfileScan~PS50114~GATA_ZN_FINGER_2|HMMSmart~SM00086~no description|HMMSmart~SM00091~no description|HMMSmart~SM00401~no description|superfamily~SSF55785~PYP-like sensor domain (PAS domain)|superfamily~SSF57716~Glucocorticoid receptor-like (DNA-binding domain)|HMMTigr~TIGR00229~sensory_box: PAS domain S-box	GO:0003700~sequence-specific DNA binding transcription factor activity~Interacting selectively and non-covalently with a specific DNA sequence in order to modulate transcription. The transcription factor may or may not also interact selectively with a protein or macromolecular complex.|GO:0005634~nucleus~A membrane-bounded organelle of eukaryotic cells in which chromosomes are housed and replicat…	KOG0498	K+-channel ERG and related proteins, contain PAS/PAC sensor domain	Inorganic ion transport and metabolism,Signal transduction mechanisms	CELLULAR PROCESSES AND SIGNALING,METABOLISM	.	.	.	.	.	.	.	Name~Fatima Silva~fatimasf@um.es~2009-01-22~mcwc-1c|Model Notes~Fatima Silva~fatimasf@um.es~2009-01-22~No issues|Defline~Fatima Silva~fatimasf@um.es~2009-01-22~White Collar 1 Family. Putative blue-light photoreceptor|Disposition~Fatima Silva~fatimasf@um.es~2011-12-26~Catalog|Literature~Fatima Silva~fatimasf@um.es~2009-03-07~Distinct white collar-1 genes control specific light responses in Mucor c…
157130	-0.0548014	no	-0.359111	no	0.572442	no	0.879544	no	5.58081	5.79688	7.15815	1.31079	0.881474	0.712463	0.915575	0.400162	1	1	scaffold_08	421922	423304	+	3	IPR000679~Zinc finger, GATA-type|IPR013655~PAS fold-3|IPR000014~PAS	HMMPfam~PF00320~GATA|HMMPfam~PF08447~PAS_3|ProfileScan~PS50112~PAS|ProfileScan~PS50114~GATA_ZN_FINGER_2|HMMSmart~SM00091~no description|HMMSmart~SM00401~no description|superfamily~SSF55785~PYP-like sensor domain (PAS domain)|superfamily~SSF57716~Glucocorticoid receptor-like (DNA-binding domain)|HMMTigr~TIGR00229~sensory_box: PAS domain S-box	GO:0003700~sequence-specific DNA binding transcription factor activity~Interacting selectively and non-covalently with a specific DNA sequence in order to modulate transcription. The transcription factor may or may not also interact selectively with a protein or macromolecular complex.|GO:0005634~nucleus~A membrane-bounded organelle of eukaryotic cells in which chromosomes are housed and replicat…	KOG1601	GATA-4/5/6 transcription factors	Transcription	INFORMATION STORAGE AND PROCESSING	.	.	.	.	.	.	.	Name~Fatima Silva~fatimasf@um.es~2013-07-16~mcwc-2a|Description~Fatima Silva~fatimasf@um.es~2013-07-16~Similar to White Collar 2|Defline~Ekaterina Shelest~ekaterina.shelest@hki-jena.de~2014-11-18~GATA-type Zinc finger transcription factor|Literature~Fatima Silva~fatimasf@um.es~2013-07-16~Photobiology in the Zygomycota: multiple photoreceptor genes for complex responses to light. Corrochano LM, Ga…
153812	0.0915549	no	0.420715	no	0.268416	no	0.0800802	no	32.9383	30.913	24.6067	16.0417	13.3183	15.1756	0.77584	0.117032	0.522277	0.860213	scaffold_07	534525	535590	-	2	IPR000679~Zinc finger, GATA-type|IPR013655~PAS fold-3|IPR000014~PAS	HMMPfam~PF00320~GATA|HMMPfam~PF08447~PAS_3|ProfileScan~PS50112~PAS|ProfileScan~PS50114~GATA_ZN_FINGER_2|HMMSmart~SM00091~no description|HMMSmart~SM00401~no description|superfamily~SSF55785~PYP-like sensor domain (PAS domain)|superfamily~SSF57716~Glucocorticoid receptor-like (DNA-binding domain)	GO:0003700~sequence-specific DNA binding transcription factor activity~Interacting selectively and non-covalently with a specific DNA sequence in order to modulate transcription. The transcription factor may or may not also interact selectively with a protein or macromolecular complex.|GO:0005634~nucleus~A membrane-bounded organelle of eukaryotic cells in which chromosomes are housed and replicat…	KOG1601	GATA-4/5/6 transcription factors	Transcription	INFORMATION STORAGE AND PROCESSING	.	.	.	.	.	.	.	Name~Fatima Silva~fatimasf@um.es~2013-07-16~mcwc-2b|Description~Fatima Silva~fatimasf@um.es~2013-07-16~Similar to White Collar 2|Defline~Ekaterina Shelest~ekaterina.shelest@hki-jena.de~2014-11-18~GATA-type Zinc finger transcription factor|Literature~Fatima Silva~fatimasf@um.es~2013-07-16~Photobiology in the Zygomycota: multiple photoreceptor genes for complex responses to light. Corrochano LM, Ga…
78608	0.713834	yes	0.421622	no	-0.237251	no	0.0285813	no	11.141	6.79266	8.31772	20.1052	23.6989	19.7108	0.0295496	0.212183	0.456992	0.939957	scaffold_02	2033145	2034530	-	.	IPR000679~Zinc finger, GATA-type|IPR013655~PAS fold-3|IPR000014~PAS	HMMPfam~PF00320~GATA|HMMPfam~PF08447~PAS_3|ScanRegExp~PS00344~GATA_ZN_FINGER_1|ProfileScan~PS50112~PAS|ProfileScan~PS50114~GATA_ZN_FINGER_2|HMMSmart~SM00091~no description|HMMSmart~SM00401~no description|superfamily~SSF55785~PYP-like sensor domain (PAS domain)|superfamily~SSF57716~Glucocorticoid receptor-like (DNA-binding domain)	GO:0003700~sequence-specific DNA binding transcription factor activity~Interacting selectively and non-covalently with a specific DNA sequence in order to modulate transcription. The transcription factor may or may not also interact selectively with a protein or macromolecular complex.|GO:0005634~nucleus~A membrane-bounded organelle of eukaryotic cells in which chromosomes are housed and replicat…	KOG1601	GATA-4/5/6 transcription factors	Transcription	INFORMATION STORAGE AND PROCESSING	.	.	.	.	.	.	.	Name~Julio Rodriguez-Romero~julio.rodriguez@bio.uka.de~2015-01-10~Mcwc-2c|Description~Fatima Silva~fatimasf@um.es~2013-07-16~Similar to White Collar 2|Defline~Julio Rodriguez-Romero~julio.rodriguez@bio.uka.de~2015-01-10~Zn finger transcription factor similar to WC-2|Disposition~Fatima Silva~fatimasf@um.es~2013-07-16~Catalog|Literature~Fatima Silva~fatimasf@um.es~2013-07-16~Photobiology in the Zyg…
156314	-0.320842	no	-0.57692	yes	-2.92439	yes	-0.538581	no	305.381	381.44	455.526	5.33573	40.5063	7.75037	0.214137	0.0159175	0.000209953	0.286146	scaffold_04	4145694	4146761	+	2	IPR002509~Polysaccharide deacetylase|IPR011330~Glycoside hydrolase/deacetylase, beta/alpha-barrel	HMMPfam~PF01522~Polysacc_deac_1|superfamily~SSF88713~Glycoside hydrolase/deacetylase	GO:0005975~carbohydrate metabolic process~The chemical reactions and pathways involving carbohydrates, any of a group of organic compounds based of the general formula Cx(H2O)y. Includes the formation of carbohydrate derivatives by the addition of a carbohydrate residue to another molecule.|GO:0016810~hydrolase activity, acting on carbon-nitrogen (but not peptide) bonds~Catalysis of the hydrolysi…	.	.	.	.	Chitin deacetylase.	Chitin + H(2)O = chitosan + acetate.	\N	\N	Aminosugars metabolism	Metabolism of Complex Carbohydrates	METABOLIC	Description~Bernard Henrissat~Bernard.Henrissat@afmb.univ-mrs.fr~2014-08-04~CE4|Defline~Bernard Henrissat~Bernard.Henrissat@afmb.univ-mrs.fr~2014-08-04~Carbohydrate Esterase Family 4 protein
91342	-0.0980328	no	-0.458419	no	0.0226299	no	0.150422	no	65.774	70.3988	90.3759	121.477	119.587	109.449	0.731641	0.0559544	0.950357	0.631885	scaffold_03	3486901	3488796	-	11	IPR000719~Protein kinase, core|IPR017442~Serine/threonine protein kinase-related|IPR008352~MAP kinase, p38|IPR008271~Serine/threonine protein kinase, active site|IPR003527~MAP kinase, conserved site|IPR001245~Tyrosine protein kinase|IPR002290~Serine/threonine protein kinase|IPR011009~Protein kinase-like	BlastProDom~PD000001~Q12741_BLAEM_Q12741;|BlastProDom~PD054205~Q9Y7V6_EMENI_Q9Y7V6;|HMMPfam~PF00069~Pkinase|FPrintScan~PR01773~P38MAPKINASE|ScanRegExp~PS00108~PROTEIN_KINASE_ST|ScanRegExp~PS01351~MAPK|ProfileScan~PS50011~PROTEIN_KINASE_DOM|HMMSmart~SM00219~no description|HMMSmart~SM00220~no description|superfamily~SSF56112~Protein kinase-like (PK-like)	GO:0004672~protein kinase activity~Catalysis of the phosphorylation of an amino acid residue in a protein, usually according to the reaction: a protein + ATP = a phosphoprotein + ADP.|GO:0005524~ATP binding~Interacting selectively and non-covalently with ATP, adenosine 5'-triphosphate, a universally important coenzyme and enzyme regulator.|GO:0006468~protein amino acid phosphorylation~The process…	KOG0660	Mitogen-activated protein kinase	Signal transduction mechanisms	CELLULAR PROCESSES AND SIGNALING	.	.	.	.	.	.	.	Name~Benjamin A. Horwitz~horwitz@tx.technion.ac.il~2009-03-04~MPS4|Description~Benjamin A. Horwitz~horwitz@tx.technion.ac.il~2009-03-04~serine/threonine protein kinase, CMGC family, MAPK sub-family, similarity to yeast SLT2 cell integrity MAPK|Defline~Benjamin A. Horwitz~horwitz@tx.technion.ac.il~2009-03-04~mitogen activated protein kinase
74827	-0.302337	no	-0.42181	no	-0.850117	yes	-0.154733	no	12.1999	15.0442	16.3431	24.9281	44.9366	27.7504	0.369191	0.194421	0.00311887	0.655549	scaffold_08	1359870	1361682	-	12	IPR000719~Protein kinase, core|IPR017442~Serine/threonine protein kinase-related|IPR017441~Protein kinase ATP binding, conserved site|IPR008271~Serine/threonine protein kinase, active site|IPR003527~MAP kinase, conserved site|IPR001245~Tyrosine protein kinase|IPR002290~Serine/threonine protein kinase|IPR011009~Protein kinase-like	BlastProDom~PD000001~Q12741_BLAEM_Q12741;|BlastProDom~PD054205~Q9Y7V6_EMENI_Q9Y7V6;|HMMPfam~PF00069~Pkinase|ScanRegExp~PS00107~PROTEIN_KINASE_ATP|ScanRegExp~PS00108~PROTEIN_KINASE_ST|ScanRegExp~PS01351~MAPK|ProfileScan~PS50011~PROTEIN_KINASE_DOM|HMMSmart~SM00219~no description|HMMSmart~SM00220~no description|superfamily~SSF56112~Protein kinase-like (PK-like)	GO:0004672~protein kinase activity~Catalysis of the phosphorylation of an amino acid residue in a protein, usually according to the reaction: a protein + ATP = a phosphoprotein + ADP.|GO:0005524~ATP binding~Interacting selectively and non-covalently with ATP, adenosine 5'-triphosphate, a universally important coenzyme and enzyme regulator.|GO:0006468~protein amino acid phosphorylation~The process…	KOG0660	Mitogen-activated protein kinase	Signal transduction mechanisms	CELLULAR PROCESSES AND SIGNALING	.	.	.	.	.	.	.	Name~Benjamin A. Horwitz~horwitz@tx.technion.ac.il~2009-03-04~MPS5|Description~Benjamin A. Horwitz~horwitz@tx.technion.ac.il~2009-03-01~serine/threonine protein kinase, CMGC family, MAPK subfamily, MAP kinase, similarity to yeast SLT2 cell integrity MAPK|Defline~Benjamin A. Horwitz~horwitz@tx.technion.ac.il~2009-03-01~mitogen activated protein kinase
51513	-0.718311	yes	-0.685818	yes	0.417204	no	0.195727	no	13.9826	23.0049	22.4926	37.6363	28.1849	32.8615	0.00282085	0.00311887	0.139435	0.534392	scaffold_07	2754918	2760433	-	9	IPR001609~Myosin head, motor region|IPR002710~Dilute|IPR000048~IQ calmodulin-binding region	BlastProDom~PD000355~Q7YZ55_CRYPV_Q7YZ55;|BlastProDom~PD003376~Q872S8_NEUCR_Q872S8;|HMMPfam~PF00063~Myosin_head|HMMPfam~PF00612~IQ|HMMPfam~PF01843~DIL|FPrintScan~PR00193~MYOSINHEAVY|ProfileScan~PS50096~IQ|ProfileScan~PS51126~DILUTE|HMMSmart~SM00015~no description|HMMSmart~SM00242~no description|superfamily~SSF52096~ClpP/crotonase|superfamily~SSF52540~P-loop containing nucleoside triphosphate hydr…	GO:0003774~motor activity~Catalysis of movement along a polymeric molecule such as a microfilament or microtubule, coupled to the hydrolysis of a nucleoside triphosphate.|GO:0005524~ATP binding~Interacting selectively and non-covalently with ATP, adenosine 5'-triphosphate, a universally important coenzyme and enzyme regulator.|GO:0016459~myosin complex~A protein complex, formed of one or more myo…	KOG0160	Myosin class V heavy chain	Cytoskeleton	CELLULAR PROCESSES AND SIGNALING	Myosin ATPase.	ATP + H(2)O = ADP + phosphate.	\N	\N	Purine metabolism	Nucleotide Metabolism	METABOLIC	.
105079	-0.128693	no	0.307604	no	0.148217	no	-0.248586	no	1036.39	1133.09	837.385	914.944	825.614	1086.99	0.642457	0.233697	0.657599	0.418467	scaffold_01	2616432	2616783	-	3	.	.	.	.	.	.	.	.	.	.	.	.	.	.	Name~Jose Luis Lavin~joluito@gmail.com~2013-05-16~N19M|Description~Jose Luis Lavin~joluito@gmail.com~2013-05-16~NADH-ubiquinone oxidoreductase 9.5 kDa subunit |Defline~Jose Luis Lavin~joluito@gmail.com~2013-05-16~N19M, NADH-ubiquinone oxidoreductase 9.5 kDa subunit
154788	0.0465948	no	0.274292	no	0.25397	no	0.306653	no	113.229	109.63	93.6239	193.334	162.127	156.313	0.877341	0.280351	0.394639	0.301892	scaffold_01	1906166	1907588	+	3	IPR001327~Pyridine nucleotide-disulphide oxidoreductase, NAD-binding region|IPR013027~FAD-dependent pyridine nucleotide-disulphide oxidoreductase|IPR000759~Adrenodoxin reductase|IPR000103~Pyridine nucleotide-disulphide oxidoreductase, class-II|IPR008255~Pyridine nucleotide-disulphide oxidoreductase, class-II, active site|IPR005982~Thioredoxin reductase	BlastProDom~PD000139~YDGE_SCHPO_Q10499;|HMMPfam~PF00070~Pyr_redox|HMMPfam~PF07992~Pyr_redox_2|FPrintScan~PR00368~FADPNR|FPrintScan~PR00419~ADXRDTASE|FPrintScan~PR00469~PNDRDTASEII|ScanRegExp~PS00573~PYRIDINE_REDOX_2|superfamily~SSF51905~FAD/NAD(P)-binding domain|HMMTigr~TIGR01292~TRX_reduct: thioredoxin-disulfide reductas	GO:0016491~oxidoreductase activity~Catalysis of an oxidation-reduction (redox) reaction, a reversible chemical reaction in which the oxidation state of an atom or atoms within a molecule is altered. One substrate acts as a hydrogen or electron donor and becomes oxidized, while the other acts as hydrogen or electron acceptor and becomes reduced.|GO:0050660~FAD binding~Interacting selectively and n…	KOG0404	Thioredoxin reductase	Posttranslational modification, protein turnover, chaperones	CELLULAR PROCESSES AND SIGNALING	.	.	.	.	.	.	.	Name~Jose Luis Lavin~joluito@gmail.com~2013-05-15~NDE/NDI|Description~Jose Luis Lavin~joluito@gmail.com~2013-05-15~Mitochondrial external NADH dehydrogenase, catalyzes the oxidation of cytosolic NADH; Nde1p and Nde2p are involved in providing the cytosolic NADH to the mitochondrial respiratory chain |Defline~Jose Luis Lavin~joluito@gmail.com~2013-05-15~NDE/NDI, Mitochondrial external NADH dehydro…
30173	0.294444	no	0.363686	no	0.345636	no	0.125535	no	58.1434	47.4093	45.1876	80.9972	63.7417	74.2472	0.226507	0.1309	0.224512	0.696301	scaffold_06	40792	42653	-	2	IPR001327~Pyridine nucleotide-disulphide oxidoreductase, NAD-binding region|IPR013027~FAD-dependent pyridine nucleotide-disulphide oxidoreductase	HMMPfam~PF00070~Pyr_redox|HMMPfam~PF07992~Pyr_redox_2|superfamily~SSF51905~FAD/NAD(P)-binding domain	GO:0016491~oxidoreductase activity~Catalysis of an oxidation-reduction (redox) reaction, a reversible chemical reaction in which the oxidation state of an atom or atoms within a molecule is altered. One substrate acts as a hydrogen or electron donor and becomes oxidized, while the other acts as hydrogen or electron acceptor and becomes reduced.|GO:0050660~FAD binding~Interacting selectively and n…	KOG2495	NADH-dehydrogenase (ubiquinone)	Energy production and conversion	METABOLISM	NADH dehydrogenase.	NADH + acceptor = NAD(+) + reduced acceptor.	Flavoprotein; Iron-sulfur.	\N	\N	\N	\N	Name~Jose Luis Lavin~joluito@gmail.com~2008-11-12~NDE1|Description~Jose Luis Lavin~joluito@gmail.com~2008-11-12~Mitochondrial external NADH dehydrogenase, catalyzes the oxidation of cytosolic NADH; Nde1p and Nde2p are involved in providing the cytosolic NADH to the mitochondrial respiratory chain |Defline~Jose Luis Lavin~joluito@gmail.com~2008-11-12~NDE1, Mitochondrial external NADH dehydrogenase…
155490	-0.379264	no	-0.461723	no	0.0200665	no	0.46592	no	108.521	141.151	149.453	108.945	107.441	78.8774	0.146625	0.0676248	0.960324	0.146938	scaffold_02	4579583	4581262	+	1	IPR001327~Pyridine nucleotide-disulphide oxidoreductase, NAD-binding region|IPR004099~Pyridine nucleotide-disulphide oxidoreductase, dimerisation|IPR013027~FAD-dependent pyridine nucleotide-disulphide oxidoreductase|IPR001100~Pyridine nucleotide-disulphide oxidoreductase, class I|IPR000815~Mercuric reductase|IPR012999~Pyridine nucleotide-disulphide oxidoreductase, class I, active site|IPR016156~F…	BlastProDom~PD000139~YDGE_SCHPO_Q10499;|HMMPfam~PF00070~Pyr_redox|HMMPfam~PF02852~Pyr_redox_dim|HMMPfam~PF07992~Pyr_redox_2|FPrintScan~PR00368~FADPNR|FPrintScan~PR00411~PNDRDTASEI|FPrintScan~PR00945~HGRDTASE|ScanRegExp~PS00076~PYRIDINE_REDOX_1|superfamily~SSF51905~FAD/NAD(P)-binding domain|superfamily~SSF55424~FAD/NAD-linked reductases, dimerisation (C-terminal) domain|HMMTigr~TIGR01421~gluta_red…	GO:0016491~oxidoreductase activity~Catalysis of an oxidation-reduction (redox) reaction, a reversible chemical reaction in which the oxidation state of an atom or atoms within a molecule is altered. One substrate acts as a hydrogen or electron donor and becomes oxidized, while the other acts as hydrogen or electron acceptor and becomes reduced.|GO:0050660~FAD binding~Interacting selectively and n…	KOG0405	Pyridine nucleotide-disulphide oxidoreductase	Secondary metabolites biosynthesis, transport and catabolism	METABOLISM	.	.	.	.	.	.	.	Name~Jose Luis Lavin~joluito@gmail.com~2013-05-15~NDE/NDI|Description~Jose Luis Lavin~joluito@gmail.com~2013-05-15~Mitochondrial external NADH dehydrogenase, catalyzes the oxidation of cytosolic NADH; Nde1p and Nde2p are involved in providing the cytosolic NADH to the mitochondrial respiratory chain |Defline~Jose Luis Lavin~joluito@gmail.com~2013-05-15~NDE/NDI, Mitochondrial external NADH dehydro…
73711	-0.966942	yes	-0.921088	yes	0.467107	no	0.454478	no	9.2424	18.0661	17.5009	7.34576	5.31403	5.36075	0.00206244	0.00267147	0.313282	0.325601	scaffold_04	2968202	2969786	+	4	IPR001327~Pyridine nucleotide-disulphide oxidoreductase, NAD-binding region|IPR013027~FAD-dependent pyridine nucleotide-disulphide oxidoreductase	HMMPfam~PF00070~Pyr_redox|HMMPfam~PF07992~Pyr_redox_2|superfamily~SSF51905~FAD/NAD(P)-binding domain	GO:0016491~oxidoreductase activity~Catalysis of an oxidation-reduction (redox) reaction, a reversible chemical reaction in which the oxidation state of an atom or atoms within a molecule is altered. One substrate acts as a hydrogen or electron donor and becomes oxidized, while the other acts as hydrogen or electron acceptor and becomes reduced.|GO:0050660~FAD binding~Interacting selectively and n…	KOG2495	NADH-dehydrogenase (ubiquinone)	Energy production and conversion	METABOLISM	.	.	.	.	.	.	.	Name~Jose Luis Lavin~joluito@gmail.com~2008-11-12~NDE2|Description~Jose Luis Lavin~joluito@gmail.com~2008-11-12~Mitochondrial external NADH dehydrogenase, catalyzes the oxidation of cytosolic NADH; Nde1p and Nde2p are involved in providing the cytosolic NADH to the mitochondrial respiratory chain |Defline~Jose Luis Lavin~joluito@gmail.com~2008-11-12~NDE2, Mitochondrial external NADH dehydrogenase…
183401	0.0050406	no	0.0917456	no	0.111115	no	0.176483	no	230.257	229.454	216.07	172.39	159.611	152.541	0.986928	0.755208	0.732021	0.576209	scaffold_03	886712	888669	-	6	IPR001327~Pyridine nucleotide-disulphide oxidoreductase, NAD-binding region|IPR004099~Pyridine nucleotide-disulphide oxidoreductase, dimerisation|IPR013027~FAD-dependent pyridine nucleotide-disulphide oxidoreductase|IPR001100~Pyridine nucleotide-disulphide oxidoreductase, class I|IPR000815~Mercuric reductase|IPR012999~Pyridine nucleotide-disulphide oxidoreductase, class I, active site|IPR016156~F…	BlastProDom~PD000139~YDGE_SCHPO_Q10499;|HMMPfam~PF00070~Pyr_redox|HMMPfam~PF02852~Pyr_redox_dim|HMMPfam~PF07992~Pyr_redox_2|FPrintScan~PR00368~FADPNR|FPrintScan~PR00411~PNDRDTASEI|FPrintScan~PR00945~HGRDTASE|ScanRegExp~PS00076~PYRIDINE_REDOX_1|superfamily~SSF51905~FAD/NAD(P)-binding domain|superfamily~SSF55424~FAD/NAD-linked reductases, dimerisation (C-terminal) domain|HMMTigr~TIGR01350~lipoamide…	GO:0016491~oxidoreductase activity~Catalysis of an oxidation-reduction (redox) reaction, a reversible chemical reaction in which the oxidation state of an atom or atoms within a molecule is altered. One substrate acts as a hydrogen or electron donor and becomes oxidized, while the other acts as hydrogen or electron acceptor and becomes reduced.|GO:0050660~FAD binding~Interacting selectively and n…	KOG1335	Dihydrolipoamide dehydrogenase	Energy production and conversion	METABOLISM	Dihydrolipoamide dehydrogenase.	Dihydrolipoamide + NAD(+) = lipoamide + NADH.	FAD.	Congenital infantile lactic acidosis; MIM:246900.	Citrate cycle (TCA cycle),Glycine, serine and threonine metabolism,Glycolysis / Gluconeogenesis,Pyruvate metabolism	Amino Acid Metabolism,Carbohydrate Metabolism	METABOLIC	Name~Jose Luis Lavin~joluito@gmail.com~2013-05-15~NDE/NDI|Description~Jose Luis Lavin~joluito@gmail.com~2013-05-15~Mitochondrial external NADH dehydrogenase, catalyzes the oxidation of cytosolic NADH; Nde1p and Nde2p are involved in providing the cytosolic NADH to the mitochondrial respiratory chain |Defline~Jose Luis Lavin~joluito@gmail.com~2013-05-15~NDE/NDI, Mitochondrial external NADH dehydro…
184608	0.0125587	no	0.173478	no	-0.115357	no	0.420379	no	47.9814	47.5655	42.5452	86.173	93.3463	64.3909	0.967309	0.518588	0.721475	0.128931	scaffold_05	2215673	2217336	-	4	IPR001327~Pyridine nucleotide-disulphide oxidoreductase, NAD-binding region|IPR004099~Pyridine nucleotide-disulphide oxidoreductase, dimerisation|IPR013027~FAD-dependent pyridine nucleotide-disulphide oxidoreductase|IPR001100~Pyridine nucleotide-disulphide oxidoreductase, class I|IPR000815~Mercuric reductase|IPR012999~Pyridine nucleotide-disulphide oxidoreductase, class I, active site|IPR016156~F…	BlastProDom~PD000139~YDGE_SCHPO_Q10499;|HMMPfam~PF00070~Pyr_redox|HMMPfam~PF02852~Pyr_redox_dim|HMMPfam~PF07992~Pyr_redox_2|FPrintScan~PR00368~FADPNR|FPrintScan~PR00411~PNDRDTASEI|FPrintScan~PR00945~HGRDTASE|ScanRegExp~PS00076~PYRIDINE_REDOX_1|superfamily~SSF51905~FAD/NAD(P)-binding domain|superfamily~SSF55424~FAD/NAD-linked reductases, dimerisation (C-terminal) domain|HMMTigr~TIGR01421~gluta_red…	GO:0016491~oxidoreductase activity~Catalysis of an oxidation-reduction (redox) reaction, a reversible chemical reaction in which the oxidation state of an atom or atoms within a molecule is altered. One substrate acts as a hydrogen or electron donor and becomes oxidized, while the other acts as hydrogen or electron acceptor and becomes reduced.|GO:0050660~FAD binding~Interacting selectively and n…	KOG0405	Pyridine nucleotide-disulphide oxidoreductase	Secondary metabolites biosynthesis, transport and catabolism	METABOLISM	.	.	.	.	.	.	.	Name~Jose Luis Lavin~joluito@gmail.com~2013-05-15~NDE/NDI|Description~Jose Luis Lavin~joluito@gmail.com~2013-05-15~Mitochondrial external NADH dehydrogenase, catalyzes the oxidation of cytosolic NADH; Nde1p and Nde2p are involved in providing the cytosolic NADH to the mitochondrial respiratory chain |Defline~Jose Luis Lavin~joluito@gmail.com~2013-05-15~NDE/NDI, Mitochondrial external NADH dehydro…
165980	-0.653787	no	-0.865013	yes	-0.457041	no	-0.569907	no	6.29367	9.90178	11.463	12.1241	16.643	17.9973	0.130656	0.0396602	0.264756	0.143083	scaffold_07	1514698	1515737	+	2	IPR001327~Pyridine nucleotide-disulphide oxidoreductase, NAD-binding region|IPR013027~FAD-dependent pyridine nucleotide-disulphide oxidoreductase|IPR000759~Adrenodoxin reductase|IPR000103~Pyridine nucleotide-disulphide oxidoreductase, class-II|IPR008255~Pyridine nucleotide-disulphide oxidoreductase, class-II, active site|IPR005982~Thioredoxin reductase	BlastProDom~PD000139~YDGE_SCHPO_Q10499;|HMMPfam~PF00070~Pyr_redox|HMMPfam~PF07992~Pyr_redox_2|FPrintScan~PR00368~FADPNR|FPrintScan~PR00419~ADXRDTASE|FPrintScan~PR00469~PNDRDTASEII|ScanRegExp~PS00573~PYRIDINE_REDOX_2|superfamily~SSF51905~FAD/NAD(P)-binding domain|HMMTigr~TIGR01292~TRX_reduct: thioredoxin-disulfide reductas	GO:0016491~oxidoreductase activity~Catalysis of an oxidation-reduction (redox) reaction, a reversible chemical reaction in which the oxidation state of an atom or atoms within a molecule is altered. One substrate acts as a hydrogen or electron donor and becomes oxidized, while the other acts as hydrogen or electron acceptor and becomes reduced.|GO:0050660~FAD binding~Interacting selectively and n…	KOG0404	Thioredoxin reductase	Posttranslational modification, protein turnover, chaperones	CELLULAR PROCESSES AND SIGNALING	.	.	.	.	.	.	.	Name~Jose Luis Lavin~joluito@gmail.com~2013-05-15~NDE/NDI|Description~Jose Luis Lavin~joluito@gmail.com~2013-05-15~Mitochondrial external NADH dehydrogenase, catalyzes the oxidation of cytosolic NADH; Nde1p and Nde2p are involved in providing the cytosolic NADH to the mitochondrial respiratory chain |Defline~Jose Luis Lavin~joluito@gmail.com~2013-05-15~NDE/NDI, Mitochondrial external NADH dehydro…
151182	0.10612	no	0.319149	no	0.182073	no	0.0343866	no	166.822	154.992	133.715	173.232	152.693	169.152	0.71717	0.206038	0.567534	0.922823	scaffold_16	29952	31482	-	3	IPR001327~Pyridine nucleotide-disulphide oxidoreductase, NAD-binding region|IPR004099~Pyridine nucleotide-disulphide oxidoreductase, dimerisation|IPR013027~FAD-dependent pyridine nucleotide-disulphide oxidoreductase|IPR001100~Pyridine nucleotide-disulphide oxidoreductase, class I|IPR000815~Mercuric reductase|IPR012999~Pyridine nucleotide-disulphide oxidoreductase, class I, active site|IPR016156~F…	BlastProDom~PD000139~YDGE_SCHPO_Q10499;|HMMPfam~PF00070~Pyr_redox|HMMPfam~PF02852~Pyr_redox_dim|HMMPfam~PF07992~Pyr_redox_2|FPrintScan~PR00368~FADPNR|FPrintScan~PR00411~PNDRDTASEI|FPrintScan~PR00945~HGRDTASE|ScanRegExp~PS00076~PYRIDINE_REDOX_1|superfamily~SSF51905~FAD/NAD(P)-binding domain|superfamily~SSF55424~FAD/NAD-linked reductases, dimerisation (C-terminal) domain|HMMTigr~TIGR01350~lipoamide…	GO:0016491~oxidoreductase activity~Catalysis of an oxidation-reduction (redox) reaction, a reversible chemical reaction in which the oxidation state of an atom or atoms within a molecule is altered. One substrate acts as a hydrogen or electron donor and becomes oxidized, while the other acts as hydrogen or electron acceptor and becomes reduced.|GO:0050660~FAD binding~Interacting selectively and n…	KOG1335	Dihydrolipoamide dehydrogenase	Energy production and conversion	METABOLISM	Dihydrolipoamide dehydrogenase.	Dihydrolipoamide + NAD(+) = lipoamide + NADH.	FAD.	Congenital infantile lactic acidosis; MIM:246900.	Citrate cycle (TCA cycle),Glycine, serine and threonine metabolism,Glycolysis / Gluconeogenesis,Pyruvate metabolism	Amino Acid Metabolism,Carbohydrate Metabolism	METABOLIC	Name~Jose Luis Lavin~joluito@gmail.com~2013-05-15~NDE/NDI|Description~Jose Luis Lavin~joluito@gmail.com~2013-05-15~Mitochondrial external NADH dehydrogenase, catalyzes the oxidation of cytosolic NADH; Nde1p and Nde2p are involved in providing the cytosolic NADH to the mitochondrial respiratory chain |Defline~Jose Luis Lavin~joluito@gmail.com~2013-05-15~NDE/NDI, Mitochondrial external NADH dehydro…
34515	-0.971421	yes	0.274042	no	-0.108903	no	-0.380593	no	802.384	1573.29	663.571	516.365	556.852	672.244	0.000209953	0.264353	0.744791	0.182625	scaffold_02	1545229	1545602	+	3	.	.	.	.	.	.	.	.	.	.	.	.	.	.	Name~Jose Luis Lavin~joluito@gmail.com~2008-11-13~NDUFA1|Description~Jose Luis Lavin~joluito@gmail.com~2008-11-13~NADH dehydrogenase (ubiquinone) 1 alpha subcomplex, 7.5kDa subunit |Defline~Jose Luis Lavin~joluito@gmail.com~2008-11-13~NDUFA1, NADH dehydrogenase (ubiquinone) alpha subcomplex, 7.5kDa SUBUNIT |Disposition~Fatima Silva~fatimasf@um.es~2012-04-17~Catalog
134716	-0.757738	yes	0.22767	no	-0.0382249	no	0.373435	no	88.9347	150.374	75.9514	34.259	35.1788	26.4459	0.00252103	0.446689	0.941162	0.399178	scaffold_01	5143062	5143629	+	3	IPR003397~Mitochondrial import inner membrane translocase, subunit Tim17/22	HMMPfam~PF02466~Tim17	GO:0005743~mitochondrial inner membrane~The inner, i.e. lumen-facing, lipid bilayer of the mitochondrial envelope. It is highly folded to form cristae.|GO:0008565~protein transporter activity~Enables the directed movement of proteins into, out of or within a cell, or between cells.|GO:0015031~protein transport~The directed movement of proteins into, out of or within a cell, or between cells by me…	KOG3225	Mitochondrial import inner membrane translocase, subunit TIM22	Intracellular trafficking, secretion, and vesicular transport	CELLULAR PROCESSES AND SIGNALING	.	.	.	.	.	.	.	Name~Jose Luis Lavin~joluito@gmail.com~2013-05-17~NDUFA11|Description~Jose Luis Lavin~joluito@gmail.com~2013-05-17~NADH dehydrogenase (ubiquinone) 1 alpha subcomplex, 11, 14.7kDa |Defline~Jose Luis Lavin~joluito@gmail.com~2013-05-17~NDUFA11, NADH dehydrogenase (ubiquinone) 1 alpha subcomplex subunit |ISS~Jose Luis Lavin~joluito@gmail.com~2013-05-17~GO:0008565~protein transporter activity~Enables …
155146	-0.65265	yes	0.291528	no	0.396428	no	-0.0726523	no	181.666	285.589	148.428	120.442	91.5041	126.662	0.00538529	0.252097	0.156463	0.832584	scaffold_02	330680	331486	+	4	IPR003397~Mitochondrial import inner membrane translocase, subunit Tim17/22	HMMPfam~PF02466~Tim17	GO:0005743~mitochondrial inner membrane~The inner, i.e. lumen-facing, lipid bilayer of the mitochondrial envelope. It is highly folded to form cristae.|GO:0008565~protein transporter activity~Enables the directed movement of proteins into, out of or within a cell, or between cells.|GO:0015031~protein transport~The directed movement of proteins into, out of or within a cell, or between cells by me…	KOG1652	Mitochondrial import inner membrane translocase, subunit TIM17	Intracellular trafficking, secretion, and vesicular transport	CELLULAR PROCESSES AND SIGNALING	.	.	.	.	.	.	.	Name~Jose Luis Lavin~joluito@gmail.com~2013-05-17~NDUFA11|Description~Jose Luis Lavin~joluito@gmail.com~2013-05-17~NADH dehydrogenase (ubiquinone) 1 alpha subcomplex, 11, 14.7kDa |Defline~Jose Luis Lavin~joluito@gmail.com~2013-05-17~NDUFA11, NADH dehydrogenase (ubiquinone) 1 alpha subcomplex, 11, 14.7kDa |ISS~Jose Luis Lavin~joluito@gmail.com~2013-05-17~GO:0008565~protein transporter activity~Ena…
157039	-0.0892745	no	0.265672	no	0.0149694	no	-0.277535	no	442.873	471.144	368.387	247.985	245.425	300.588	0.757679	0.290952	0.96607	0.33974	scaffold_07	2106476	2107113	+	3	IPR007763~NADH:ubiquinone oxidoreductase 17.2 kD subunit	HMMPfam~PF05071~NDUFA12	GO:0006118~electron transport~OBSOLETE. The transport of electrons from an electron donor to an electron acceptor.|GO:0008137~NADH dehydrogenase (ubiquinone) activity~Catalysis of the reaction: NADH + H+ + ubiquinone = NAD+ + ubiquinol.|GO:0009055~electron carrier activity~Any molecular entity that serves as an electron acceptor and electron donor in an electron transport system.|GO:0016020~membr…	KOG3382	NADH:ubiquinone oxidoreductase, B17.2 subunit	Energy production and conversion	METABOLISM	.	.	.	.	.	.	.	Name~Jose Luis Lavin~joluito@gmail.com~2013-05-17~NDUFA12/DAP13|Description~Jose Luis Lavin~joluito@gmail.com~2013-05-17~Complex1_17_2kD; NADH:ubiquinone oxidoreductase 17 |Defline~Jose Luis Lavin~joluito@gmail.com~2013-05-17~NDUFA12, Complex1_17_2kD; NADH:ubiquinone oxidoreductase 17 |ISS~Jose Luis Lavin~joluito@gmail.com~2013-05-17~KOG3382~KOGnitor|ISS~Jose Luis Lavin~joluito@gmail.com~2013-05-…
155218	-0.197475	no	0.0132968	no	0.250275	no	0.350194	no	237.784	272.664	235.602	320.481	269.44	251.411	0.617145	0.976865	0.461694	0.285336	scaffold_02	1039564	1040163	+	2	IPR009346~GRIM-19	HMMPfam~PF06212~GRIM-19	.	KOG3300	NADH:ubiquinone oxidoreductase, B16.6 subunit/cell death-regulatory protein	Cell cycle control, cell division, chromosome partitioning,Energy production and conversion	METABOLISM	.	.	.	.	.	.	.	Name~Jose Luis Lavin~joluito@gmail.com~2013-05-17~NDUFA13/GRIM19|Description~Jose Luis Lavin~joluito@gmail.com~2013-05-17~GRIM-19 protein. NADH:ubiquinone oxidoreductase, B16.6 subunit/cell death-regulatory protein. This family consists of several eukaryotic gene associated with retinoic-interferon-induced mortality 19 (GRIM-19) proteins. |Defline~Jose Luis Lavin~joluito@gmail.com~2013-05-17~NDUF…
39278	-0.049217	no	0.135834	no	-0.0227907	no	-0.195548	no	829.275	858.053	754.759	634.547	644.651	726.657	0.866867	0.616485	0.94912	0.510513	scaffold_04	1717079	1717478	-	3	IPR007741~Mitochondrial ribosome|IPR016464~NADH dehydrogenase [ubiquinone] (complex I), alpha subcomplex, subunit 2	HMMPfam~PF05047~L51_S25_CI-B8|HMMPIR~PIRSF005822~NADH dehydrogenase [ubiquinone] (complex I), alpha subcomplex, subunit 2	.	KOG3446	NADH:ubiquinone oxidoreductase NDUFA2/B8 subunit	Energy production and conversion	METABOLISM	.	.	.	.	.	.	.	Name~Jose Luis Lavin~joluito@gmail.com~2008-11-13~NDUFA2|Description~Jose Luis Lavin~joluito@gmail.com~2008-11-13~NADH:ubiquinone oxidoreductase, 10.5 KDa SUBUNIT|Defline~Jose Luis Lavin~joluito@gmail.com~2008-11-13~NDUFA2, NADH dehydrogenase 10.5KDa chain |Defline~Jose Luis Lavin~joluito@gmail.com~2008-11-13~NDUFA2, NADH:ubiquinone oxidoreductase subunit|Disposition~Fatima Silva~fatimasf@um.es~2…
105267	0.441572	no	1.10608	yes	0.161266	no	-2.86065	yes	6272.66	4618.76	2913.99	120.235	107.519	873.317	0.091178	0.000209953	0.740058	0.000209953	scaffold_01	3164522	3165089	-	2	.	BlastProDom~PD844815~NUOS_HUMAN_Q9NRX3;	.	.	.	.	.	.	.	.	.	.	.	.	Name~Jose Luis Lavin~joluito@gmail.com~2013-05-17~NDUFA4|Description~Jose Luis Lavin~joluito@gmail.com~2013-05-17~NADH dehydrogenase (ubiquinone) 1 alpha subcomplex, 4, 9kDa |Defline~Jose Luis Lavin~joluito@gmail.com~2013-05-17~NDUFA4, NADH dehydrogenase (ubiquinone) 1 alpha subcomplex, 4, 9kDa
125937	-0.512442	yes	0.00788045	no	0.695857	yes	1.25298	yes	1831.97	2613.23	1821.99	3908.52	2412.89	1639.93	0.0473581	0.981391	0.00738608	0.000209953	scaffold_10	461329	461523	-	1	.	BlastProDom~PD450111~NMS1_MOUSE_Q810Q5;|BlastProDom~PD844815~NUOS_HUMAN_Q9NRX3;	.	.	.	.	.	.	.	.	.	.	.	.	Name~Jose Luis Lavin~joluito@gmail.com~2013-05-17~NDUFA4|Description~Jose Luis Lavin~joluito@gmail.com~2013-05-17~NADH dehydrogenase (ubiquinone) 1 alpha subcomplex, 4, 9kDa |Defline~Jose Luis Lavin~joluito@gmail.com~2013-05-17~NDUFA4, NADH dehydrogenase (ubiquinone) 1 alpha subcomplex, 4, 9kDa
41427	0.243197	no	0.250985	no	0.0787864	no	-0.333527	no	594.852	502.573	499.867	343.96	325.68	433.421	0.332176	0.316741	0.80976	0.233972	scaffold_07	316812	317183	+	1	IPR006806~ETC complex I subunit	HMMPfam~PF04716~ETC_C1_NDUFA5	GO:0005743~mitochondrial inner membrane~The inner, i.e. lumen-facing, lipid bilayer of the mitochondrial envelope. It is highly folded to form cristae.|GO:0006118~electron transport~OBSOLETE. The transport of electrons from an electron donor to an electron acceptor.|GO:0016651~oxidoreductase activity, acting on NADH or NADPH~Catalysis of an oxidation-reduction (redox) reaction in which NADH or NA…	KOG3365	NADH:ubiquinone oxidoreductase, NDUFA5/B13 subunit	Energy production and conversion	METABOLISM	.	.	.	.	.	.	.	Name~Jose Luis Lavin~joluito@gmail.com~2008-11-13~NDUFA5|Description~Jose Luis Lavin~joluito@gmail.com~2008-11-13~NDUFA5; NADH-ubiquinone oxidoreductase subunit |Defline~Jose Luis Lavin~joluito@gmail.com~2008-11-13~NDUFA5; NADH-ubiquinone oxidoreductase subunit|ISS~Jose Luis Lavin~joluito@gmail.com~2008-11-13~KOG3365|ISS~Jose Luis Lavin~joluito@gmail.com~2009-07-27~GO:0016651~oxidoreductase activ…
43702	-1.08522	yes	-0.477401	yes	0.169753	no	-0.243247	no	407.629	864.867	567.515	361.393	321.277	427.765	0.000209953	0.0486404	0.619137	0.43305	scaffold_09	664604	664879	-	1	IPR008011~Complex 1 LYR protein	HMMPfam~PF05347~Complex1_LYR	.	KOG3801	Uncharacterized conserved protein BCN92	RNA processing and modification	INFORMATION STORAGE AND PROCESSING	.	.	.	.	.	.	.	Name~Jose Luis Lavin~joluito@gmail.com~2013-05-17~NDUFA6|Description~Jose Luis Lavin~joluito@gmail.com~2013-05-17~Complex1_LYR; NADH-ubiquinone oxidoreductase 14.8 kDa subunit |Defline~Jose Luis Lavin~joluito@gmail.com~2013-05-17~NDUFA6, Complex1_LYR; NADH-ubiquinone oxidoreductase 14.8 kDa subunit
109514	-0.822295	yes	-0.0379693	no	0.104144	no	-0.214433	no	153.906	272.14	158.011	45.876	42.6811	53.2276	0.0123225	0.931633	0.904214	0.789194	scaffold_03	4836845	4837146	-	2	IPR008011~Complex 1 LYR protein	HMMPfam~PF05347~Complex1_LYR	.	KOG4620	Uncharacterized conserved protein	Function unknown	POORLY CHARACTERIZED	.	.	.	.	.	.	.	Name~Jose Luis Lavin~joluito@gmail.com~2013-05-17~NDUFA6|Description~Jose Luis Lavin~joluito@gmail.com~2013-05-17~Complex1_LYR; NADH-ubiquinone oxidoreductase 14.8 kDa subunit |Defline~Jose Luis Lavin~joluito@gmail.com~2013-05-17~NDUFA6, Complex1_LYR; NADH-ubiquinone oxidoreductase 14.8 kDa subunit
50661	-0.307201	no	0.0263242	no	0.153403	no	-0.164513	no	400.455	495.484	393.214	254.896	229.184	285.685	0.206117	0.932192	0.613113	0.590902	scaffold_08	1892380	1892970	-	3	IPR010625~CHCH|IPR016680~NADH dehydrogenase [ubiquinone] (complex I), alpha subcomplex, subunit 8	HMMPfam~PF06747~CHCH|HMMPIR~PIRSF017016~NADH dehydrogenase [ubiquinone] (complex I), alpha subcomplex, subunit 8	.	KOG3458	NADH:ubiquinone oxidoreductase, NDUFA8/PGIV/19 kDa subunit	Energy production and conversion	METABOLISM	.	.	.	.	.	.	.	Name~Jose Luis Lavin~joluito@gmail.com~2008-11-13~NDUFA8|Description~Jose Luis Lavin~joluito@gmail.com~2008-11-13~NADH-Ubiquinone Oxidoreductase Complex I 19kd subunit |Defline~Jose Luis Lavin~joluito@gmail.com~2008-11-13~NDUFA8, NADH-Ubiquinone Oxidoreductase 19kDa subunit |ISS~Jose Luis Lavin~joluito@gmail.com~2008-11-13~KOG3458
90548	0.295471	no	0.170804	no	0.183584	no	-0.149155	no	261.653	213.197	232.439	153.047	134.76	169.717	0.24053	0.531107	0.558233	0.645544	scaffold_02	3672104	3674004	+	11	IPR001509~NAD-dependent epimerase/dehydratase|IPR016040~NAD(P)-binding	HMMPfam~PF01370~Epimerase|superfamily~SSF51735~NAD(P)-binding Rossmann-fold domains	GO:0003824~catalytic activity~Catalysis of a biochemical reaction at physiological temperatures. In biologically catalyzed reactions, the reactants are known as substrates, and the catalysts are naturally occurring macromolecular substances known as enzymes. Enzymes possess specific binding sites for substrates, and are usually composed wholly or largely of protein, but RNA that has catalytic act…	KOG2865	NADH:ubiquinone oxidoreductase, NDUFA9/39kDa subunit	Energy production and conversion	METABOLISM	.	.	.	.	.	.	.	Name~Jose Luis Lavin~joluito@gmail.com~2008-11-13~NDUFA9|Description~Jose Luis Lavin~joluito@gmail.com~2008-11-13~NADH:ubiquinone oxidoreductase, 39kDa subunit |Defline~Jose Luis Lavin~joluito@gmail.com~2008-11-13~NDUFA9, NADH:ubiquinone oxidoreductase, 39kDa subunit |ISS~Jose Luis Lavin~joluito@gmail.com~2008-11-13~KOG2865
110533	-0.527413	yes	0.388926	no	0.0582841	no	-0.272254	no	169.874	244.846	129.732	134.089	128.779	161.938	0.0361624	0.170642	0.8919	0.428365	scaffold_04	3009503	3009902	+	2	IPR003231~Acyl carrier protein (ACP)|IPR006163~Phosphopantetheine-binding|IPR006162~Phosphopantetheine attachment site|IPR009081~Acyl carrier protein-like	BlastProDom~PD000887~ACPM_NEUCR_P11943;|HMMPfam~PF00550~PP-binding|ScanRegExp~PS00012~PHOSPHOPANTETHEINE|ProfileScan~PS50075~ACP_DOMAIN|superfamily~SSF47336~ACP-like|HMMTigr~TIGR00517~acyl_carrier: acyl carrier protein	GO:0000036~acyl carrier activity~Enables the directed movement of acyl groups into, out of, within or between cells.|GO:0006633~fatty acid biosynthetic process~The chemical reactions and pathways resulting in the formation of a fatty acid, any of the aliphatic monocarboxylic acids that can be liberated by hydrolysis from naturally occurring fats and oils. Fatty acids are predominantly straight-ch…	KOG1748	Acyl carrier protein/NADH-ubiquinone oxidoreductase, NDUFAB1/SDAP subunit	Energy production and conversion,Lipid transport and metabolism,Secondary metabolites biosynthesis, transport and catabolism	METABOLISM	.	.	.	.	.	.	.	Name~Jose Luis Lavin~joluito@gmail.com~2013-05-17~NDUFAB1|Description~Jose Luis Lavin~joluito@gmail.com~2013-05-17~Acyl carrier protein/NADH-ubiquinone oxidoreductase, NDUFAB1/SDAP subunit |Defline~Jose Luis Lavin~joluito@gmail.com~2013-05-17~NDUFAB1, Acyl carrier protein/NADH-ubiquinone oxidoreductase, NDUFAB1/SDAP subunit |ISS~Jose Luis Lavin~joluito@gmail.com~2013-05-17~GO:0031177~phosphopante…
155919	-0.281093	no	0.152534	no	0.00795408	no	-0.25171	no	549.109	667.23	494.016	333.91	332.074	397.559	0.264015	0.573443	0.981746	0.384436	scaffold_03	4463788	4464325	-	2	IPR003231~Acyl carrier protein (ACP)|IPR006163~Phosphopantetheine-binding|IPR006162~Phosphopantetheine attachment site|IPR009081~Acyl carrier protein-like	BlastProDom~PD000887~ACPM_NEUCR_P11943;|HMMPfam~PF00550~PP-binding|ScanRegExp~PS00012~PHOSPHOPANTETHEINE|ProfileScan~PS50075~ACP_DOMAIN|superfamily~SSF47336~ACP-like|HMMTigr~TIGR00517~acyl_carrier: acyl carrier protein	GO:0000036~acyl carrier activity~Enables the directed movement of acyl groups into, out of, within or between cells.|GO:0006633~fatty acid biosynthetic process~The chemical reactions and pathways resulting in the formation of a fatty acid, any of the aliphatic monocarboxylic acids that can be liberated by hydrolysis from naturally occurring fats and oils. Fatty acids are predominantly straight-ch…	KOG1748	Acyl carrier protein/NADH-ubiquinone oxidoreductase, NDUFAB1/SDAP subunit	Energy production and conversion,Lipid transport and metabolism,Secondary metabolites biosynthesis, transport and catabolism	METABOLISM	.	.	.	.	.	.	.	Name~Jose Luis Lavin~joluito@gmail.com~2013-05-17~NDUFAB1 |Description~Jose Luis Lavin~joluito@gmail.com~2013-05-17~Acyl carrier protein/NADH-ubiquinone oxidoreductase, NDUFAB1/SDAP subunit |Defline~Jose Luis Lavin~joluito@gmail.com~2013-05-17~NDUFAB1, Acyl carrier protein/NADH-ubiquinone oxidoreductase|ISS~Jose Luis Lavin~joluito@gmail.com~2013-05-17~GO:0031177~phosphopantetheine binding~Interac…
154739	-0.0938093	no	-0.106773	no	0.358124	no	0.216176	no	229.976	245.427	247.642	158.766	123.866	136.673	0.732412	0.697705	0.206238	0.472763	scaffold_01	1243120	1243681	+	2	IPR003231~Acyl carrier protein (ACP)|IPR006163~Phosphopantetheine-binding|IPR006162~Phosphopantetheine attachment site|IPR009081~Acyl carrier protein-like	BlastProDom~PD000887~ACPM_NEUCR_P11943;|HMMPfam~PF00550~PP-binding|ScanRegExp~PS00012~PHOSPHOPANTETHEINE|ProfileScan~PS50075~ACP_DOMAIN|superfamily~SSF47336~ACP-like|HMMTigr~TIGR00517~acyl_carrier: acyl carrier protein	GO:0000036~acyl carrier activity~Enables the directed movement of acyl groups into, out of, within or between cells.|GO:0006633~fatty acid biosynthetic process~The chemical reactions and pathways resulting in the formation of a fatty acid, any of the aliphatic monocarboxylic acids that can be liberated by hydrolysis from naturally occurring fats and oils. Fatty acids are predominantly straight-ch…	KOG1748	Acyl carrier protein/NADH-ubiquinone oxidoreductase, NDUFAB1/SDAP subunit	Energy production and conversion,Lipid transport and metabolism,Secondary metabolites biosynthesis, transport and catabolism	METABOLISM	.	.	.	.	.	.	.	Name~Jose Luis Lavin~joluito@gmail.com~2013-05-17~NDUFAB1|Description~Jose Luis Lavin~joluito@gmail.com~2013-05-17~Acyl carrier protein/NADH-ubiquinone oxidoreductase, NDUFAB1/SDAP subunit |Defline~Jose Luis Lavin~joluito@gmail.com~2013-05-17~NDUFAB1, Acyl carrier protein/NADH-ubiquinone oxidoreductase|ISS~Jose Luis Lavin~joluito@gmail.com~2013-05-17~GO:0048037~cofactor binding~Interacting select…
115895	-0.686843	no	0.191298	no	-0.267186	no	-0.511967	no	1549.2	2493.83	1356.81	1354.54	1630.13	1931.56	0.318361	0.831126	0.722634	0.396887	scaffold_12	170284	170649	-	3	IPR008698~NADH-ubiquinone oxidoreductase B18 subunit	HMMPfam~PF05676~NDUF_B7	GO:0003954~NADH dehydrogenase activity~Catalysis of the reaction: NADH + H+ + acceptor = NAD+ + reduced acceptor.|GO:0005739~mitochondrion~A semiautonomous, self replicating organelle that occurs in varying numbers, shapes, and sizes in the cytoplasm of virtually all eukaryotic cells. It is notably the site of tissue respiration.|GO:0006118~electron transport~OBSOLETE. The transport of electrons …	KOG3468	NADH:ubiquinone oxidoreductase, NDUFB7/B18 subunit	Energy production and conversion	METABOLISM	.	.	.	.	.	.	.	Name~Jose Luis Lavin~joluito@gmail.com~2013-05-16~NDUFB7|Description~Jose Luis Lavin~joluito@gmail.com~2013-05-16~NADH dehydrogenase (ubiquinone) 1 beta subcomplex, 7, 18kDa |Defline~Jose Luis Lavin~joluito@gmail.com~2013-05-16~NDUFB7, NADH dehydrogenase (ubiquinone) 1 beta subcomplex |ISS~Jose Luis Lavin~joluito@gmail.com~2013-05-16~GO:0003954~NADH dehydrogenase activity~Catalysis of the reactio…
156591	0.315456	no	0.197511	no	0.13419	no	-0.163151	no	351.091	282.136	306.17	161.342	147.012	180.659	0.211235	0.459244	0.66893	0.597895	scaffold_05	3080357	3081227	+	4	.	.	.	.	.	.	.	.	.	.	.	.	.	.	Name~Jose Luis Lavin~joluito@gmail.com~2013-05-16~NDUFB8|Description~Jose Luis Lavin~joluito@gmail.com~2013-05-16~NADH dehydrogenase (ubiquinone) 1 beta subcomplex, 8, 19kDa |Defline~Jose Luis Lavin~joluito@gmail.com~2013-05-16~NDUFB8, NADH dehydrogenase (ubiquinone) 1 beta subcomplex, 8, 19kDa
155077	-0.226876	no	0.0135168	no	0.237908	no	0.0763759	no	319.91	374.39	316.927	154.079	130.655	146.134	0.371627	0.965783	0.419986	0.817818	scaffold_01	5341695	5342314	+	3	IPR008011~Complex 1 LYR protein	HMMPfam~PF05347~Complex1_LYR	.	KOG3466	NADH:ubiquinone oxidoreductase, NDUFB9/B22 subunit	Energy production and conversion	METABOLISM	.	.	.	.	.	.	.	Name~Jose Luis Lavin~joluito@gmail.com~2013-05-16~NDUFB9|Description~Jose Luis Lavin~joluito@gmail.com~2013-05-16~LYR_B22_NDUFB9 ; NADH-ubiquinone oxidoreductase Complex I |Defline~Jose Luis Lavin~joluito@gmail.com~2013-05-16~NDUFB9, LYR_B22_NDUFB9 ; NADH-ubiquinone oxidoreductase Complex I |ISS~Jose Luis Lavin~joluito@gmail.com~2013-05-16~KOG3466~KOGnitor
90140	0.437094	no	0.250081	no	0.217398	no	0.0278227	no	216.438	159.866	181.992	224.143	192.789	219.862	0.0802005	0.346105	0.480507	0.940908	scaffold_01	2748064	2750605	+	4	IPR001041~Ferredoxin|IPR006656~Molybdopterin oxidoreductase|IPR015405~NADH-quinone oxidoreductase, chain G, C-terminal|IPR000283~NADH dehydrogenase 75 kDa subunit, conserved site|IPR010228~NADH-quinone oxidoreductase, chain G	HMMPfam~PF00111~Fer2|HMMPfam~PF00384~Molybdopterin|HMMPfam~PF09326~DUF1982|ScanRegExp~PS00641~COMPLEX1_75K_1|ScanRegExp~PS00642~COMPLEX1_75K_2|ScanRegExp~PS00643~COMPLEX1_75K_3|ProfileScan~PS51085~2FE2S_FER_2|superfamily~SSF53706~Formate dehydrogenase/DMSO reductase, domains 1-3|superfamily~SSF54292~2Fe-2S ferredoxin-like|superfamily~SSF54862~4Fe-4S ferredoxins|HMMTigr~TIGR01973~NuoG: NADH dehydr…	GO:0006118~electron transport~OBSOLETE. The transport of electrons from an electron donor to an electron acceptor.|GO:0009055~electron carrier activity~Any molecular entity that serves as an electron acceptor and electron donor in an electron transport system.|GO:0051536~iron-sulfur cluster binding~Interacting selectively and non-covalently with an iron-sulfur cluster, a combination of iron and s…	KOG2282	NADH-ubiquinone oxidoreductase, NDUFS1/75 kDa subunit	Energy production and conversion	METABOLISM	.	.	.	.	.	.	.	Name~Jose Luis Lavin~joluito@gmail.com~2008-11-13~NDUFS1|Description~Jose Luis Lavin~joluito@gmail.com~2008-11-13~NADH-ubiquinone oxidoreductase 75kD subunit |Defline~Jose Luis Lavin~joluito@gmail.com~2008-11-13~NDUFS1, NADH-ubiquinone oxidoreductase 75kD subunit. |ISS~Jose Luis Lavin~joluito@gmail.com~2008-11-13~KOG2282|ISS~Jose Luis Lavin~joluito@gmail.com~2009-07-27~GO:0016651~oxidoreductase a…
144857	0.371333	no	0.493135	yes	0.27313	no	-0.134336	no	303.132	234.341	215.369	147.035	121.675	161.384	0.14129	0.0414787	0.355915	0.682871	scaffold_05	77505	78727	-	2	IPR001135~NADH-ubiquinone oxidoreductase, chain 49kDa|IPR014029~NADH-ubiquinone oxidoreductase, chain 49kDa, conserved site|IPR010219~NADH dehydrogenase I, D subunit	HMMPfam~PF00346~Complex1_49kDa|ScanRegExp~PS00535~COMPLEX1_49K|superfamily~SSF56762~Nickel-iron hydrogenase, large subunit|HMMTigr~TIGR01962~NuoD: NADH dehydrogenase (quinone), D subuni	GO:0006118~electron transport~OBSOLETE. The transport of electrons from an electron donor to an electron acceptor.|GO:0009055~electron carrier activity~Any molecular entity that serves as an electron acceptor and electron donor in an electron transport system.|GO:0016651~oxidoreductase activity, acting on NADH or NADPH~Catalysis of an oxidation-reduction (redox) reaction in which NADH or NADPH ac…	KOG2870	NADH:ubiquinone oxidoreductase, NDUFS2/49 kDa subunit	Energy production and conversion	METABOLISM	.	.	.	.	.	.	.	Name~Jose Luis Lavin~joluito@gmail.com~2013-05-16~NDUFS2|Description~Jose Luis Lavin~joluito@gmail.com~2013-05-16~NADH:ubiquinone oxidoreductase 49 kD subunit |Defline~Jose Luis Lavin~joluito@gmail.com~2013-05-16~NDUFS2, NADH:ubiquinone oxidoreductase 49 kD subunit |ISS~Jose Luis Lavin~joluito@gmail.com~2013-05-16~GO:0006118~electron transport~OBSOLETE. The transport of electrons from an electron…
157362	-0.00349207	no	-0.0595129	no	0.00489673	no	-0.272685	no	392.911	393.864	409.458	251.009	250.159	303.233	0.990448	0.845225	0.98917	0.361873	scaffold_09	986094	987134	+	4	IPR001268~NADH dehydrogenase (ubiquinone), 30 kDa subunit|IPR010218~NADH (or F420H2) dehydrogenase, subunit C	BlastProDom~PD001581~NUGM_HUMAN_O75489;|HMMPfam~PF00329~Complex1_30kDa|ScanRegExp~PS00542~COMPLEX1_30K|HMMTigr~TIGR01961~NuoC_fam: NADH (or F420H2) dehydrogenase, su	GO:0006120~mitochondrial electron transport, NADH to ubiquinone~The transfer of electrons from NADH to ubiquinone that occurs during oxidative phosphorylation, mediated by the multisubunit enzyme known as complex I.|GO:0008137~NADH dehydrogenase (ubiquinone) activity~Catalysis of the reaction: NADH + H+ + ubiquinone = NAD+ + ubiquinol.|GO:0006118~electron transport~OBSOLETE. The transport of elec…	KOG1713	NADH-ubiquinone oxidoreductase, NDUFS3/30 kDa subunit	Energy production and conversion	METABOLISM	.	.	.	.	.	.	.	Name~Jose Luis Lavin~joluito@gmail.com~2013-05-16~NDUFS3|Description~Jose Luis Lavin~joluito@gmail.com~2013-05-16~NADH-ubiquinone oxidoreductase 30.4 kDa subunit |Defline~Jose Luis Lavin~joluito@gmail.com~2013-05-16~NDUFS3, NADH-ubiquinone oxidoreductase 30.4 kDa subunit |ISS~Jose Luis Lavin~joluito@gmail.com~2013-05-16~GO:0008137~NADH dehydrogenase (ubiquinone) activity~Catalysis of the reaction…
24017	-0.0431674	no	-0.126084	no	0.154947	no	-0.211911	no	753.696	776.588	822.529	364.097	327.019	421.705	0.885802	0.648961	0.617809	0.4725	scaffold_06	696349	696928	-	4	IPR006885~ETC complex I subunit conserved region	HMMPfam~PF04800~ETC_C1_NDUFA4	GO:0006118~electron transport~OBSOLETE. The transport of electrons from an electron donor to an electron acceptor.|GO:0016651~oxidoreductase activity, acting on NADH or NADPH~Catalysis of an oxidation-reduction (redox) reaction in which NADH or NADPH acts as a hydrogen or electron donor and reduces a hydrogen or electron acceptor.|GO:0016651~oxidoreductase activity, acting on NADH or NADPH~Cataly…	KOG3389	NADH:ubiquinone oxidoreductase, NDUFS4/18 kDa subunit	Energy production and conversion	METABOLISM	.	.	.	.	.	.	.	Name~Jose Luis Lavin~joluito@gmail.com~2008-11-13~NDUFS4|Description~Jose Luis Lavin~joluito@gmail.com~2008-11-13~NADH dehydrogenase (ubiquinone) Fe-S protein 4, 18kDa (NADH-coenzyme Q reductase) |Defline~Jose Luis Lavin~joluito@gmail.com~2008-11-13~NDUFS4, NADH dehydrogenase (ubiquinone) Fe-S protein 4.|ISS~Jose Luis Lavin~joluito@gmail.com~2008-11-13~KOG3389|ISS~Jose Luis Lavin~joluito@gmail.co…
157174	0.23649	no	0.169211	no	-0.0775513	no	-0.252261	no	257.588	218.643	229.081	135.181	142.647	161.011	0.338902	0.509888	0.817941	0.396344	scaffold_08	923665	924346	-	4	.	.	.	KOG3456	NADH:ubiquinone oxidoreductase, NDUFS6/13 kDa subunit	Energy production and conversion	METABOLISM	.	.	.	.	.	.	.	Name~Jose Luis Lavin~joluito@gmail.com~2013-05-16~NDUFS6|Description~Jose Luis Lavin~joluito@gmail.com~2013-05-16~NADH-ubiquinone oxidoreductase Complex I 13kd subunit |Defline~Jose Luis Lavin~joluito@gmail.com~2013-05-16~NDUFS6, NADH-ubiquinone oxidoreductase Complex I 13kd subunit |ISS~Jose Luis Lavin~joluito@gmail.com~2013-05-16~KOG3456~KOGnitor
154765	0.0695208	no	0.346831	no	0.0919559	no	-0.215995	no	364.737	347.578	286.796	338.582	317.675	393.265	0.817571	0.158357	0.793823	0.491539	scaffold_01	1589369	1590462	+	6	IPR006137~NADH ubiquinone oxidoreductase, 20 kDa subunit|IPR006138~NADH dehydrogenase (ubiquinone), 20 kDa subunit	HMMPfam~PF01058~Oxidored_q6|ScanRegExp~PS01150~COMPLEX1_20K|superfamily~SSF56770~Nickel-iron hydrogenase, small subunit|HMMTigr~TIGR01957~nuoB_fam: NADH-quinone oxidoreductase, B sub	GO:0006120~mitochondrial electron transport, NADH to ubiquinone~The transfer of electrons from NADH to ubiquinone that occurs during oxidative phosphorylation, mediated by the multisubunit enzyme known as complex I.|GO:0008137~NADH dehydrogenase (ubiquinone) activity~Catalysis of the reaction: NADH + H+ + ubiquinone = NAD+ + ubiquinol.|GO:0008137~NADH dehydrogenase (ubiquinone) activity~Catalysis…	KOG1687	NADH-ubiquinone oxidoreductase, NUFS7/PSST/20 kDa subunit	Energy production and conversion	METABOLISM	.	.	.	.	.	.	.	Name~Jose Luis Lavin~joluito@gmail.com~2013-05-16~NDUFS7|Description~Jose Luis Lavin~joluito@gmail.com~2013-05-16~NuoB; NADH:ubiquinone oxidoreductase 20 kD subunit and related Fe-S oxidoreductases |Defline~Jose Luis Lavin~joluito@gmail.com~2013-05-16~NDUFS7, NuoB; NADH:ubiquinone oxidoreductase 20 kD subunit and related Fe-S oxidoreductases |ISS~Jose Luis Lavin~joluito@gmail.com~2013-05-16~GO:00…
155447	0.145051	no	0.222199	no	0.0129438	no	-0.146903	no	372.564	336.927	319.383	410.161	406.497	454.126	0.60193	0.396654	0.971916	0.65819	scaffold_02	4032986	4033994	+	5	IPR001450~4Fe-4S ferredoxin, iron-sulphur binding|IPR009051~Alpha-helical ferredoxin|IPR010226~NADH-quinone oxidoreductase, chain I	HMMPfam~PF00037~Fer4|FPrintScan~PR00353~4FE4SFRDOXIN|ScanRegExp~PS00198~4FE4S_FERREDOXIN|superfamily~SSF46548~alpha-helical ferredoxin|HMMTigr~TIGR01971~NuoI: NADH-quinone oxidoreductase, chain I	GO:0006118~electron transport~OBSOLETE. The transport of electrons from an electron donor to an electron acceptor.|GO:0009055~electron carrier activity~Any molecular entity that serves as an electron acceptor and electron donor in an electron transport system.|GO:0051536~iron-sulfur cluster binding~Interacting selectively and non-covalently with an iron-sulfur cluster, a combination of iron and s…	KOG3256	NADH:ubiquinone oxidoreductase, NDUFS8/23 kDa subunit	Energy production and conversion	METABOLISM	.	.	.	.	.	.	.	Name~Jose Luis Lavin~joluito@gmail.com~2013-05-16~NDUFS8|Description~Jose Luis Lavin~joluito@gmail.com~2013-05-16~Formate hydrogenlyase subunit 6/NADH:ubiquinone oxidoreductase 23 kD subunit (chain I) |Defline~Jose Luis Lavin~joluito@gmail.com~2013-05-16~NDUFS8, Formate hydrogenlyase subunit ubiquinone oxidoreductase |ISS~Jose Luis Lavin~joluito@gmail.com~2013-05-16~GO:0016651~oxidoreductase acti…
48654	0.350888	no	0.192363	no	0.117855	no	0.159549	no	416.177	326.325	364.226	372.451	343.235	333.457	0.16932	0.483738	0.731682	0.628954	scaffold_04	1009162	1011333	-	10	IPR011538~NADH-ubiquinone oxidoreductase, 51 kDa subunit|IPR001949~NADH-ubiquinone oxidoreductase, 51 kDa subunit, conserved site|IPR011537~NADH-ubiquinone oxidoreductase, F subunit	HMMPfam~PF01512~Complex1_51K|ScanRegExp~PS00644~COMPLEX1_51K_1|ScanRegExp~PS00645~COMPLEX1_51K_2|HMMTigr~TIGR01959~nuoF_fam: NADH oxidoreductase (quinone), F s	GO:0006118~electron transport~OBSOLETE. The transport of electrons from an electron donor to an electron acceptor.|GO:0010181~FMN binding~Interacting selectively and non-covalently with FMN, flavin mononucleotide, the coenzyme or the prosthetic group of various flavoprotein oxidoreductase enzymes.|GO:0016651~oxidoreductase activity, acting on NADH or NADPH~Catalysis of an oxidation-reduction (red…	KOG2658	NADH:ubiquinone oxidoreductase, NDUFV1/51kDa subunit	Energy production and conversion	METABOLISM	.	.	.	.	.	.	.	Name~Jose Luis Lavin~joluito@gmail.com~2008-11-13~NDUFV1|Description~Jose Luis Lavin~joluito@gmail.com~2008-11-13~NADH:ubiquinone oxidoreductase, NADH-binding (51 kD) subunit |Defline~Jose Luis Lavin~joluito@gmail.com~2008-11-13~NDUFV1, NADH:ubiquinone oxidoreductase, NADH-binding (51 kD) subunit. |ISS~Jose Luis Lavin~joluito@gmail.com~2008-11-13~KOG2658|ISS~Jose Luis Lavin~joluito@gmail.com~2009…
154692	0.116435	no	0.0667806	no	0.0815341	no	0.0631097	no	352.767	325.415	336.81	303.925	287.225	290.916	0.684663	0.827695	0.812127	0.860213	scaffold_01	578470	579525	+	3	IPR002023~NADH dehydrogenase (ubiquinone), 24 kDa subunit|IPR012336~Thioredoxin-like fold	BlastProDom~PD003859~NUHM_NEUCR_P40915;|HMMPfam~PF01257~Complex1_24kDa|superfamily~SSF52833~Thioredoxin-like|HMMTigr~TIGR01958~nuoE_fam: NADH-quinone oxidoreductase, E sub	GO:0006118~electron transport~OBSOLETE. The transport of electrons from an electron donor to an electron acceptor.|GO:0016491~oxidoreductase activity~Catalysis of an oxidation-reduction (redox) reaction, a reversible chemical reaction in which the oxidation state of an atom or atoms within a molecule is altered. One substrate acts as a hydrogen or electron donor and becomes oxidized, while the ot…	KOG3196	NADH:ubiquinone oxidoreductase, NDUFV2/24 kD subunit	Energy production and conversion	METABOLISM	.	.	.	.	.	.	.	Name~Jose Luis Lavin~joluito@gmail.com~2013-05-16~NDUFV2|Description~Jose Luis Lavin~joluito@gmail.com~2013-05-16~TRX_Fd_NuoE; NADH dehydrogenase 24 Kd subunit |Defline~Jose Luis Lavin~joluito@gmail.com~2013-05-16~NDUFV2, NADH dehydrogenase 24 Kd subunit |ISS~Jose Luis Lavin~joluito@gmail.com~2013-05-16~GO:0016491~oxidoreductase activity~Catalysis of an oxidation-reduction (redox) reaction, a rev…
166640	0.870094	yes	0.508341	yes	-2.46895	no	-1.92368	no	75.5709	41.3457	53.1286	0.0286306	0.158511	0.108622	0.000209953	0.0301896	1	1	scaffold_08	696579	697379	+	1	.	.	.	KOG1911	Heterochromatin-associated protein HP1 and related CHROMO domain proteins	Chromatin structure and dynamics	INFORMATION STORAGE AND PROCESSING	.	.	.	.	.	.	.	.
106518	-0.815421	yes	-0.224356	no	-0.0607797	no	-0.266214	no	1332.98	2345.8	1557.26	937.194	977.52	1127.11	0.000209953	0.381323	0.857886	0.359843	scaffold_02	877729	878006	-	2	.	.	.	.	.	.	.	.	.	.	.	.	.	.	Name~Jose Luis Lavin~joluito@gmail.com~2013-05-16~NUVM|Description~Jose Luis Lavin~joluito@gmail.com~2013-05-16~NADH-ubiquinone oxidoreductase 21.3 kDa subunit |Defline~Jose Luis Lavin~joluito@gmail.com~2013-05-16~NUVM, NADH-ubiquinone oxidoreductase 21.3 kDa subunit
154722	-0.00632738	no	0.298487	no	0.153117	no	-0.279232	no	238.725	239.775	194.109	134.15	120.642	162.798	0.984566	0.23164	0.622445	0.335201	scaffold_01	1087881	1088953	-	4	.	BlastProDom~PD104546~Q7SHE7_NEUCR_Q7SHE7;	.	.	.	.	.	NADH dehydrogenase (ubiquinone).	NADH + ubiquinone = NAD(+) + ubiquinol.	FAD; Iron-sulfur.	\N	Oxidative phosphorylation,Ubiquinone biosynthesis	Energy Metabolism,Metabolism of Cofactors and Vitamins	METABOLIC	Name~Jose Luis Lavin~joluito@gmail.com~2013-05-16~NUXM|Description~Jose Luis Lavin~joluito@gmail.com~2013-05-16~NADH-ubiquinone oxidoreductase 21 kDa subunit (Complex I-21KD) |Defline~Jose Luis Lavin~joluito@gmail.com~2013-05-16~NUXM, NADH-ubiquinone oxidoreductase 21 kDa subunit (Complex I-21KD)
155454	-0.0602838	no	0.0799315	no	0.0345086	no	-0.142243	no	394.569	411.406	373.303	176.086	171.924	194.332	0.840285	0.780093	0.921906	0.648358	scaffold_02	4097697	4098489	+	5	.	BlastProDom~PD107988~NUZM_NEUCR_P19968;	.	.	.	.	.	.	.	.	.	.	.	.	Name~Jose Luis Lavin~joluito@gmail.com~2013-05-16~NUZM|Description~Jose Luis Lavin~joluito@gmail.com~2013-05-16~NADH-ubiquinone oxidoreductase 21.3 kDa subunit |Defline~Jose Luis Lavin~joluito@gmail.com~2013-05-16~NUZM, NADH-ubiquinone oxidoreductase 21.3 kDa subunit
156773	0.188385	no	0.379672	no	0.108921	no	-0.0198749	no	784.451	688.425	602.939	475.102	440.553	481.693	0.488155	0.1309	0.746629	0.953529	scaffold_06	2141400	2142450	+	5	IPR000711~ATPase, F1 complex, OSCP/delta subunit	HMMPfam~PF00213~OSCP|FPrintScan~PR00125~ATPASEDELTA|ScanRegExp~PS00389~ATPASE_DELTA|superfamily~SSF47928~N-terminal domain of the delta subunit of the F1F0-ATP synthase|HMMTigr~TIGR01145~ATP_synt_delta: ATP synthase F1, delta	GO:0015986~ATP synthesis coupled proton transport~The transport of protons across a membrane to generate an electrochemical gradient (proton-motive force) that powers ATP synthesis.|GO:0016469~proton-transporting two-sector ATPase complex~A large protein complex that catalyzes the synthesis or hydrolysis of ATP by a rotational mechanism, coupled to the transport of protons across a membrane. The …	KOG1662	Mitochondrial F1F0-ATP synthase, subunit OSCP/ATP5	Energy production and conversion	METABOLISM	H(+)-transporting two-sector ATPase.	ATP + H(2)O + H(+)(In) = ADP + phosphate + H(+)(Out).	\N	\N	ATP synthesis,Flagellar assembly,Type III secretion system	Energy Metabolism,SORTING AND DEGRADATION,\N	METABOLIC,REGULATORY,\N	Name~Jose Luis Lavin~joluito@gmail.com~2013-05-15~OSCP|Description~Jose Luis Lavin~joluito@gmail.com~2013-05-15~Subunit 5 of the stator stalk of mitochondrial F1F0 ATP synthase, which is a large, evolutionarily conserved enzyme complex required for ATP synthesis; homologous to bovine subunit OSCP (oligomycin sensitivity-conferring protein) |Defline~Jose Luis Lavin~joluito@gmail.com~2013-05-15~OSC…
155841	0.979025	yes	0.930309	yes	-1.62707	yes	-4.68222	yes	6002.28	3045.09	3149.67	57.2032	176.692	1468.62	0.000209953	0.000209953	0.000209953	0.000209953	scaffold_03	3557198	3558891	-	1	IPR005828~General substrate transporter|IPR003663~Sugar transporter|IPR005829~Sugar transporter, conserved site|IPR007114~Major facilitator superfamily|IPR016196~MFS general substrate transporter	HMMPfam~PF00083~Sugar_tr|FPrintScan~PR00171~SUGRTRNSPORT|ScanRegExp~PS00216~SUGAR_TRANSPORT_1|ProfileScan~PS50850~MFS|ProfileScan~PS51257~PROKAR_LIPOPROTEIN|superfamily~SSF103473~MFS general substrate transporter|HMMTigr~TIGR00879~SP: MFS transporter, sugar porter (SP) famil	GO:0005215~transporter activity~Enables the directed movement of substances (such as macromolecules, small molecules, ions) into, out of or within a cell, or between cells.|GO:0006810~transport~The directed movement of substances (such as macromolecules, small molecules, ions) into, out of or within a cell, or between cells, or within a multicellular organism by means of some agent such as a tran…	KOG0569	Permease of the major facilitator superfamily	Carbohydrate transport and metabolism	METABOLISM	L-arabinose isomerase.	L-arabinose = L-ribulose.	\N	\N	Pentose and glucuronate interconversions	Carbohydrate Metabolism	METABOLIC	.
156315	-0.865048	yes	-0.65394	yes	0.0964741	no	1.12228	yes	361.288	658.051	568.473	176.469	165.054	81.0639	0.000209953	0.00920257	0.774686	0.000209953	scaffold_04	4147029	4148106	+	2	IPR002509~Polysaccharide deacetylase|IPR011330~Glycoside hydrolase/deacetylase, beta/alpha-barrel	HMMPfam~PF01522~Polysacc_deac_1|superfamily~SSF88713~Glycoside hydrolase/deacetylase	GO:0005975~carbohydrate metabolic process~The chemical reactions and pathways involving carbohydrates, any of a group of organic compounds based of the general formula Cx(H2O)y. Includes the formation of carbohydrate derivatives by the addition of a carbohydrate residue to another molecule.|GO:0016810~hydrolase activity, acting on carbon-nitrogen (but not peptide) bonds~Catalysis of the hydrolysi…	.	.	.	.	Chitin deacetylase.	Chitin + H(2)O = chitosan + acetate.	\N	\N	Aminosugars metabolism	Metabolism of Complex Carbohydrates	METABOLIC	Description~Bernard Henrissat~Bernard.Henrissat@afmb.univ-mrs.fr~2014-08-04~CE4|Defline~Bernard Henrissat~Bernard.Henrissat@afmb.univ-mrs.fr~2014-08-04~Carbohydrate Esterase Family 4 protein
95896	1.20102	yes	0.801307	yes	-3.26064	yes	1.29525	yes	109.086	47.4488	62.5966	108.328	1038.22	44.14	0.000209953	0.00093275	0.000209953	0.000209953	scaffold_07	2060455	2062502	+	3	IPR000719~Protein kinase, core|IPR017442~Serine/threonine protein kinase-related|IPR000008~C2 calcium-dependent membrane targeting|IPR001245~Tyrosine protein kinase|IPR002290~Serine/threonine protein kinase|IPR008973~C2 calcium/lipid-binding region, CaLB|IPR011009~Protein kinase-like	BlastProDom~PD000001~Q12741_BLAEM_Q12741;|HMMPfam~PF00069~Pkinase|HMMPfam~PF00168~C2|ProfileScan~PS50004~C2|ProfileScan~PS50011~PROTEIN_KINASE_DOM|HMMSmart~SM00219~no description|HMMSmart~SM00220~no description|HMMSmart~SM00239~no description|superfamily~SSF49562~C2 domain (Calcium/lipid-binding domain, CaLB)|superfamily~SSF56112~Protein kinase-like (PK-like)	GO:0004672~protein kinase activity~Catalysis of the phosphorylation of an amino acid residue in a protein, usually according to the reaction: a protein + ATP = a phosphoprotein + ADP.|GO:0005524~ATP binding~Interacting selectively and non-covalently with ATP, adenosine 5'-triphosphate, a universally important coenzyme and enzyme regulator.|GO:0006468~protein amino acid phosphorylation~The process…	KOG0598	Ribosomal protein S6 kinase and related proteins	General function prediction only,Signal transduction mechanisms	CELLULAR PROCESSES AND SIGNALING,POORLY CHARACTERIZED	.	.	.	.	.	.	.	Name~Lucas Fernandez Nu??ez~lfnunez@qb.fcen.uba.ar~2011-05-26~PKAC|Model Notes~Fatima Silva~fatimasf@um.es~2009-02-24~No issues|EST evidence~Fatima Silva~fatimasf@um.es~2009-02-24~Yes
73572	0.312514	no	-0.370639	no	0.0221543	no	0.80038	yes	21.6425	17.4273	27.9821	20.4001	20.0892	11.7137	0.33257	0.19747	0.961706	0.0300839	scaffold_04	1984355	1985576	-	4	IPR000719~Protein kinase, core|IPR017442~Serine/threonine protein kinase-related|IPR017441~Protein kinase ATP binding, conserved site|IPR008271~Serine/threonine protein kinase, active site|IPR000961~Protein kinase, C-terminal|IPR001245~Tyrosine protein kinase|IPR002290~Serine/threonine protein kinase|IPR011009~Protein kinase-like	BlastProDom~PD000001~Q12741_BLAEM_Q12741;|HMMPfam~PF00069~Pkinase|ScanRegExp~PS00107~PROTEIN_KINASE_ATP|ScanRegExp~PS00108~PROTEIN_KINASE_ST|ProfileScan~PS50011~PROTEIN_KINASE_DOM|HMMSmart~SM00133~no description|HMMSmart~SM00219~no description|HMMSmart~SM00220~no description|superfamily~SSF56112~Protein kinase-like (PK-like)	GO:0004672~protein kinase activity~Catalysis of the phosphorylation of an amino acid residue in a protein, usually according to the reaction: a protein + ATP = a phosphoprotein + ADP.|GO:0005524~ATP binding~Interacting selectively and non-covalently with ATP, adenosine 5'-triphosphate, a universally important coenzyme and enzyme regulator.|GO:0006468~protein amino acid phosphorylation~The process…	KOG0616	cAMP-dependent protein kinase catalytic subunit (PKA)	Signal transduction mechanisms	CELLULAR PROCESSES AND SIGNALING	.	.	.	.	.	.	.	Name~Lucas Fernandez Nu??ez~lfnunez@qb.fcen.uba.ar~2008-10-10~PKAC1
139960	0.745206	yes	-0.0865618	no	-0.231153	no	0.244821	no	13.0552	7.78851	13.8625	17.8479	20.9494	15.0622	0.0431072	0.831564	0.547486	0.54373	scaffold_03	1231092	1232132	+	3	IPR000719~Protein kinase, core|IPR017442~Serine/threonine protein kinase-related|IPR008271~Serine/threonine protein kinase, active site|IPR000961~Protein kinase, C-terminal|IPR001245~Tyrosine protein kinase|IPR002290~Serine/threonine protein kinase|IPR011009~Protein kinase-like	BlastProDom~PD000001~Q12741_BLAEM_Q12741;|HMMPfam~PF00069~Pkinase|ScanRegExp~PS00108~PROTEIN_KINASE_ST|ProfileScan~PS50011~PROTEIN_KINASE_DOM|HMMSmart~SM00133~no description|HMMSmart~SM00219~no description|HMMSmart~SM00220~no description|superfamily~SSF56112~Protein kinase-like (PK-like)	GO:0004672~protein kinase activity~Catalysis of the phosphorylation of an amino acid residue in a protein, usually according to the reaction: a protein + ATP = a phosphoprotein + ADP.|GO:0005524~ATP binding~Interacting selectively and non-covalently with ATP, adenosine 5'-triphosphate, a universally important coenzyme and enzyme regulator.|GO:0006468~protein amino acid phosphorylation~The process…	KOG0616	cAMP-dependent protein kinase catalytic subunit (PKA)	Signal transduction mechanisms	CELLULAR PROCESSES AND SIGNALING	.	.	.	.	.	.	.	Name~Lucas Fernandez Nu??ez~lfnunez@qb.fcen.uba.ar~2010-01-26~PKAC10|Description~Lucas Fernandez Nu??ez~lfnunez@qb.fcen.uba.ar~2010-01-26~cAMP-dependent protein kinase, catalytic subunit (PKA C subunit)
31420	-0.0496929	no	0.0724465	no	0.0001061	no	-0.190591	no	57.7665	59.7909	54.9373	102.766	102.759	117.28	0.868632	0.80008	0.996998	0.52926	scaffold_01	2457136	2458372	+	4	IPR000719~Protein kinase, core|IPR017442~Serine/threonine protein kinase-related|IPR017441~Protein kinase ATP binding, conserved site|IPR008271~Serine/threonine protein kinase, active site|IPR000961~Protein kinase, C-terminal|IPR001245~Tyrosine protein kinase|IPR002290~Serine/threonine protein kinase|IPR011009~Protein kinase-like	BlastProDom~PD000001~Q12741_BLAEM_Q12741;|HMMPfam~PF00069~Pkinase|ScanRegExp~PS00107~PROTEIN_KINASE_ATP|ScanRegExp~PS00108~PROTEIN_KINASE_ST|ProfileScan~PS50011~PROTEIN_KINASE_DOM|HMMSmart~SM00133~no description|HMMSmart~SM00219~no description|HMMSmart~SM00220~no description|superfamily~SSF56112~Protein kinase-like (PK-like)	GO:0004672~protein kinase activity~Catalysis of the phosphorylation of an amino acid residue in a protein, usually according to the reaction: a protein + ATP = a phosphoprotein + ADP.|GO:0005524~ATP binding~Interacting selectively and non-covalently with ATP, adenosine 5'-triphosphate, a universally important coenzyme and enzyme regulator.|GO:0006468~protein amino acid phosphorylation~The process…	KOG0616	cAMP-dependent protein kinase catalytic subunit (PKA)	Signal transduction mechanisms	CELLULAR PROCESSES AND SIGNALING	.	.	.	.	.	.	.	Name~Lucas Fernandez Nu??ez~lfnunez@qb.fcen.uba.ar~2008-10-09~PKAC2
47751	-0.76641	yes	-0.398347	no	-1.11771	yes	-3.20443	yes	212.215	360.985	279.699	49.7463	107.95	458.553	0.0011012	0.106637	0.000209953	0.000209953	scaffold_03	1146847	1147982	+	3	IPR000719~Protein kinase, core|IPR017442~Serine/threonine protein kinase-related|IPR017441~Protein kinase ATP binding, conserved site|IPR008271~Serine/threonine protein kinase, active site|IPR001245~Tyrosine protein kinase|IPR002290~Serine/threonine protein kinase|IPR011009~Protein kinase-like	BlastProDom~PD000001~Q12741_BLAEM_Q12741;|HMMPfam~PF00069~Pkinase|ScanRegExp~PS00107~PROTEIN_KINASE_ATP|ScanRegExp~PS00108~PROTEIN_KINASE_ST|ProfileScan~PS50011~PROTEIN_KINASE_DOM|HMMSmart~SM00219~no description|HMMSmart~SM00220~no description|superfamily~SSF56112~Protein kinase-like (PK-like)	GO:0004672~protein kinase activity~Catalysis of the phosphorylation of an amino acid residue in a protein, usually according to the reaction: a protein + ATP = a phosphoprotein + ADP.|GO:0005524~ATP binding~Interacting selectively and non-covalently with ATP, adenosine 5'-triphosphate, a universally important coenzyme and enzyme regulator.|GO:0006468~protein amino acid phosphorylation~The process…	KOG0616	cAMP-dependent protein kinase catalytic subunit (PKA)	Signal transduction mechanisms	CELLULAR PROCESSES AND SIGNALING	.	.	.	.	.	.	.	Name~Lucas Fernandez Nu??ez~lfnunez@qb.fcen.uba.ar~2008-10-06~PKAC3|Description~Lucas Fernandez Nu??ez~lfnunez@qb.fcen.uba.ar~2009-04-21~cAMP-dependent protein kinase, catalytic subunit (PKA C subunit)
153277	-0.658593	yes	-0.864456	yes	0.0873132	no	1.52465	yes	34.0179	53.6987	61.9349	229.37	215.9	79.7204	0.00686063	0.000209953	0.79183	0.000209953	scaffold_05	1529305	1531072	+	4	IPR000719~Protein kinase, core|IPR017442~Serine/threonine protein kinase-related|IPR017441~Protein kinase ATP binding, conserved site|IPR008271~Serine/threonine protein kinase, active site|IPR001245~Tyrosine protein kinase|IPR002290~Serine/threonine protein kinase|IPR011009~Protein kinase-like	BlastProDom~PD000001~Q12741_BLAEM_Q12741;|HMMPfam~PF00069~Pkinase|ScanRegExp~PS00107~PROTEIN_KINASE_ATP|ScanRegExp~PS00108~PROTEIN_KINASE_ST|ProfileScan~PS50011~PROTEIN_KINASE_DOM|HMMSmart~SM00219~no description|HMMSmart~SM00220~no description|superfamily~SSF56112~Protein kinase-like (PK-like)	GO:0004672~protein kinase activity~Catalysis of the phosphorylation of an amino acid residue in a protein, usually according to the reaction: a protein + ATP = a phosphoprotein + ADP.|GO:0005524~ATP binding~Interacting selectively and non-covalently with ATP, adenosine 5'-triphosphate, a universally important coenzyme and enzyme regulator.|GO:0006468~protein amino acid phosphorylation~The process…	KOG0616	cAMP-dependent protein kinase catalytic subunit (PKA)	Signal transduction mechanisms	CELLULAR PROCESSES AND SIGNALING	.	.	.	.	.	.	.	Name~Lucas Fernandez Nu??ez~lfnunez@qb.fcen.uba.ar~2010-01-26~PKAC4|Description~Lucas Fernandez Nu??ez~lfnunez@qb.fcen.uba.ar~2010-01-26~cAMP-dependent protein kinase, catalytic subunit (PKA C subunit)
33029	0.51522	yes	0.339111	no	-0.62853	yes	0.153288	no	61.527	43.0496	48.6389	22.7976	35.2449	20.4996	0.0314674	0.171677	0.0447041	0.703544	scaffold_01	208765	209857	+	3	IPR000719~Protein kinase, core|IPR017442~Serine/threonine protein kinase-related|IPR017441~Protein kinase ATP binding, conserved site|IPR008271~Serine/threonine protein kinase, active site|IPR000961~Protein kinase, C-terminal|IPR001245~Tyrosine protein kinase|IPR002290~Serine/threonine protein kinase|IPR011009~Protein kinase-like	BlastProDom~PD000001~Q12741_BLAEM_Q12741;|HMMPfam~PF00069~Pkinase|ScanRegExp~PS00107~PROTEIN_KINASE_ATP|ScanRegExp~PS00108~PROTEIN_KINASE_ST|ProfileScan~PS50011~PROTEIN_KINASE_DOM|HMMSmart~SM00133~no description|HMMSmart~SM00219~no description|HMMSmart~SM00220~no description|superfamily~SSF56112~Protein kinase-like (PK-like)	GO:0004672~protein kinase activity~Catalysis of the phosphorylation of an amino acid residue in a protein, usually according to the reaction: a protein + ATP = a phosphoprotein + ADP.|GO:0005524~ATP binding~Interacting selectively and non-covalently with ATP, adenosine 5'-triphosphate, a universally important coenzyme and enzyme regulator.|GO:0006468~protein amino acid phosphorylation~The process…	KOG0616	cAMP-dependent protein kinase catalytic subunit (PKA)	Signal transduction mechanisms	CELLULAR PROCESSES AND SIGNALING	.	.	.	.	.	.	.	Name~Lucas Fernandez Nu??ez~lfnunez@qb.fcen.uba.ar~2008-10-08~PKAC5
75120	-0.0513163	no	-0.0567841	no	-0.650723	yes	-1.20034	yes	103.023	106.754	107.159	30.3229	47.6056	69.6803	0.865053	0.848507	0.014724	0.000209953	scaffold_06	527630	529275	+	3	IPR000719~Protein kinase, core|IPR017442~Serine/threonine protein kinase-related|IPR001245~Tyrosine protein kinase|IPR017441~Protein kinase ATP binding, conserved site|IPR008271~Serine/threonine protein kinase, active site|IPR000961~Protein kinase, C-terminal|IPR002290~Serine/threonine protein kinase|IPR011009~Protein kinase-like	BlastProDom~PD000001~Q12741_BLAEM_Q12741;|HMMPfam~PF00069~Pkinase|FPrintScan~PR00109~TYRKINASE|ScanRegExp~PS00107~PROTEIN_KINASE_ATP|ScanRegExp~PS00108~PROTEIN_KINASE_ST|ProfileScan~PS50011~PROTEIN_KINASE_DOM|HMMSmart~SM00133~no description|HMMSmart~SM00219~no description|HMMSmart~SM00220~no description|superfamily~SSF56112~Protein kinase-like (PK-like)	GO:0004672~protein kinase activity~Catalysis of the phosphorylation of an amino acid residue in a protein, usually according to the reaction: a protein + ATP = a phosphoprotein + ADP.|GO:0005524~ATP binding~Interacting selectively and non-covalently with ATP, adenosine 5'-triphosphate, a universally important coenzyme and enzyme regulator.|GO:0006468~protein amino acid phosphorylation~The process…	KOG0616	cAMP-dependent protein kinase catalytic subunit (PKA)	Signal transduction mechanisms	CELLULAR PROCESSES AND SIGNALING	.	.	.	.	.	.	.	Name~Lucas Fernandez Nu??ez~lfnunez@qb.fcen.uba.ar~2008-10-09~PKAC6
104028	-0.412223	no	-0.773083	yes	-0.0901629	no	0.0877791	no	29.2805	38.9646	50.038	75.913	80.8086	71.4318	0.089808	0.000759832	0.781561	0.789955	scaffold_09	800767	802159	-	3	IPR000595~Cyclic nucleotide-binding|IPR003117~cAMP-dependent protein kinase, regulatory subunit, type I/II alpha/beta|IPR012198~cAMP-dependent protein kinase regulatory subunit|IPR002373~cAMP/cGMP-dependent protein kinase	HMMPfam~PF00027~cNMP_binding|HMMPfam~PF02197~RIIa|HMMPIR~PIRSF000548~cAMP-dependent protein kinase, regulatory subunit|FPrintScan~PR00103~CAMPKINASE|ScanRegExp~PS00888~CNMP_BINDING_1|ScanRegExp~PS00889~CNMP_BINDING_2|ProfileScan~PS50042~CNMP_BINDING_3|HMMSmart~SM00100~no description|HMMSmart~SM00394~no description|superfamily~SSF47391~Dimerization-anchoring domain of cAMP-dependent type II PK reg…	GO:0007165~signal transduction~The process whereby an activated receptor conveys information down the signaling pathway, resulting in a change in the function or state of a cell.|GO:0008603~cAMP-dependent protein kinase regulator activity~Modulation of the activity of the enzyme cAMP-dependent protein kinase.|GO:0005952~cAMP-dependent protein kinase complex~An enzyme complex, composed of regulato…	KOG1113	cAMP-dependent protein kinase types I and II, regulatory subunit	Signal transduction mechanisms	CELLULAR PROCESSES AND SIGNALING	Phosphotransferases with an alcohol group as acceptor.	\N	\N	\N	Benzoate degradation via CoA ligation,Inositol phosphate metabolism,Nicotinate and nicotinamide metabolism,Sphingoglycolipid metabolism,Starch and sucrose metabolism	Biodegradation of Xenobiotics,Metabolism of Cofactors and Vitamins,Metabolism of Complex Carbohydrates,Metabolism of Complex Lipids	METABOLIC	.
157557	0.891144	yes	0.501154	no	-0.0713477	no	-0.164328	no	24.7154	13.3262	17.4624	30.8019	32.3634	34.5179	0.00126558	0.0543501	0.835699	0.600252	scaffold_12	784958	786422	+	3	IPR000595~Cyclic nucleotide-binding|IPR003117~cAMP-dependent protein kinase, regulatory subunit, type I/II alpha/beta|IPR012198~cAMP-dependent protein kinase regulatory subunit|IPR002373~cAMP/cGMP-dependent protein kinase	HMMPfam~PF00027~cNMP_binding|HMMPfam~PF02197~RIIa|HMMPIR~PIRSF000548~cAMP-dependent protein kinase, regulatory subunit|FPrintScan~PR00103~CAMPKINASE|ScanRegExp~PS00888~CNMP_BINDING_1|ScanRegExp~PS00889~CNMP_BINDING_2|ProfileScan~PS50042~CNMP_BINDING_3|HMMSmart~SM00100~no description|HMMSmart~SM00394~no description|superfamily~SSF47391~Dimerization-anchoring domain of cAMP-dependent type II PK reg…	GO:0007165~signal transduction~The process whereby an activated receptor conveys information down the signaling pathway, resulting in a change in the function or state of a cell.|GO:0008603~cAMP-dependent protein kinase regulator activity~Modulation of the activity of the enzyme cAMP-dependent protein kinase.|GO:0005952~cAMP-dependent protein kinase complex~An enzyme complex, composed of regulato…	KOG1113	cAMP-dependent protein kinase types I and II, regulatory subunit	Signal transduction mechanisms	CELLULAR PROCESSES AND SIGNALING	Phosphotransferases with an alcohol group as acceptor.	\N	\N	\N	Benzoate degradation via CoA ligation,Inositol phosphate metabolism,Nicotinate and nicotinamide metabolism,Sphingoglycolipid metabolism,Starch and sucrose metabolism	Biodegradation of Xenobiotics,Metabolism of Cofactors and Vitamins,Metabolism of Complex Carbohydrates,Metabolism of Complex Lipids	METABOLIC	.
43297	0.872662	yes	0.179631	no	-0.555539	no	0.313067	no	25.5381	13.9473	22.5483	2.73299	4.01673	2.19986	0.00158939	0.539487	0.394451	0.697327	scaffold_06	1367448	1368707	-	2	IPR000595~Cyclic nucleotide-binding|IPR003117~cAMP-dependent protein kinase, regulatory subunit, type I/II alpha/beta|IPR012198~cAMP-dependent protein kinase regulatory subunit|IPR002373~cAMP/cGMP-dependent protein kinase|IPR003439~ABC transporter-like	HMMPfam~PF00027~cNMP_binding|HMMPfam~PF02197~RIIa|HMMPIR~PIRSF000548~cAMP-dependent protein kinase, regulatory subunit|FPrintScan~PR00103~CAMPKINASE|ScanRegExp~PS00211~ABC_TRANSPORTER_1|ScanRegExp~PS00888~CNMP_BINDING_1|ScanRegExp~PS00889~CNMP_BINDING_2|ProfileScan~PS50042~CNMP_BINDING_3|HMMSmart~SM00100~no description|HMMSmart~SM00394~no description|superfamily~SSF47391~Dimerization-anchoring do…	GO:0007165~signal transduction~The process whereby an activated receptor conveys information down the signaling pathway, resulting in a change in the function or state of a cell.|GO:0008603~cAMP-dependent protein kinase regulator activity~Modulation of the activity of the enzyme cAMP-dependent protein kinase.|GO:0005952~cAMP-dependent protein kinase complex~An enzyme complex, composed of regulato…	KOG1113	cAMP-dependent protein kinase types I and II, regulatory subunit	Signal transduction mechanisms	CELLULAR PROCESSES AND SIGNALING	Phosphotransferases with an alcohol group as acceptor.	\N	\N	\N	Benzoate degradation via CoA ligation,Inositol phosphate metabolism,Nicotinate and nicotinamide metabolism,Sphingoglycolipid metabolism,Starch and sucrose metabolism	Biodegradation of Xenobiotics,Metabolism of Cofactors and Vitamins,Metabolism of Complex Carbohydrates,Metabolism of Complex Lipids	METABOLIC	Name~Lucas Fernandez Nu??ez~lfnunez@qb.fcen.uba.ar~2008-10-10~PKAR3
137809	-1.6819	yes	-1.63517	yes	-0.27096	no	0.352888	no	4.79135	15.373	14.8831	32.6682	39.4177	25.5797	0.000209953	0.000209953	0.349956	0.216991	scaffold_02	4592216	4593682	+	3	IPR000595~Cyclic nucleotide-binding|IPR003117~cAMP-dependent protein kinase, regulatory subunit, type I/II alpha/beta|IPR012198~cAMP-dependent protein kinase regulatory subunit|IPR002373~cAMP/cGMP-dependent protein kinase	HMMPfam~PF00027~cNMP_binding|HMMPfam~PF02197~RIIa|HMMPIR~PIRSF000548~cAMP-dependent protein kinase, regulatory subunit|FPrintScan~PR00103~CAMPKINASE|ScanRegExp~PS00888~CNMP_BINDING_1|ScanRegExp~PS00889~CNMP_BINDING_2|ProfileScan~PS50042~CNMP_BINDING_3|HMMSmart~SM00100~no description|HMMSmart~SM00394~no description|superfamily~SSF47391~Dimerization-anchoring domain of cAMP-dependent type II PK reg…	GO:0007165~signal transduction~The process whereby an activated receptor conveys information down the signaling pathway, resulting in a change in the function or state of a cell.|GO:0008603~cAMP-dependent protein kinase regulator activity~Modulation of the activity of the enzyme cAMP-dependent protein kinase.|GO:0005952~cAMP-dependent protein kinase complex~An enzyme complex, composed of regulato…	KOG1113	cAMP-dependent protein kinase types I and II, regulatory subunit	Signal transduction mechanisms	CELLULAR PROCESSES AND SIGNALING	Phosphotransferases with an alcohol group as acceptor.	\N	\N	\N	Benzoate degradation via CoA ligation,Inositol phosphate metabolism,Nicotinate and nicotinamide metabolism,Sphingoglycolipid metabolism,Starch and sucrose metabolism	Biodegradation of Xenobiotics,Metabolism of Cofactors and Vitamins,Metabolism of Complex Carbohydrates,Metabolism of Complex Lipids	METABOLIC	Name~Lucas Fernandez Nu??ez~lfnunez@qb.fcen.uba.ar~2010-06-08~PKAR4|Disposition~Fatima Silva~fatimasf@um.es~2012-04-17~Catalog
35797	0.411721	no	0.0455642	no	0.242183	no	0.0552262	no	16.6174	12.4917	16.1008	18.5316	15.6679	17.8357	0.0887017	0.877728	0.400558	0.872342	scaffold_03	2602782	2606166	-	.	IPR000719~Protein kinase, core|IPR017442~Serine/threonine protein kinase-related|IPR002219~Protein kinase C, phorbol ester/diacylglycerol binding|IPR000008~C2 calcium-dependent membrane targeting|IPR000961~Protein kinase, C-terminal|IPR000861~HR1-like rho-binding repeat|IPR017441~Protein kinase ATP binding, conserved site|IPR008271~Serine/threonine protein kinase, active site|IPR001245~Tyrosine p…	BlastProDom~PD000001~Q12741_BLAEM_Q12741;|HMMPfam~PF00069~Pkinase|HMMPfam~PF00130~C1_1|HMMPfam~PF00168~C2|HMMPfam~PF00433~Pkinase_C|HMMPfam~PF02185~HR1|FPrintScan~PR00008~DAGPEDOMAIN|ScanRegExp~PS00107~PROTEIN_KINASE_ATP|ScanRegExp~PS00108~PROTEIN_KINASE_ST|ScanRegExp~PS00479~ZF_DAG_PE_1|ProfileScan~PS50011~PROTEIN_KINASE_DOM|ProfileScan~PS50081~ZF_DAG_PE_2|HMMSmart~SM00109~no description|HMMSmar…	GO:0004672~protein kinase activity~Catalysis of the phosphorylation of an amino acid residue in a protein, usually according to the reaction: a protein + ATP = a phosphoprotein + ADP.|GO:0005524~ATP binding~Interacting selectively and non-covalently with ATP, adenosine 5'-triphosphate, a universally important coenzyme and enzyme regulator.|GO:0006468~protein amino acid phosphorylation~The process…	KOG0694	Serine/threonine protein kinase	Signal transduction mechanisms	CELLULAR PROCESSES AND SIGNALING	.	.	.	.	.	.	.	Description~Fatima Silva~fatimasf@um.es~2012-04-17~Protein kinase C-like|Disposition~Fatima Silva~fatimasf@um.es~2012-04-17~Catalog
134906	0.450159	no	0.565235	yes	1.08528	yes	-0.1471	no	9.41785	6.89351	6.36501	3.49097	1.6453	3.86569	0.0955106	0.0371849	0.0234426	0.757947	scaffold_01	676094	679188	+	5	IPR001736~Phospholipase D/Transphosphatidylase|IPR001683~Phox-like|IPR001849~Pleckstrin-like	HMMPfam~PF00614~PLDc|HMMPfam~PF00787~PX|ProfileScan~PS50035~PLD|ProfileScan~PS50195~PX|HMMSmart~SM00155~no description|HMMSmart~SM00233~no description|superfamily~SSF56024~Phospholipase D/nuclease|superfamily~SSF64268~PX domain	GO:0003824~catalytic activity~Catalysis of a biochemical reaction at physiological temperatures. In biologically catalyzed reactions, the reactants are known as substrates, and the catalysts are naturally occurring macromolecular substances known as enzymes. Enzymes possess specific binding sites for substrates, and are usually composed wholly or largely of protein, but RNA that has catalytic act…	KOG1329	Phospholipase D1	Lipid transport and metabolism	METABOLISM	Phospholipase D.	A phosphatidylcholine + H(2)O = choline + a phosphatidate.	\N	\N	Glycerolipid metabolism,Phospholipid degradation	Metabolism of Complex Lipids	METABOLIC	.
115037	-0.909775	yes	-0.963447	yes	2.93527	yes	-0.118995	no	475.793	893.896	927.778	482.469	63.076	523.95	0.000209953	0.000209953	0.000209953	0.723461	scaffold_09	463833	464470	-	2	.	.	.	.	.	.	.	.	.	.	.	.	.	.	.
167464	1.18767	yes	1.52972	yes	-1.81387	yes	-2.05898	yes	1482.87	650.999	513.584	15.2541	53.6308	63.5623	0.000209953	0.000209953	0.000583396	0.000209953	scaffold_10	147127	147633	+	2	.	.	.	.	.	.	.	.	.	.	.	.	.	.	.
40343	0.203558	no	0.101373	no	-0.438793	no	-0.306832	no	40.8919	35.5108	38.1172	40.9732	55.538	50.6834	0.459067	0.729944	0.111092	0.295059	scaffold_05	3151661	3152788	+	2	IPR000719~Protein kinase, core|IPR017442~Serine/threonine protein kinase-related|IPR017441~Protein kinase ATP binding, conserved site|IPR008271~Serine/threonine protein kinase, active site|IPR001245~Tyrosine protein kinase|IPR002290~Serine/threonine protein kinase|IPR011009~Protein kinase-like	BlastProDom~PD000001~Q12741_BLAEM_Q12741;|HMMPfam~PF00069~Pkinase|ScanRegExp~PS00107~PROTEIN_KINASE_ATP|ScanRegExp~PS00108~PROTEIN_KINASE_ST|ProfileScan~PS50011~PROTEIN_KINASE_DOM|HMMSmart~SM00219~no description|HMMSmart~SM00220~no description|superfamily~SSF56112~Protein kinase-like (PK-like)	GO:0004672~protein kinase activity~Catalysis of the phosphorylation of an amino acid residue in a protein, usually according to the reaction: a protein + ATP = a phosphoprotein + ADP.|GO:0005524~ATP binding~Interacting selectively and non-covalently with ATP, adenosine 5'-triphosphate, a universally important coenzyme and enzyme regulator.|GO:0006468~protein amino acid phosphorylation~The process…	KOG0670	U4/U6-associated splicing factor PRP4	RNA processing and modification	INFORMATION STORAGE AND PROCESSING	.	.	.	.	.	.	.	Name~Benjamin A. Horwitz~horwitz@tx.technion.ac.il~2009-03-04~PRP4|Description~Benjamin A. Horwitz~horwitz@tx.technion.ac.il~2009-03-04~serine/threonine protein kinase, CMGC family DYRK, PRP4|Defline~Benjamin A. Horwitz~horwitz@tx.technion.ac.il~2009-03-04~serine/threonine protein kinase, CMGC family
36136	0.673085	yes	0.075277	no	0.980852	yes	-0.114519	no	113.117	70.9432	107.366	62.7142	31.7761	67.8953	0.00326667	0.79131	0.000583396	0.726144	scaffold_03	2601794	2602712	+	3	IPR001754~Orotidine 5'-phosphate decarboxylase, core|IPR011060~Ribulose-phosphate binding barrel|IPR014732~Orotidine 5'-phosphate decarboxylase, subfamily 1, core	HMMPfam~PF00215~OMPdecase|ScanRegExp~PS00156~OMPDECASE|superfamily~SSF51366~Ribulose-phoshate binding barrel|HMMTigr~TIGR01740~pyrF: orotidine 5'-phosphate decarboxylase	GO:0004590~orotidine-5'-phosphate decarboxylase activity~Catalysis of the reaction: orotidine 5'-phosphate = UMP + CO2.|GO:0006207~'de novo' pyrimidine base biosynthetic process~The chemical reactions and pathways resulting in the formation of pyrimidine bases, 1,3-diazine, organic nitrogenous bases, beginning with the synthesis of a pyrimidine ring from simpler precursors.|GO:0003824~catalytic a…	KOG1377	Uridine 5'- monophosphate synthase/orotate phosphoribosyltransferase	Nucleotide transport and metabolism	METABOLISM	Orotidine-5'-phosphate decarboxylase.	Orotidine 5'-phosphate = UMP + CO(2).	\N	Oroticaciduria II; MIM:258920.	Pyrimidine metabolism	Nucleotide Metabolism	METABOLIC	Name~Fatima Silva~fatimasf@um.es~2009-05-01~pyrG|Defline~Fatima Silva~fatimasf@um.es~2009-05-01~Orotidine-5'-monophosphate decarboxylase|Disposition~Fatima Silva~fatimasf@um.es~2012-04-18~Catalog
26692	0.435435	no	0.524949	yes	0.305132	no	-0.129495	no	459.936	340.109	319.648	220.706	178.633	241.433	0.0765963	0.0268591	0.300172	0.691314	scaffold_02	165381	167183	+	4	IPR011765~Peptidase M16, N-terminal|IPR007863~Peptidase M16, C-terminal|IPR011249~Metalloenzyme, LuxS/M16 peptidase-like, metal-binding	HMMPfam~PF00675~Peptidase_M16|HMMPfam~PF05193~Peptidase_M16_C|superfamily~SSF63411~LuxS/MPP-like metallohydrolase	GO:0004222~metalloendopeptidase activity~Catalysis of the hydrolysis of internal, alpha-peptide bonds in a polypeptide chain by a mechanism in which water acts as a nucleophile, one or two metal ions hold the water molecule in place, and charged amino acid side chains are ligands for the metal ions.|GO:0006508~proteolysis~The chemical reactions and pathways resulting in the breakdown of a protein…	KOG0960	Mitochondrial processing peptidase, beta subunit, and related enzymes (insulinase superfamily)	Posttranslational modification, protein turnover, chaperones	CELLULAR PROCESSES AND SIGNALING	Mitochondrial processing peptidase.	Release of N-terminal transit peptides from precursor proteins imported into the mitochondrion, typically with Arg in position P2.	Zinc.	\N	\N	\N	\N	Name~Jose Luis Lavin~joluito@gmail.com~2008-11-12~QCR1|Description~Jose Luis Lavin~joluito@gmail.com~2008-11-12~Core subunit of the ubiquinol-cytochrome c reductase complex (bc1 complex), which is a component of the mitochondrial inner membrane electron transport chain |Defline~Jose Luis Lavin~joluito@gmail.com~2008-11-12~QCR1, Core subunit of the bc1 complex|ISS~Jose Luis Lavin~joluito@gmail.com…
151580	-0.042839	no	0.2265	no	0.0829821	no	-0.557075	yes	42.306	43.5811	36.1592	24.0447	22.7007	35.3766	0.884481	0.365791	0.812195	0.0375922	scaffold_01	3779140	3780941	-	3	IPR011765~Peptidase M16, N-terminal|IPR007863~Peptidase M16, C-terminal|IPR001431~Peptidase M16, zinc-binding site|IPR011249~Metalloenzyme, LuxS/M16 peptidase-like, metal-binding	HMMPfam~PF00675~Peptidase_M16|HMMPfam~PF05193~Peptidase_M16_C|ScanRegExp~PS00143~INSULINASE|superfamily~SSF63411~LuxS/MPP-like metallohydrolase	GO:0004222~metalloendopeptidase activity~Catalysis of the hydrolysis of internal, alpha-peptide bonds in a polypeptide chain by a mechanism in which water acts as a nucleophile, one or two metal ions hold the water molecule in place, and charged amino acid side chains are ligands for the metal ions.|GO:0006508~proteolysis~The chemical reactions and pathways resulting in the breakdown of a protein…	KOG2067	Mitochondrial processing peptidase, alpha subunit	Posttranslational modification, protein turnover, chaperones	CELLULAR PROCESSES AND SIGNALING	Mitochondrial processing peptidase.	Release of N-terminal transit peptides from precursor proteins imported into the mitochondrion, typically with Arg in position P2.	Zinc.	\N	\N	\N	\N	Name~Jose Luis Lavin~joluito@gmail.com~2013-05-14~QCR1|Description~Jose Luis Lavin~joluito@gmail.com~2013-05-14~Core subunit of the ubiquinol-cytochrome c reductase complex (bc1 complex), which is a component of the mitochondrial inner membrane electron transport chain |Defline~Jose Luis Lavin~joluito@gmail.com~2013-05-14~QCR1, Core subunit of the ubiquinol-cytochrome c reductase complex (bc1 com…
176782	0.377182	no	0.0623324	no	0.0995814	no	0.0944641	no	39.2921	30.2526	37.6307	29.9985	27.9977	28.0972	0.114757	0.835729	0.762623	0.777512	scaffold_02	2307500	2311104	+	5	IPR011765~Peptidase M16, N-terminal|IPR007863~Peptidase M16, C-terminal|IPR001431~Peptidase M16, zinc-binding site|IPR011249~Metalloenzyme, LuxS/M16 peptidase-like, metal-binding	HMMPfam~PF00675~Peptidase_M16|HMMPfam~PF05193~Peptidase_M16_C|ScanRegExp~PS00143~INSULINASE|superfamily~SSF63411~LuxS/MPP-like metallohydrolase	GO:0004222~metalloendopeptidase activity~Catalysis of the hydrolysis of internal, alpha-peptide bonds in a polypeptide chain by a mechanism in which water acts as a nucleophile, one or two metal ions hold the water molecule in place, and charged amino acid side chains are ligands for the metal ions.|GO:0006508~proteolysis~The chemical reactions and pathways resulting in the breakdown of a protein…	KOG0959	N-arginine dibasic convertase NRD1 and related Zn2+-dependent endopeptidases, insulinase superfamily	Posttranslational modification, protein turnover, chaperones	CELLULAR PROCESSES AND SIGNALING	Insulysin.	Degradation of insulin, glucagon and other polypeptides. No action on proteins.	Zinc.	\N	\N	\N	\N	Name~Jose Luis Lavin~joluito@gmail.com~2013-05-17~QCR1|Description~Jose Luis Lavin~joluito@gmail.com~2013-05-17~Core subunit of the ubiquinol-cytochrome c reductase complex (bc1 complex), which is a component of the mitochondrial inner membrane electron transport chain |Defline~Jose Luis Lavin~joluito@gmail.com~2013-05-17~QCR1, Core subunit of the ubiquinol-cytochrome c reductase complex (bc1 com…
105537	-0.233305	no	0.499764	yes	-0.058567	no	0.0267352	no	1413.42	1661.51	999.605	1612.08	1678.87	1582.48	0.342969	0.0298703	0.861037	0.938854	scaffold_01	4010416	4010688	+	2	.	BlastProDom~PD028034~Q6FN44_EEEEE_Q6FN44;	.	.	.	.	.	Ubiquinol--cytochrome c reductase.	QH(2) + 2 ferricytochrome c = Q + 2 ferrocytochrome c.	\N	\N	Oxidative phosphorylation	Energy Metabolism	METABOLIC	Name~Jose Luis Lavin~joluito@gmail.com~2013-05-14~QCR10|Description~Jose Luis Lavin~joluito@gmail.com~2013-05-14~Subunit of the ubiqunol-cytochrome c oxidoreductase complex, involved in aerobic respiration |Defline~Jose Luis Lavin~joluito@gmail.com~2013-05-14~QCR10, Subunit of the ubiqunol-cytochrome c oxidoreductase complex, involved in aerobic respiration
111970	-0.249849	no	0.207149	no	-0.0248769	no	-0.588044	yes	3063.65	3642.93	2653.87	1046.89	1065.1	1573.7	0.338117	0.427863	0.943518	0.021889	scaffold_05	2948051	2948341	+	2	.	.	.	.	.	.	.	Ubiquinol--cytochrome c reductase.	QH(2) + 2 ferricytochrome c = Q + 2 ferrocytochrome c.	\N	\N	Oxidative phosphorylation	Energy Metabolism	METABOLIC	Name~Jose Luis Lavin~joluito@gmail.com~2013-05-14~QCR10|Description~Jose Luis Lavin~joluito@gmail.com~2013-05-14~Subunit of the ubiqunol-cytochrome c oxidoreductase complex, involved in aerobic respiration |Defline~Jose Luis Lavin~joluito@gmail.com~2013-05-14~QCR10, Subunit of the ubiqunol-cytochrome c oxidoreductase complex
75215	-0.0976745	no	-0.0615644	no	-0.058846	no	-0.407003	no	40.8789	43.7423	42.6611	34.1925	35.616	45.3369	0.725549	0.835439	0.861094	0.136623	scaffold_09	181906	183453	+	3	IPR011765~Peptidase M16, N-terminal|IPR007863~Peptidase M16, C-terminal|IPR001431~Peptidase M16, zinc-binding site|IPR011249~Metalloenzyme, LuxS/M16 peptidase-like, metal-binding	HMMPfam~PF00675~Peptidase_M16|HMMPfam~PF05193~Peptidase_M16_C|ScanRegExp~PS00143~INSULINASE|superfamily~SSF63411~LuxS/MPP-like metallohydrolase	GO:0004222~metalloendopeptidase activity~Catalysis of the hydrolysis of internal, alpha-peptide bonds in a polypeptide chain by a mechanism in which water acts as a nucleophile, one or two metal ions hold the water molecule in place, and charged amino acid side chains are ligands for the metal ions.|GO:0006508~proteolysis~The chemical reactions and pathways resulting in the breakdown of a protein…	KOG0960	Mitochondrial processing peptidase, beta subunit, and related enzymes (insulinase superfamily)	Posttranslational modification, protein turnover, chaperones	CELLULAR PROCESSES AND SIGNALING	Mitochondrial processing peptidase.	Release of N-terminal transit peptides from precursor proteins imported into the mitochondrion, typically with Arg in position P2.	Zinc.	\N	\N	\N	\N	Name~Jose Luis Lavin~joluito@gmail.com~2013-05-14~QCR2|Description~Jose Luis Lavin~joluito@gmail.com~2013-05-14~Core subunit of the ubiquinol-cytochrome c reductase complex (bc1 complex), which is a component of the mitochondrial inner membrane electron transport chain |Description~Jose Luis Lavin~joluito@gmail.com~2013-05-14~Subunit 2 of the ubiquinol cytochrome-c reductase complex, which is a c…
159607	0.184755	no	-0.102647	no	0.534598	no	-0.273408	no	17.2547	15.1806	18.527	9.92999	6.85518	12.002	0.480657	0.716079	0.0711092	0.365695	scaffold_02	726560	730116	+	8	IPR011765~Peptidase M16, N-terminal|IPR007863~Peptidase M16, C-terminal|IPR001431~Peptidase M16, zinc-binding site|IPR011249~Metalloenzyme, LuxS/M16 peptidase-like, metal-binding	HMMPfam~PF00675~Peptidase_M16|HMMPfam~PF05193~Peptidase_M16_C|ScanRegExp~PS00143~INSULINASE|superfamily~SSF63411~LuxS/MPP-like metallohydrolase	GO:0004222~metalloendopeptidase activity~Catalysis of the hydrolysis of internal, alpha-peptide bonds in a polypeptide chain by a mechanism in which water acts as a nucleophile, one or two metal ions hold the water molecule in place, and charged amino acid side chains are ligands for the metal ions.|GO:0006508~proteolysis~The chemical reactions and pathways resulting in the breakdown of a protein…	KOG0959	N-arginine dibasic convertase NRD1 and related Zn2+-dependent endopeptidases, insulinase superfamily	Posttranslational modification, protein turnover, chaperones	CELLULAR PROCESSES AND SIGNALING	Insulysin.	Degradation of insulin, glucagon and other polypeptides. No action on proteins.	Zinc.	\N	\N	\N	\N	Name~Jose Luis Lavin~joluito@gmail.com~2013-05-17~QCR2|Description~Jose Luis Lavin~joluito@gmail.com~2013-05-17~Subunit 2 of the ubiquinol cytochrome-c reductase complex, which is a component of the mitochondrial inner membrane electron transport chain; transcription is regulated by Hap1p, Hap2p/Hap3p, and heme |Defline~Jose Luis Lavin~joluito@gmail.com~2013-05-17~QCR2, Subunit 2 of the ubiquinol…
155547	-0.268362	no	0.169037	no	0.0462445	no	-0.24974	no	647.872	780.323	576.241	544.633	527.452	647.565	0.296322	0.537398	0.899276	0.422443	scaffold_03	294274	294955	+	3	IPR003197~Cytochrome bd ubiquinol oxidase, 14 kDa subunit	BlastProDom~PD008153~UCR7_NEUCR_Q871K1;|HMMPfam~PF02271~UCR_14kD|superfamily~SSF81524~14 kDa protein of cytochrome bc1 complex (Ubiquinol-cytochrome c reductase)	GO:0006118~electron transport~OBSOLETE. The transport of electrons from an electron donor to an electron acceptor.|GO:0006122~mitochondrial electron transport, ubiquinol to cytochrome c~The transfer of electrons from ubiquinol to cytochrome c that occurs during oxidative phosphorylation, mediated by the multisubunit enzyme known as complex III.|GO:0008121~ubiquinol-cytochrome-c reductase activity…	KOG3440	Ubiquinol cytochrome c reductase, subunit QCR7	Energy production and conversion	METABOLISM	Ubiquinol--cytochrome c reductase.	QH(2) + 2 ferricytochrome c = Q + 2 ferrocytochrome c.	\N	\N	Oxidative phosphorylation	Energy Metabolism	METABOLIC	Name~Jose Luis Lavin~joluito@gmail.com~2013-05-14~QCR7|Description~Jose Luis Lavin~joluito@gmail.com~2013-05-14~Subunit 7 of the ubiquinol cytochrome-c reductase complex, which is a component of the mitochondrial inner membrane electron transport chain; oriented facing the mitochondrial matrix; N-terminus appears to play a role in complex assembly |Defline~Jose Luis Lavin~joluito@gmail.com~2013-0…
156821	-0.171072	no	0.339646	no	0.141383	no	-0.0787849	no	1371.22	1543.85	1083.59	929.105	842.373	981.254	0.534443	0.175915	0.656041	0.817818	scaffold_06	2837204	2837658	+	3	IPR004205~UcrQ	BlastProDom~PD331499~UCRQ_SCHPO_P50523;|HMMPfam~PF02939~UcrQ|superfamily~SSF81508~Ubiquinone-binding protein QP-C of cytochrome bc1 complex (Ubiquinol-cytochrome c reductase)	GO:0006118~electron transport~OBSOLETE. The transport of electrons from an electron donor to an electron acceptor.|GO:0008121~ubiquinol-cytochrome-c reductase activity~Catalysis of the transfer of a solute or solutes from one side of a membrane to the other according to the reaction: CoQH2 + 2 ferricytochrome c = CoQ + 2 ferrocytochrome c + 2 H+.|GO:0008121~ubiquinol-cytochrome-c reductase activi…	KOG4116	Ubiquinol cytochrome c reductase, subunit QCR8	Energy production and conversion	METABOLISM	Ubiquinol--cytochrome c reductase.	QH(2) + 2 ferricytochrome c = Q + 2 ferrocytochrome c.	\N	\N	Oxidative phosphorylation	Energy Metabolism	METABOLIC	Name~Jose Luis Lavin~joluito@gmail.com~2013-05-14~QCR8|Description~Jose Luis Lavin~joluito@gmail.com~2013-05-14~Subunit 8 of ubiquinol cytochrome-c reductase complex, which is a component of the mitochondrial inner membrane electron transport chain; oriented facing the intermembrane space; expression is regulated by Abf1p and Cpf1p |Defline~Jose Luis Lavin~joluito@gmail.com~2013-05-14~QCR8, Subun…
45199	-0.0157625	no	0.661556	yes	-0.0513618	no	-0.290203	no	2787.13	2817.74	1762.01	1177.14	1219.8	1439.42	0.957818	0.00427494	0.885108	0.320589	scaffold_11	717841	718109	-	2	IPR008027~Ubiquinol-cytochrome C reductase, UQCRX/QCR9-like	BlastProDom~PD027235~UCR9_YEAST_P22289;|HMMPfam~PF05365~UCR_UQCRX_QCR9|superfamily~SSF81514~Subunit X (non-heme 7 kDa protein) of cytochrome bc1 complex (Ubiquinol-cytochrome c reductase)	GO:0005740~mitochondrial envelope~The double lipid bilayer enclosing the mitochondrion and separating its contents from the cell cytoplasm; includes the intermembrane space.|GO:0006122~mitochondrial electron transport, ubiquinol to cytochrome c~The transfer of electrons from ubiquinol to cytochrome c that occurs during oxidative phosphorylation, mediated by the multisubunit enzyme known as comple…	KOG3494	Ubiquinol cytochrome c oxidoreductase, subunit QCR9	Energy production and conversion	METABOLISM	Ubiquinol--cytochrome c reductase.	QH(2) + 2 ferricytochrome c = Q + 2 ferrocytochrome c.	\N	\N	Oxidative phosphorylation	Energy Metabolism	METABOLIC	Name~Jose Luis Lavin~joluito@gmail.com~2008-11-12~QCR9|Description~Jose Luis Lavin~joluito@gmail.com~2008-11-12~Subunit 9 of the ubiquinol cytochrome-c reductase complex, which is a component of the mitochondrial inner membrane electron transport chain; required for electron transfer at the ubiquinol oxidase site of the complex |Defline~Jose Luis Lavin~joluito@gmail.com~2008-11-12~QCR9, Subunit 9…
110517	0.216448	no	-0.0640093	no	0.204284	no	0.173214	no	12.0434	10.3655	12.5898	21.0912	18.3065	18.705	0.586343	0.881998	0.594538	0.656433	scaffold_04	2966296	2967406	+	3	IPR012337~Polynucleotidyl transferase, Ribonuclease H fold	superfamily~SSF53098~Ribonuclease H-like	GO:0003676~nucleic acid binding~Interacting selectively and non-covalently with any nucleic acid.	.	.	.	.	.	.	.	.	.	.	.	Name~Fatima Silva~fatimasf@um.es~2011-12-06~qip|Disposition~Fatima Silva~fatimasf@um.es~2011-12-06~Catalog|EST evidence~Fatima Silva~fatimasf@um.es~2011-12-06~No
80729	-0.016554	no	-0.118564	no	-0.0382526	no	0.163682	no	7.82915	7.91951	8.49975	11.5882	11.8996	10.3453	0.968254	0.754907	0.926817	0.676226	scaffold_03	4859492	4861037	-	2	IPR001159~Double-stranded RNA binding|IPR000999~Ribonuclease III	ProfileScan~PS50137~DS_RBD|superfamily~SSF54768~dsRNA-binding domain-like|superfamily~SSF69065~RNase III catalytic domain-like (Pfam 00636)	GO:0003725~double-stranded RNA binding~Interacting selectively and non-covalently with double-stranded RNA.|GO:0005622~intracellular~The living contents of a cell; the matter contained within (but not including) the plasma membrane, usually taken to exclude large vacuoles and masses of secretory or ingested material. In eukaryotes it includes the nucleus and cytoplasm.|GO:0003723~RNA binding~Inte…	.	.	.	.	.	.	.	.	.	.	.	Name~Fatima Silva~fatimasf@um.es~2008-10-23~r2d2
157263	-0.0739466	no	-0.301169	no	-1.26581	yes	-0.0677735	no	1224.38	1288.77	1508.61	357.611	859.917	374.811	0.81625	0.277899	0.000209953	0.845313	scaffold_08	1953056	1953717	+	3	IPR000772~Ricin B lectin|IPR008997~Ricin B-related lectin	HMMPfam~PF00652~Ricin_B_lectin|ProfileScan~PS50231~RICIN_B_LECTIN|HMMSmart~SM00458~no description|superfamily~SSF50370~Ricin B-like lectins	.	.	.	.	.	.	.	.	.	.	.	.	Description~Bernard Henrissat~Bernard.Henrissat@afmb.univ-mrs.fr~2014-08-04~CBM13|Defline~Bernard Henrissat~Bernard.Henrissat@afmb.univ-mrs.fr~2014-08-04~Carbohydrate-Binding Module Family 13 protein
74010	0.405238	no	0.368266	no	0.021161	no	0.0768462	no	46.3043	34.9649	35.8725	51.2615	50.5151	48.6025	0.0817823	0.124734	0.950596	0.819364	scaffold_05	990718	992663	-	.	IPR001680~WD40 repeat|IPR013890~Transcriptional repressor Tup1, N-terminal|IPR011046~WD40 repeat-like	BlastProDom~PD000018~Q7QG51_EEEEE_Q7QG51;|HMMPfam~PF00400~WD40|HMMPfam~PF08581~Tup_N|FPrintScan~PR00320~GPROTEINBRPT|ScanRegExp~PS00678~WD_REPEATS_1|ProfileScan~PS50082~WD_REPEATS_2|ProfileScan~PS50294~WD_REPEATS_REGION|HMMSmart~SM00320~no description|superfamily~SSF50978~WD40 repeat-like	.	KOG0266	WD40 repeat-containing protein	General function prediction only	POORLY CHARACTERIZED	Lanosterol synthase.	(S)-2,3-epoxysqualene = lanosterol.	\N	\N	Sterol biosynthesis	Lipid Metabolism	METABOLIC	Name~Maria Olmedo~mariaolmedo@us.es~2015-01-11~RcoA|Description~Maria Olmedo~mariaolmedo@us.es~2009-02-11~Putative transcriptional repressor rco-1 (WD40 protein family)|Defline~Maria Olmedo~mariaolmedo@us.es~2015-01-11~Transcriptional corepressor similar to Tup1|Disposition~Maria Olmedo~mariaolmedo@us.es~2013-05-23~Catalog
48518	0.352681	no	0.22712	no	0.301467	no	0.783187	yes	66.1922	51.8369	56.5506	71.9721	58.4001	41.8217	0.148501	0.371233	0.296729	0.00267147	scaffold_04	300445	302779	-	.	IPR001680~WD40 repeat|IPR013890~Transcriptional repressor Tup1, N-terminal|IPR011046~WD40 repeat-like	BlastProDom~PD000018~Q7QG51_EEEEE_Q7QG51;|HMMPfam~PF00400~WD40|HMMPfam~PF08581~Tup_N|FPrintScan~PR00320~GPROTEINBRPT|ScanRegExp~PS00678~WD_REPEATS_1|ProfileScan~PS50082~WD_REPEATS_2|ProfileScan~PS50294~WD_REPEATS_REGION|HMMSmart~SM00320~no description|superfamily~SSF50978~WD40 repeat-like	.	KOG0266	WD40 repeat-containing protein	General function prediction only	POORLY CHARACTERIZED	2-acetyl-1-alkylglycerophosphocholine esterase.	2-acetyl-1-alkyl-sn-glycero-3-phosphocholine + H(2)O = 1-alkyl-sn- glycero-3-phosphocholine + acetate.	\N	\N	Glycerolipid metabolism	Metabolism of Complex Lipids	METABOLIC	Name~Maria Olmedo~mariaolmedo@us.es~2015-01-11~RcoB|Description~Maria Olmedo~mariaolmedo@us.es~2009-02-11~Putative transcriptional repressor rco-1 (WD40 protein family)|Defline~Maria Olmedo~mariaolmedo@us.es~2015-01-11~Transcriptional corepressor similar to Tup1|Disposition~Maria Olmedo~mariaolmedo@us.es~2013-05-23~Catalog
93599	0.239445	no	0.233446	no	0.082626	no	0.367796	no	40.4871	34.2955	34.4384	57.3754	54.1817	44.464	0.339682	0.345879	0.800671	0.187539	scaffold_01	5655573	5657804	+	.	IPR001680~WD40 repeat|IPR013890~Transcriptional repressor Tup1, N-terminal|IPR011046~WD40 repeat-like	BlastProDom~PD000018~Q7QG51_EEEEE_Q7QG51;|HMMPfam~PF00400~WD40|HMMPfam~PF08581~Tup_N|FPrintScan~PR00320~GPROTEINBRPT|ScanRegExp~PS00678~WD_REPEATS_1|ProfileScan~PS50082~WD_REPEATS_2|ProfileScan~PS50294~WD_REPEATS_REGION|HMMSmart~SM00320~no description|superfamily~SSF50978~WD40 repeat-like|superfamily~SSF63491~BAG domain	.	KOG0266	WD40 repeat-containing protein	General function prediction only	POORLY CHARACTERIZED	2-acetyl-1-alkylglycerophosphocholine esterase.	2-acetyl-1-alkyl-sn-glycero-3-phosphocholine + H(2)O = 1-alkyl-sn- glycero-3-phosphocholine + acetate.	\N	\N	Glycerolipid metabolism	Metabolism of Complex Lipids	METABOLIC	Name~Maria Olmedo~mariaolmedo@us.es~2015-01-11~RcoC|Description~Maria Olmedo~mariaolmedo@us.es~2009-02-11~Putative transcriptional repressor rco-1 (WD40 protein family)|Defline~Maria Olmedo~mariaolmedo@us.es~2015-01-11~Transcriptional corepressor similar to Tup1|Disposition~Maria Olmedo~mariaolmedo@us.es~2013-05-23~Catalog
111871	0.176764	no	-0.209007	no	-0.392036	no	0.16496	no	15.3961	13.6207	17.7963	16.4361	21.5682	14.6602	0.494737	0.40368	0.159496	0.591523	scaffold_05	2640291	2644233	+	.	IPR007855~RNA-dependent RNA polymerase, eukaryotic-type|IPR008949~Terpenoid synthase	HMMPfam~PF05183~RdRP|superfamily~SSF48576~Terpenoid synthases	.	KOG0988	RNA-directed RNA polymerase QDE-1 required for posttranscriptional gene silencing and RNA interference	RNA processing and modification	INFORMATION STORAGE AND PROCESSING	.	.	.	.	.	.	.	Name~Rosa M. Ruiz Vazquez~rmruiz@um.es~2015-01-11~RdRP-1|Description~Fatima Silva~fatimasf@um.es~2011-12-05~RNA-directed RNA polymerase|Defline~Rosa M. Ruiz Vazquez~rmruiz@um.es~2015-01-11~RNA-dependent RNA polymerase RdRP|Disposition~Fatima Silva~fatimasf@um.es~2011-12-05~Catalog|EST evidence~Fatima Silva~fatimasf@um.es~2011-12-05~Yes~cDNA sequenced
195368	-0.0239201	no	-0.173131	no	0.168544	no	0.484205	no	10.4748	10.6499	11.8104	13.4038	11.9259	9.58225	0.93879	0.510907	0.583652	0.0752632	scaffold_05	245898	249911	+	.	IPR007855~RNA-dependent RNA polymerase, eukaryotic-type|IPR000504~RNA recognition motif, RNP-1	HMMPfam~PF05183~RdRP|ProfileScan~PS50102~RRM|superfamily~SSF54928~RNA-binding domain, RBD	GO:0003676~nucleic acid binding~Interacting selectively and non-covalently with any nucleic acid.	KOG0988	RNA-directed RNA polymerase QDE-1 required for posttranscriptional gene silencing and RNA interference	RNA processing and modification	INFORMATION STORAGE AND PROCESSING	.	.	.	.	.	.	.	Name~Rosa M. Ruiz Vazquez~rmruiz@um.es~2015-01-11~RdRP-2|Description~Fatima Silva~fatimasf@um.es~2011-12-05~similar to RNA-directed RNA polymerase|Defline~Rosa M. Ruiz Vazquez~rmruiz@um.es~2015-01-11~RNA-dependent RNA polymerase RdRP|Disposition~Fatima Silva~fatimasf@um.es~2011-12-05~Catalog|EST evidence~Fatima Silva~fatimasf@um.es~2011-12-05~Yes~cDNA sequenced
159162	0.565266	yes	0.404841	no	-0.31443	no	-0.295877	no	11.1697	7.54881	8.43668	12.4213	15.4461	15.2488	0.0179032	0.0967036	0.279538	0.304499	scaffold_01	5247491	5251437	+	.	IPR007855~RNA-dependent RNA polymerase, eukaryotic-type	HMMPfam~PF05183~RdRP|superfamily~SSF54928~RNA-binding domain, RBD	.	KOG0988	RNA-directed RNA polymerase QDE-1 required for posttranscriptional gene silencing and RNA interference	RNA processing and modification	INFORMATION STORAGE AND PROCESSING	.	.	.	.	.	.	.	Name~Rosa M. Ruiz Vazquez~rmruiz@um.es~2015-01-11~RdRP-3|Description~Fatima Silva~fatimasf@um.es~2011-12-05~similar to RNA-directed RNA polymerase|Defline~Rosa M. Ruiz Vazquez~rmruiz@um.es~2015-01-11~RNA-dependent RNA polymerase RdRP|Disposition~Fatima Silva~fatimasf@um.es~2011-12-05~Catalog|EST evidence~Fatima Silva~fatimasf@um.es~2011-12-05~No
155567	0.171245	no	0.470022	no	0.0232129	no	-0.692755	yes	563.965	500.843	407.156	202.194	198.966	326.819	0.544187	0.0510647	0.949924	0.00830103	scaffold_03	644684	645701	-	3	IPR005806~Rieske [2Fe-2S] region|IPR004192~Ubiquinol cytochrome reductase transmembrane region|IPR005805~Rieske iron-sulphur protein, C-terminal|IPR006317~Ubiquinol-cytochrome c reductase, iron-sulphur subunit	HMMPfam~PF00355~Rieske|HMMPfam~PF02921~UCR_TM|FPrintScan~PR00162~RIESKE|ScanRegExp~PS00199~RIESKE_1|ScanRegExp~PS00200~RIESKE_2|superfamily~SSF50022~ISP domain|superfamily~SSF81502~ISP transmembrane anchor|HMMTigr~TIGR01416~Rieske_proteo: ubiquinol-cytochrome c r	GO:0006118~electron transport~OBSOLETE. The transport of electrons from an electron donor to an electron acceptor.|GO:0016491~oxidoreductase activity~Catalysis of an oxidation-reduction (redox) reaction, a reversible chemical reaction in which the oxidation state of an atom or atoms within a molecule is altered. One substrate acts as a hydrogen or electron donor and becomes oxidized, while the ot…	KOG1671	Ubiquinol cytochrome c reductase, subunit RIP1	Energy production and conversion	METABOLISM	Ubiquinol--cytochrome c reductase.	QH(2) + 2 ferricytochrome c = Q + 2 ferrocytochrome c.	\N	\N	Oxidative phosphorylation	Energy Metabolism	METABOLIC	Name~Jose Luis Lavin~joluito@gmail.com~2013-05-14~RIP1|Description~Jose Luis Lavin~joluito@gmail.com~2013-05-14~Ubiquinol-cytochrome-c reductase, a Rieske iron-sulfur protein of the mitochondrial cytochrome bc1 complex; transfers electrons from ubiquinol to cytochrome c1 during respiration |Model Notes~Fatima Silva~fatimasf@um.es~2012-04-18~Add manual annotation from 36013|Defline~Jose Luis Lavin…
156691	0.144944	no	0.300668	no	0.154841	no	-0.353012	no	631.041	570.723	512.328	410.69	368.895	524.543	0.610662	0.246835	0.638726	0.231854	scaffold_06	1130497	1131527	-	3	IPR005806~Rieske [2Fe-2S] region|IPR004192~Ubiquinol cytochrome reductase transmembrane region|IPR005805~Rieske iron-sulphur protein, C-terminal|IPR006317~Ubiquinol-cytochrome c reductase, iron-sulphur subunit	HMMPfam~PF00355~Rieske|HMMPfam~PF02921~UCR_TM|FPrintScan~PR00162~RIESKE|ScanRegExp~PS00199~RIESKE_1|ScanRegExp~PS00200~RIESKE_2|superfamily~SSF50022~ISP domain|superfamily~SSF81502~ISP transmembrane anchor|HMMTigr~TIGR01416~Rieske_proteo: ubiquinol-cytochrome c r	GO:0006118~electron transport~OBSOLETE. The transport of electrons from an electron donor to an electron acceptor.|GO:0016491~oxidoreductase activity~Catalysis of an oxidation-reduction (redox) reaction, a reversible chemical reaction in which the oxidation state of an atom or atoms within a molecule is altered. One substrate acts as a hydrogen or electron donor and becomes oxidized, while the ot…	KOG1671	Ubiquinol cytochrome c reductase, subunit RIP1	Energy production and conversion	METABOLISM	Ubiquinol--cytochrome c reductase.	QH(2) + 2 ferricytochrome c = Q + 2 ferrocytochrome c.	\N	\N	Oxidative phosphorylation	Energy Metabolism	METABOLIC	Name~Jose Luis Lavin~joluito@gmail.com~2013-05-14~RIP1|Description~Jose Luis Lavin~joluito@gmail.com~2013-05-14~Ubiquinol-cytochrome-c reductase, a Rieske iron-sulfur protein of the mitochondrial cytochrome bc1 complex; transfers electrons from ubiquinol to cytochrome c1 during respiration |Defline~Jose Luis Lavin~joluito@gmail.com~2013-05-14~RIP1, Ubiquinol-cytochrome-c reductase, a Rieske iron-…
154804	-0.231613	no	-0.302625	no	-3.26312	yes	0.272421	no	125.928	147.858	155.318	99.7567	957.72	82.5914	0.406536	0.272355	0.000209953	0.351579	scaffold_01	2066260	2066952	-	1	IPR005132~Rare lipoprotein A|IPR009009~Barwin-related endoglucanase	HMMPfam~PF03330~DPBB_1|superfamily~SSF50685~Barwin-like endoglucanases	.	.	.	.	.	.	.	.	.	.	.	.	Description~Bernard Henrissat~Bernard.Henrissat@afmb.univ-mrs.fr~2014-08-04~EXPN|Defline~Bernard Henrissat~Bernard.Henrissat@afmb.univ-mrs.fr~2014-08-04~Distantly related to plant expansins
125938	0.670601	no	0.280236	no	-0.996844	no	-1.01863	no	106.61	66.9775	87.7891	62.4738	124.675	126.572	0.390897	0.729727	0.298853	0.257778	scaffold_05	2499230	2499403	-	1	IPR011700~Basic leucine zipper|IPR004827~Basic-leucine zipper (bZIP) transcription factor	HMMPfam~PF07716~bZIP_2|ScanRegExp~PS00036~BZIP_BASIC|ProfileScan~PS50217~BZIP	GO:0003700~sequence-specific DNA binding transcription factor activity~Interacting selectively and non-covalently with a specific DNA sequence in order to modulate transcription. The transcription factor may or may not also interact selectively with a protein or macromolecular complex.|GO:0005634~nucleus~A membrane-bounded organelle of eukaryotic cells in which chromosomes are housed and replicat…	KOG3119	Basic region leucine zipper transcription factor	Transcription	INFORMATION STORAGE AND PROCESSING	.	.	.	.	.	.	.	Defline~Ekaterina Shelest~ekaterina.shelest@hki-jena.de~2014-11-18~Basic-leucine zipper (bZIP) transcription factor
140466	0.356868	no	0.0920612	no	-0.568309	yes	-0.250517	no	7.78338	6.07772	7.30223	166.938	247.534	198.596	0.387327	0.846614	0.0363642	0.399278	scaffold_03	4171827	4173245	+	5	IPR002509~Polysaccharide deacetylase|IPR011330~Glycoside hydrolase/deacetylase, beta/alpha-barrel	HMMPfam~PF01522~Polysacc_deac_1|superfamily~SSF88713~Glycoside hydrolase/deacetylase	GO:0005975~carbohydrate metabolic process~The chemical reactions and pathways involving carbohydrates, any of a group of organic compounds based of the general formula Cx(H2O)y. Includes the formation of carbohydrate derivatives by the addition of a carbohydrate residue to another molecule.|GO:0016810~hydrolase activity, acting on carbon-nitrogen (but not peptide) bonds~Catalysis of the hydrolysi…	.	.	.	.	Chitin deacetylase.	Chitin + H(2)O = chitosan + acetate.	\N	\N	Aminosugars metabolism	Metabolism of Complex Carbohydrates	METABOLIC	Description~Bernard Henrissat~Bernard.Henrissat@afmb.univ-mrs.fr~2014-08-04~CE4|Defline~Bernard Henrissat~Bernard.Henrissat@afmb.univ-mrs.fr~2014-08-04~Carbohydrate Esterase Family 4 protein
40223	-0.401528	no	0.284215	no	0.0995976	no	-0.0802225	no	175.577	231.921	144.182	78.6763	73.4281	83.1751	0.126595	0.331813	0.838448	0.868534	scaffold_05	785385	785714	-	1	IPR007992~CybS	HMMPfam~PF05328~CybS|superfamily~SSF81343~Fumarate reductase respiratory complex transmembrane subunits	GO:0005506~iron ion binding~Interacting selectively and non-covalently with iron (Fe) ions.|GO:0005740~mitochondrial envelope~The double lipid bilayer enclosing the mitochondrion and separating its contents from the cell cytoplasm; includes the intermembrane space.|GO:0006099~tricarboxylic acid cycle~A nearly universal metabolic pathway in which the acetyl group of acetyl coenzyme A is effectivel…	KOG4097	Succinate dehydrogenase membrane anchor subunit and related proteins	Energy production and conversion,Intracellular trafficking, secretion, and vesicular transport	CELLULAR PROCESSES AND SIGNALING,METABOLISM	Succinate dehydrogenase (ubiquinone).	Succinate + ubiquinone = fumarate + ubiquinol.	FAD; Iron-sulfur.	\N	Citrate cycle (TCA cycle),Oxidative phosphorylation	Carbohydrate Metabolism,Energy Metabolism	METABOLIC	Name~Jose Luis Lavin~joluito@gmail.com~2008-11-12~SDH4|Description~Jose Luis Lavin~joluito@gmail.com~2008-11-12~Membrane anchor subunit of succinate dehydrogenase Sdh4p , which couples the oxidation of succinate to the transfer of electrons to ubiquinone |Defline~Jose Luis Lavin~joluito@gmail.com~2008-11-12~SDH4, Membrane anchor subunit of succinate dehydrogenase|ISS~Jose Luis Lavin~joluito@gmail…
29487	-0.229528	no	-0.222095	no	0.280652	no	0.863192	yes	134.119	157.248	156.44	45.6329	37.5659	25.086	0.415553	0.424928	0.327804	0.00158939	scaffold_08	71994	74290	+	3	IPR003953~Fumarate reductase/succinate dehydrogenase flavoprotein, N-terminal|IPR004112~Fumarate reductase/succinate dehydrogenase flavoprotein, C-terminal|IPR013027~FAD-dependent pyridine nucleotide-disulphide oxidoreductase|IPR001100~Pyridine nucleotide-disulphide oxidoreductase, class I|IPR003952~Fumarate reductase/succinate dehydrogenase, FAD-binding site|IPR015939~Fumarate reductase/succinat…	HMMPfam~PF00890~FAD_binding_2|HMMPfam~PF02910~Succ_DH_flav_C|FPrintScan~PR00368~FADPNR|FPrintScan~PR00411~PNDRDTASEI|ScanRegExp~PS00504~FRD_SDH_FAD_BINDING|superfamily~SSF46977~Succinate dehydrogenase/fumarate reductase flavoprotein C-terminal domain|superfamily~SSF51905~FAD/NAD(P)-binding domain|superfamily~SSF56425~Succinate dehydrogenase/fumarate reductase flavoprotein, catalytic domain|HMMTig…	GO:0006118~electron transport~OBSOLETE. The transport of electrons from an electron donor to an electron acceptor.|GO:0016491~oxidoreductase activity~Catalysis of an oxidation-reduction (redox) reaction, a reversible chemical reaction in which the oxidation state of an atom or atoms within a molecule is altered. One substrate acts as a hydrogen or electron donor and becomes oxidized, while the ot…	KOG2403	Succinate dehydrogenase, flavoprotein subunit	Energy production and conversion	METABOLISM	Succinate dehydrogenase (ubiquinone).	Succinate + ubiquinone = fumarate + ubiquinol.	FAD; Iron-sulfur.	\N	Citrate cycle (TCA cycle),Oxidative phosphorylation	Carbohydrate Metabolism,Energy Metabolism	METABOLIC	Name~Jose Luis Lavin~joluito@gmail.com~2013-05-14~SDHA|Description~Jose Luis Lavin~joluito@gmail.com~2013-05-14~Minor succinate dehydrogenase isozyme; homologous to Sdh1p, the major isozyme reponsible for the oxidation of succinate and transfer of electrons to ubiquinone |Defline~Jose Luis Lavin~joluito@gmail.com~2013-05-14~SDHA, Minor succinate dehydrogenase isozyme |ISS~Jose Luis Lavin~joluito@…
156355	0.489546	yes	0.358385	no	0.368069	no	0.0014527	no	278.938	198.673	217.582	69.3952	53.7687	69.3254	0.0466795	0.152343	0.181692	0.995121	scaffold_05	387657	389434	-	3	IPR003953~Fumarate reductase/succinate dehydrogenase flavoprotein, N-terminal|IPR004112~Fumarate reductase/succinate dehydrogenase flavoprotein, C-terminal|IPR015939~Fumarate reductase/succinate dehydrogenase flavoprotein-like, C-terminal|IPR014006~Succinate dehydrogenase or fumarate reductase, flavoprotein subunit|IPR011281~Succinate dehydrogenase, flavoprotein subunit	HMMPfam~PF00890~FAD_binding_2|HMMPfam~PF02910~Succ_DH_flav_C|superfamily~SSF46977~Succinate dehydrogenase/fumarate reductase flavoprotein C-terminal domain|superfamily~SSF51905~FAD/NAD(P)-binding domain|superfamily~SSF56425~Succinate dehydrogenase/fumarate reductase flavoprotein, catalytic domain|HMMTigr~TIGR01812~sdhA_frdA_Gneg: succinate dehydrogenas|HMMTigr~TIGR01816~sdhA_forward: succinate de…	GO:0006118~electron transport~OBSOLETE. The transport of electrons from an electron donor to an electron acceptor.|GO:0016491~oxidoreductase activity~Catalysis of an oxidation-reduction (redox) reaction, a reversible chemical reaction in which the oxidation state of an atom or atoms within a molecule is altered. One substrate acts as a hydrogen or electron donor and becomes oxidized, while the ot…	KOG2403	Succinate dehydrogenase, flavoprotein subunit	Energy production and conversion	METABOLISM	Succinate dehydrogenase (ubiquinone).	Succinate + ubiquinone = fumarate + ubiquinol.	FAD; Iron-sulfur.	\N	Citrate cycle (TCA cycle),Oxidative phosphorylation	Carbohydrate Metabolism,Energy Metabolism	METABOLIC	Name~Jose Luis Lavin~joluito@gmail.com~2013-05-14~SDHA|Description~Jose Luis Lavin~joluito@gmail.com~2013-05-14~Minor succinate dehydrogenase isozyme; homologous to Sdh1p, the major isozyme reponsible for the oxidation of succinate and transfer of electrons to ubiquinone |Defline~Jose Luis Lavin~joluito@gmail.com~2013-05-14~SDHA, Minor succinate dehydrogenase isozyme|ISS~Jose Luis Lavin~joluito@g…
157175	0.181835	no	0.146416	no	0.147263	no	0.00815228	no	286.124	252.242	258.511	92.9551	83.935	92.4314	0.503848	0.593859	0.637524	0.981629	scaffold_08	947102	948204	+	3	IPR001041~Ferredoxin|IPR006058~2Fe-2S ferredoxin, iron-sulphur binding site|IPR001450~4Fe-4S ferredoxin, iron-sulphur binding|IPR009051~Alpha-helical ferredoxin|IPR004489~Succinate dehydrogenase/fumarate reductase iron-sulphur protein	HMMPfam~PF00111~Fer2|ScanRegExp~PS00197~2FE2S_FER_1|ScanRegExp~PS00198~4FE4S_FERREDOXIN|ProfileScan~PS51085~2FE2S_FER_2|superfamily~SSF46548~alpha-helical ferredoxin|superfamily~SSF54292~2Fe-2S ferredoxin-like|HMMTigr~TIGR00384~dhsB: succinate dehydrogenase and fumarate r	GO:0006118~electron transport~OBSOLETE. The transport of electrons from an electron donor to an electron acceptor.|GO:0009055~electron carrier activity~Any molecular entity that serves as an electron acceptor and electron donor in an electron transport system.|GO:0051536~iron-sulfur cluster binding~Interacting selectively and non-covalently with an iron-sulfur cluster, a combination of iron and s…	KOG3049	Succinate dehydrogenase, Fe-S protein subunit	Energy production and conversion	METABOLISM	Succinate dehydrogenase (ubiquinone).	Succinate + ubiquinone = fumarate + ubiquinol.	FAD; Iron-sulfur.	\N	Citrate cycle (TCA cycle),Oxidative phosphorylation	Carbohydrate Metabolism,Energy Metabolism	METABOLIC	Name~Jose Luis Lavin~joluito@gmail.com~2013-05-14~SDHB|Description~Jose Luis Lavin~joluito@gmail.com~2013-05-14~Iron-sulfur protein subunit of succinate dehydrogenase (Sdh1p, Sdh2p, Sdh3p, Sdh4p), which couples the oxidation of succinate to the transfer of electrons to ubiquinone |Defline~Jose Luis Lavin~joluito@gmail.com~2013-05-14~SDHB, Iron-sulfur protein subunit of succinate dehydrogenase |IS…
157423	0.200392	no	0.272225	no	-0.779969	yes	-0.964888	yes	321.808	280.074	266.47	62.3663	107.089	121.734	0.452931	0.298592	0.00174817	0.000209953	scaffold_10	688010	689202	+	4	IPR001041~Ferredoxin|IPR006058~2Fe-2S ferredoxin, iron-sulphur binding site|IPR001450~4Fe-4S ferredoxin, iron-sulphur binding|IPR009051~Alpha-helical ferredoxin|IPR004489~Succinate dehydrogenase/fumarate reductase iron-sulphur protein	HMMPfam~PF00111~Fer2|ScanRegExp~PS00197~2FE2S_FER_1|ScanRegExp~PS00198~4FE4S_FERREDOXIN|ProfileScan~PS51085~2FE2S_FER_2|superfamily~SSF46548~alpha-helical ferredoxin|superfamily~SSF54292~2Fe-2S ferredoxin-like|HMMTigr~TIGR00384~dhsB: succinate dehydrogenase and fumarate r	GO:0006118~electron transport~OBSOLETE. The transport of electrons from an electron donor to an electron acceptor.|GO:0009055~electron carrier activity~Any molecular entity that serves as an electron acceptor and electron donor in an electron transport system.|GO:0051536~iron-sulfur cluster binding~Interacting selectively and non-covalently with an iron-sulfur cluster, a combination of iron and s…	KOG3049	Succinate dehydrogenase, Fe-S protein subunit	Energy production and conversion	METABOLISM	Succinate dehydrogenase (ubiquinone).	Succinate + ubiquinone = fumarate + ubiquinol.	FAD; Iron-sulfur.	\N	Citrate cycle (TCA cycle),Oxidative phosphorylation	Carbohydrate Metabolism,Energy Metabolism	METABOLIC	Name~Jose Luis Lavin~joluito@gmail.com~2013-05-14~SDHB|Description~Jose Luis Lavin~joluito@gmail.com~2013-05-14~Iron-sulfur protein subunit of succinate dehydrogenase (Sdh1p, Sdh2p, Sdh3p, Sdh4p), which couples the oxidation of succinate to the transfer of electrons to ubiquinone |Defline~Jose Luis Lavin~joluito@gmail.com~2013-05-14~SDHB, Iron-sulfur protein subunit of succinate dehydrogenase |IS…
155816	0.0985715	no	0.152549	no	-2.11493	no	0.595694	no	76.9603	71.8776	69.238	3.02355	13.097	2.00076	0.809978	0.718541	0.155768	0.458589	scaffold_03	3249824	3250771	-	5	IPR000701~Succinate dehydrogenase, cytochrome b subunit|IPR014361~Succinate dehydrogenase, cytochrome b560 subunit|IPR014314~Succinate dehydrogenase, cytochrome b556 subunit	HMMPfam~PF01127~Sdh_cyt|HMMPIR~PIRSF000178~Succinate dehydrogenase, cytochrome b560 subunit|ScanRegExp~PS01001~SDH_CYT_2|superfamily~SSF81343~Fumarate reductase respiratory complex transmembrane subunits|HMMTigr~TIGR02970~succ_dehyd_cytB: succinate dehydrogen	GO:0000104~succinate dehydrogenase activity~Catalysis of the reaction: succinate + acceptor = fumarate + reduced acceptor.|GO:0006099~tricarboxylic acid cycle~A nearly universal metabolic pathway in which the acetyl group of acetyl coenzyme A is effectively oxidized to two CO2 and four pairs of electrons are transferred to coenzymes. The acetyl group combines with oxaloacetate to form citrate, wh…	KOG0449	Succinate dehydrogenase, cytochrome b subunit	Carbohydrate transport and metabolism	METABOLISM	Succinate dehydrogenase (ubiquinone).	Succinate + ubiquinone = fumarate + ubiquinol.	FAD; Iron-sulfur.	\N	Citrate cycle (TCA cycle),Oxidative phosphorylation	Carbohydrate Metabolism,Energy Metabolism	METABOLIC	Name~Jose Luis Lavin~joluito@gmail.com~2013-05-14~SDHC|Description~Jose Luis Lavin~joluito@gmail.com~2013-05-14~Cytochrome b subunit of succinate dehydrogenase (Sdh1p, Sdh2p, Sdh3p, Sdh4p), which couples the oxidation of succinate to the transfer of electrons to ubiquinone |Defline~Jose Luis Lavin~joluito@gmail.com~2013-05-14~SDHD, Cytochrome b subunit of succinate dehydrogenase |ISS~Jose Luis La…
155602	0.398339	no	0.359873	no	0.279656	no	-0.139412	no	319.067	242.086	248.628	118.935	97.9772	131.002	0.0929553	0.129835	0.338524	0.654307	scaffold_03	998148	999068	+	5	IPR000701~Succinate dehydrogenase, cytochrome b subunit|IPR014361~Succinate dehydrogenase, cytochrome b560 subunit|IPR014314~Succinate dehydrogenase, cytochrome b556 subunit	HMMPfam~PF01127~Sdh_cyt|HMMPIR~PIRSF000178~Succinate dehydrogenase, cytochrome b560 subunit|ScanRegExp~PS01000~SDH_CYT_1|ScanRegExp~PS01001~SDH_CYT_2|superfamily~SSF81343~Fumarate reductase respiratory complex transmembrane subunits|HMMTigr~TIGR02970~succ_dehyd_cytB: succinate dehydrogen	GO:0000104~succinate dehydrogenase activity~Catalysis of the reaction: succinate + acceptor = fumarate + reduced acceptor.|GO:0006099~tricarboxylic acid cycle~A nearly universal metabolic pathway in which the acetyl group of acetyl coenzyme A is effectively oxidized to two CO2 and four pairs of electrons are transferred to coenzymes. The acetyl group combines with oxaloacetate to form citrate, wh…	KOG0449	Succinate dehydrogenase, cytochrome b subunit	Carbohydrate transport and metabolism	METABOLISM	Succinate dehydrogenase.	Succinate + acceptor = fumarate + reduced acceptor.	FAD.	\N	Benzoate degradation via CoA ligation,Butanoate metabolism,Citrate cycle (TCA cycle),Oxidative phosphorylation,Reductive carboxylate cycle (CO2 fixation)	Biodegradation of Xenobiotics,Carbohydrate Metabolism,Energy Metabolism	METABOLIC	Name~Jose Luis Lavin~joluito@gmail.com~2013-05-14~SDHC|Description~Jose Luis Lavin~joluito@gmail.com~2013-05-14~Cytochrome b subunit of succinate dehydrogenase (Sdh1p, Sdh2p, Sdh3p, Sdh4p), which couples the oxidation of succinate to the transfer of electrons to ubiquinone |Defline~Jose Luis Lavin~joluito@gmail.com~2013-05-14~SDHC, Cytochrome b subunit of succinate dehydrogenase |ISS~Jose Luis La…
156080	0.0101933	no	0.108164	no	0.0571897	no	-0.619232	yes	812.818	807.096	754.107	135.839	130.559	208.656	0.975285	0.712219	0.86668	0.0167338	scaffold_04	1580631	1581489	+	4	IPR007992~CybS	HMMPfam~PF05328~CybS|superfamily~SSF81343~Fumarate reductase respiratory complex transmembrane subunits	GO:0005506~iron ion binding~Interacting selectively and non-covalently with iron (Fe) ions.|GO:0005740~mitochondrial envelope~The double lipid bilayer enclosing the mitochondrion and separating its contents from the cell cytoplasm; includes the intermembrane space.|GO:0006099~tricarboxylic acid cycle~A nearly universal metabolic pathway in which the acetyl group of acetyl coenzyme A is effectivel…	KOG4097	Succinate dehydrogenase membrane anchor subunit and related proteins	Energy production and conversion,Intracellular trafficking, secretion, and vesicular transport	CELLULAR PROCESSES AND SIGNALING,METABOLISM	Succinate dehydrogenase.	Succinate + acceptor = fumarate + reduced acceptor.	FAD.	\N	Benzoate degradation via CoA ligation,Butanoate metabolism,Citrate cycle (TCA cycle),Oxidative phosphorylation,Reductive carboxylate cycle (CO2 fixation)	Biodegradation of Xenobiotics,Carbohydrate Metabolism,Energy Metabolism	METABOLIC	Name~Jose Luis Lavin~joluito@gmail.com~2013-05-14~SDHD|Description~Jose Luis Lavin~joluito@gmail.com~2013-05-14~Membrane anchor subunit of succinate dehydrogenase (Sdh1p, Sdh2p, Sdh3p, Sdh4p), which couples the oxidation of succinate to the transfer of electrons to ubiquinone |Defline~Jose Luis Lavin~joluito@gmail.com~2013-05-14~SDHD, Membrane anchor subunit of succinate dehydrogenase (Sdh1p, Sdh…
180713	-0.0143458	no	-0.21385	no	-0.103604	no	0.144624	no	12.4108	12.5349	14.3938	30.143	32.3873	27.2679	0.972686	0.561782	0.773593	0.683527	scaffold_07	1915673	1916824	+	5	IPR000744~NSF attachment protein	HMMPfam~PF02071~NSF|FPrintScan~PR00448~NSFATTACHMNT|superfamily~SSF48452~TPR-like	GO:0005783~endoplasmic reticulum~The irregular network of unit membranes, visible only by electron microscopy, that occurs in the cytoplasm of many eukaryotic cells. The membranes form a complex meshwork of tubular channels, which are often expanded into slitlike cavities called cisternae. The ER takes two forms, rough (or granular), with ribosomes adhering to the outer surface, and smooth (with …	KOG1586	Protein required for fusion of vesicles in vesicular transport, alpha-SNAP	Intracellular trafficking, secretion, and vesicular transport	CELLULAR PROCESSES AND SIGNALING	.	.	.	.	.	.	.	Name~Angel Dominguez~ado@usal.es~2010-02-09~SEC17|Description~Angel Dominguez~ado@usal.es~2010-02-09~Peripheral membrane protein required for vesicular transport between ER and Golgi and for the 'priming' step in homotypic vacuole fusion, part of the cis-SNARE complex; has similarity to alpha-SNAP
156350	-0.0712595	no	-0.362753	no	0.0925554	no	-0.0446104	no	44.5653	46.8218	57.3056	92.7647	87.0003	95.6779	0.810985	0.135441	0.775487	0.897338	scaffold_05	337555	338692	-	4	IPR000744~NSF attachment protein	HMMPfam~PF02071~NSF|FPrintScan~PR00448~NSFATTACHMNT|superfamily~SSF48452~TPR-like	GO:0005783~endoplasmic reticulum~The irregular network of unit membranes, visible only by electron microscopy, that occurs in the cytoplasm of many eukaryotic cells. The membranes form a complex meshwork of tubular channels, which are often expanded into slitlike cavities called cisternae. The ER takes two forms, rough (or granular), with ribosomes adhering to the outer surface, and smooth (with …	KOG1586	Protein required for fusion of vesicles in vesicular transport, alpha-SNAP	Intracellular trafficking, secretion, and vesicular transport	CELLULAR PROCESSES AND SIGNALING	.	.	.	.	.	.	.	Name~Angel Dominguez~ado@usal.es~2010-02-09~SEC17 Paralog|Description~Angel Dominguez~ado@usal.es~2010-02-09~SEC17 Paralog
133469	0.224277	no	0.729842	no	0.216016	no	1.12983	no	34.4498	29.4898	20.7722	46.6673	40.1777	21.3256	0.704257	0.217755	0.721226	0.0722997	scaffold_05	2032396	2032769	-	2	IPR001789~Signal transduction response regulator, receiver region|IPR011006~CheY-like	BlastProDom~PD000039~MCS4_SCHPO_P87323;|HMMPfam~PF00072~Response_reg|ProfileScan~PS50110~RESPONSE_REGULATORY|HMMSmart~SM00448~no description|superfamily~SSF52172~CheY-like	GO:0000156~two-component response regulator activity~Alters the level of transcription of target genes, usually by binding to a transcription factor, when phosphorylated by a sensor that detects the presence of a particular signal substance outside the cell.|GO:0000160~two-component signal transduction system (phosphorelay)~A conserved series of molecular signals found in prokaryotes and eukaryot…	KOG0519	Sensory transduction histidine kinase	Signal transduction mechanisms	CELLULAR PROCESSES AND SIGNALING	.	.	.	.	.	.	.	Name~Jose Luis Lavin~joluito@gmail.com~2013-05-12~SKN7|Description~Jose Luis Lavin~joluito@gmail.com~2013-05-12~SKN7 Signal transduction response regulator, receiver region |Defline~Jose Luis Lavin~joluito@gmail.com~2013-05-12~SKN7 Signal transduction response regulator, receiver region |ISS~Jose Luis Lavin~joluito@gmail.com~2013-05-12~GO:0000156~two-component response regulator activity~Alters t…
138505	0.851645	yes	0.233084	no	0.506447	no	1.21482	yes	58.5131	32.4252	49.7838	26.7867	18.8566	11.5404	0.0174318	0.529401	0.375579	0.0487412	scaffold_02	4466068	4466541	-	2	IPR001789~Signal transduction response regulator, receiver region|IPR011006~CheY-like	BlastProDom~PD000039~MCS4_SCHPO_P87323;|HMMPfam~PF00072~Response_reg|ProfileScan~PS50110~RESPONSE_REGULATORY|HMMSmart~SM00448~no description|superfamily~SSF52172~CheY-like	GO:0000156~two-component response regulator activity~Alters the level of transcription of target genes, usually by binding to a transcription factor, when phosphorylated by a sensor that detects the presence of a particular signal substance outside the cell.|GO:0000160~two-component signal transduction system (phosphorelay)~A conserved series of molecular signals found in prokaryotes and eukaryot…	KOG0519	Sensory transduction histidine kinase	Signal transduction mechanisms	CELLULAR PROCESSES AND SIGNALING	.	.	.	.	.	.	.	Name~Jose Luis Lavin~joluito@gmail.com~2013-05-12~SKN7|Description~Jose Luis Lavin~joluito@gmail.com~2013-05-12~SKN7 Signal transduction response regulator, receiver region |Defline~Jose Luis Lavin~joluito@gmail.com~2013-05-12~SKN7 Signal transduction response regulator, receiver region |ISS~Jose Luis Lavin~joluito@gmail.com~2013-05-12~KOG0519~KOGnitor|ISS~Jose Luis Lavin~joluito@gmail.com~2013-0…
123910	0.478451	no	0.400726	no	0.0704104	no	-0.627325	no	73.1388	52.4952	55.4009	103.607	98.6717	160.041	0.312972	0.391441	0.890243	0.102521	scaffold_01	3530886	3531232	+	2	IPR001789~Signal transduction response regulator, receiver region|IPR011006~CheY-like	BlastProDom~PD000039~MCS4_SCHPO_P87323;|HMMPfam~PF00072~Response_reg|ProfileScan~PS50110~RESPONSE_REGULATORY|HMMSmart~SM00448~no description|superfamily~SSF52172~CheY-like	GO:0000156~two-component response regulator activity~Alters the level of transcription of target genes, usually by binding to a transcription factor, when phosphorylated by a sensor that detects the presence of a particular signal substance outside the cell.|GO:0000160~two-component signal transduction system (phosphorelay)~A conserved series of molecular signals found in prokaryotes and eukaryot…	KOG0519	Sensory transduction histidine kinase	Signal transduction mechanisms	CELLULAR PROCESSES AND SIGNALING	.	.	.	.	.	.	.	Name~Jose Luis Lavin~joluito@gmail.com~2013-05-12~SSK1|Description~Jose Luis Lavin~joluito@gmail.com~2013-05-12~SSK1 Signal transduction response regulator, receiver region |Description~Jose Luis Lavin~joluito@gmail.com~2013-05-12~SSK1 Signal transduction response regulator, receiver region |Defline~Jose Luis Lavin~joluito@gmail.com~2013-05-12~SSK1 Signal transduction response regulator, receiver…
143260	0.219241	no	-0.132089	no	0.435517	no	0.726714	yes	11.595	9.96031	12.7067	10.037	7.42164	6.06514	0.388986	0.631374	0.101756	0.00510961	scaffold_04	1938616	1945658	+	8	IPR000719~Protein kinase, core|IPR001789~Signal transduction response regulator, receiver region|IPR017442~Serine/threonine protein kinase-related|IPR003661~Signal transduction histidine kinase, subgroup 1, dimerisation and phosphoacceptor region|IPR003018~GAF|IPR003594~ATP-binding region, ATPase-like|IPR004358~Signal transduction histidine kinase-related protein, C-terminal|IPR005467~Signal tran…	BlastProDom~PD000001~Q12741_BLAEM_Q12741;|BlastProDom~PD000039~MCS4_SCHPO_P87323;|HMMPfam~PF00069~Pkinase|HMMPfam~PF00072~Response_reg|HMMPfam~PF00512~HisKA|HMMPfam~PF01590~GAF|HMMPfam~PF02518~HATPase_c|FPrintScan~PR00344~BCTRLSENSOR|ProfileScan~PS50011~PROTEIN_KINASE_DOM|ProfileScan~PS50109~HIS_KIN|ProfileScan~PS50110~RESPONSE_REGULATORY|HMMSmart~SM00220~no description|HMMSmart~SM00387~no descri…	GO:0004672~protein kinase activity~Catalysis of the phosphorylation of an amino acid residue in a protein, usually according to the reaction: a protein + ATP = a phosphoprotein + ADP.|GO:0005524~ATP binding~Interacting selectively and non-covalently with ATP, adenosine 5'-triphosphate, a universally important coenzyme and enzyme regulator.|GO:0006468~protein amino acid phosphorylation~The process…	KOG0519	Sensory transduction histidine kinase	Signal transduction mechanisms	CELLULAR PROCESSES AND SIGNALING	Phosphotransferases with a nitrogenous group as acceptor.	\N	\N	\N	Type II secretion system	SORTING AND DEGRADATION	REGULATORY	Name~Jose Luis Lavin~joluito@gmail.com~2013-05-12~STKc|Description~Jose Luis Lavin~joluito@gmail.com~2013-05-12~Ser-Thr Kinase,signal transducer activity,Mediates the transfer of a signal from the outside to the inside of a cell by means other than the introduction of the signal molecule itself into the cell |Defline~Jose Luis Lavin~joluito@gmail.com~2013-05-12~Ser-Thr Kinase,signal transducer ac…
144072	0.0363194	no	-0.55308	yes	0.159035	no	-0.102328	no	15.3213	14.9404	22.4797	9.34758	8.37191	10.0347	0.923399	0.0452854	0.737795	0.831983	scaffold_05	4641	5825	-	2	IPR002110~Ankyrin|IPR003163~DNA-binding, yeast|IPR016144~Mlu1-box-binding protein, DNA-binding	HMMPfam~PF00023~Ank|HMMPfam~PF02292~APSES|FPrintScan~PR01415~ANKYRIN|ProfileScan~PS50088~ANK_REPEAT|ProfileScan~PS50297~ANK_REP_REGION|HMMSmart~SM00248~no description|superfamily~SSF48403~Ankyrin repeat|superfamily~SSF54616~DNA-binding domain of Mlu1-box binding protein MBP1	GO:0003677~DNA binding~Any molecular function by which a gene product interacts selectively with DNA (deoxyribonucleic acid).|GO:0003700~sequence-specific DNA binding transcription factor activity~Interacting selectively and non-covalently with a specific DNA sequence in order to modulate transcription. The transcription factor may or may not also interact selectively with a protein or macromolec…	KOG0504	FOG: Ankyrin repeat	General function prediction only	POORLY CHARACTERIZED	.	.	.	.	.	.	.	Defline~Ekaterina Shelest~ekaterina.shelest@hki-jena.de~2014-11-18~APSES-type HTH transcription regulator
146618	0.498699	yes	-0.0266226	no	-0.0949122	no	-0.307147	no	18.0183	12.7523	18.3538	22.3534	23.8734	27.6569	0.0372852	0.931259	0.767892	0.270719	scaffold_06	2313534	2315923	-	4	IPR002110~Ankyrin|IPR003163~DNA-binding, yeast|IPR016144~Mlu1-box-binding protein, DNA-binding	HMMPfam~PF00023~Ank|HMMPfam~PF02292~APSES|FPrintScan~PR01415~ANKYRIN|ProfileScan~PS50088~ANK_REPEAT|ProfileScan~PS50297~ANK_REP_REGION|HMMSmart~SM00248~no description|superfamily~SSF48403~Ankyrin repeat|superfamily~SSF54616~DNA-binding domain of Mlu1-box binding protein MBP1	GO:0003677~DNA binding~Any molecular function by which a gene product interacts selectively with DNA (deoxyribonucleic acid).|GO:0003700~sequence-specific DNA binding transcription factor activity~Interacting selectively and non-covalently with a specific DNA sequence in order to modulate transcription. The transcription factor may or may not also interact selectively with a protein or macromolec…	KOG4674	Uncharacterized conserved coiled-coil protein	Function unknown	POORLY CHARACTERIZED	.	.	.	.	.	.	.	Defline~Ekaterina Shelest~ekaterina.shelest@hki-jena.de~2014-11-18~APSES-type HTH transcription regulator
155179	-0.230635	no	-0.0560337	no	-0.225454	no	-0.463139	no	50.4258	59.1672	52.4229	35.5259	41.5349	48.9738	0.456059	0.878662	0.590504	0.207639	scaffold_02	705473	706115	-	3	IPR004600~Transcription factor Tfb4	HMMPfam~PF03850~Tfb4	GO:0000439~core TFIIH complex~The 5 subunit core of TFIIH that has tightly associated subunits and is found in both the general transcription factor holo-TFIIH and in the nucleotide-excision repair factor 3 complex. In S. cerevisiae, it is composed of Rad3, Tfb1, Tfb2, Ssl1, Tfb4. In humans, it is composed of XPD, p62, p55, p44, p34.|GO:0006281~DNA repair~The process of restoring DNA after damage…	KOG2487	RNA polymerase II transcription initiation/nucleotide excision repair factor TFIIH, subunit TFB4	Replication, recombination and repair,Transcription	INFORMATION STORAGE AND PROCESSING	.	.	.	.	.	.	.	.
106349	0.769636	yes	0.226287	no	-0.0879028	no	-0.104858	no	23.916	14.0283	20.4442	14.0588	14.942	15.1186	0.0011012	0.392601	0.812853	0.773561	scaffold_02	391113	393206	+	8	.	.	.	KOG2473	RNA polymerase III transcription factor (TF)IIIC subunit	Transcription	INFORMATION STORAGE AND PROCESSING	.	.	.	.	.	.	.	.
154376	0.406684	no	0.157756	no	-0.0841449	no	-0.0627908	no	151.373	114.189	135.694	273.619	290.053	285.791	0.0980641	0.56581	0.809903	0.861094	scaffold_10	249254	253167	-	9	IPR000194~ATPase, F1/V1/A1 complex, alpha/beta subunit, nucleotide-binding|IPR000793~ATPase, F1/V1/A1 complex, alpha/beta subunit, C-terminal|IPR004100~ATPase, F1/V1/A1 complex, alpha/beta subunit, N-terminal|IPR005725~ATPase, V1 complex, subunit A	HMMPfam~PF00006~ATP-synt_ab|HMMPfam~PF00306~ATP-synt_ab_C|HMMPfam~PF02874~ATP-synt_ab_N|ScanRegExp~PS00152~ATPASE_ALPHA_BETA|superfamily~SSF47917~C-terminal domain of alpha and beta subunits of F1 ATP synthase|superfamily~SSF50615~N-terminal domain of alpha and beta subunits of F1 ATP synthase|superfamily~SSF52540~P-loop containing nucleoside triphosphate hydrolases|HMMTigr~TIGR01042~V-ATPase_V1_…	GO:0015078~hydrogen ion transmembrane transporter activity~Catalysis of the transfer of hydrogen ions from one side of a membrane to the other.|GO:0016469~proton-transporting two-sector ATPase complex~A large protein complex that catalyzes the synthesis or hydrolysis of ATP by a rotational mechanism, coupled to the transport of protons across a membrane. The complex comprises a membrane sector (F…	KOG1352	Vacuolar H+-ATPase V1 sector, subunit A	Energy production and conversion	METABOLISM	H(+)-transporting two-sector ATPase.	ATP + H(2)O + H(+)(In) = ADP + phosphate + H(+)(Out).	\N	\N	ATP synthesis,Flagellar assembly,Type III secretion system	Energy Metabolism,SORTING AND DEGRADATION,\N	METABOLIC,REGULATORY,\N	.
156123	1.24756	yes	1.31747	yes	-1.26459	yes	-5.19515	yes	97.7811	41.1816	39.2336	87.0906	209.243	3190.56	0.000209953	0.000209953	0.000209953	0.000209953	scaffold_04	2075030	2075931	+	3	IPR007087~Zinc finger, C2H2-type|IPR015880~Zinc finger, C2H2-like	HMMPfam~PF00096~zf-C2H2|ScanRegExp~PS00028~ZINC_FINGER_C2H2_1|ProfileScan~PS50157~ZINC_FINGER_C2H2_2|HMMSmart~SM00355~no description|superfamily~SSF57667~C2H2 and C2HC zinc fingers	GO:0003676~nucleic acid binding~Interacting selectively and non-covalently with any nucleic acid.|GO:0005622~intracellular~The living contents of a cell; the matter contained within (but not including) the plasma membrane, usually taken to exclude large vacuoles and masses of secretory or ingested material. In eukaryotes it includes the nucleus and cytoplasm.|GO:0008270~zinc ion binding~Interacti…	KOG1721	FOG: Zn-finger	General function prediction only	POORLY CHARACTERIZED	.	.	.	.	.	.	.	Defline~Ekaterina Shelest~ekaterina.shelest@hki-jena.de~2014-11-18~C2H2-type Zinc finger transcription factor
9772	-0.0146068	no	-0.467215	yes	0.144275	no	0.217363	no	15.3073	15.4631	21.1614	28.9498	26.1948	24.9008	0.961177	0.0462856	0.656433	0.488615	scaffold_07	1769219	1775168	-	8	IPR000904~SEC7-like|IPR015403~Protein of unknown function DUF1981, SEC7 associated|IPR016024~Armadillo-type fold	HMMPfam~PF01369~Sec7|HMMPfam~PF09324~DUF1981|ProfileScan~PS50190~SEC7|HMMSmart~SM00222~no description|superfamily~SSF48371~ARM repeat|superfamily~SSF48425~Sec7 domain	GO:0005086~ARF guanyl-nucleotide exchange factor activity~Stimulates the exchange of guanyl nucleotides associated with the GTPase ARF. Under normal cellular physiological conditions, the concentration of GTP is higher than that of GDP, favoring the replacement of GDP by GTP in association with the GTPase.|GO:0005622~intracellular~The living contents of a cell; the matter contained within (but no…	KOG0929	Guanine nucleotide exchange factor	Intracellular trafficking, secretion, and vesicular transport	CELLULAR PROCESSES AND SIGNALING	.	.	.	.	.	.	.	.
9808	0.136193	no	-0.877703	yes	-0.238945	no	0.598719	no	2.15307	1.95911	3.95615	2.14536	2.5318	1.41667	0.744619	0.00592924	0.578481	0.171073	scaffold_02	1832776	1838696	-	14	IPR006134~DNA-directed DNA polymerase, family B, conserved region|IPR006133~DNA-directed DNA polymerase, family B, exonuclease|IPR006172~DNA-directed DNA polymerase, family B|IPR012337~Polynucleotidyl transferase, Ribonuclease H fold|IPR004578~DNA-directed DNA polymerase, family B, pol2	HMMPfam~PF00136~DNA_pol_B|HMMPfam~PF03104~DNA_pol_B_exo|FPrintScan~PR00106~DNAPOLB|ScanRegExp~PS00116~DNA_POLYMERASE_B|HMMSmart~SM00486~no description|superfamily~SSF53098~Ribonuclease H-like|superfamily~SSF56672~DNA/RNA polymerases|HMMTigr~TIGR00592~pol2: DNA polymerase (pol2)	GO:0000166~nucleotide binding~Interacting selectively and non-covalently with a nucleotide, any compound consisting of a nucleoside that is esterified with (ortho)phosphate or an oligophosphate at any hydroxyl group on the ribose or deoxyribose moiety.|GO:0003677~DNA binding~Any molecular function by which a gene product interacts selectively with DNA (deoxyribonucleic acid).|GO:0003887~DNA-direc…	KOG0968	DNA polymerase zeta, catalytic subunit	Replication, recombination and repair	INFORMATION STORAGE AND PROCESSING	DNA-directed DNA polymerase.	N deoxynucleoside triphosphate = N diphosphate + {DNA}(N).	\N	\N	DNA polymerase,Purine metabolism,Pyrimidine metabolism	Nucleotide Metabolism,REPLICATION AND REPAIR	METABOLIC,REGULATORY	.
10078	-0.37473	no	-0.605906	yes	-0.0672585	no	0.194546	no	11.9989	15.5577	18.2615	35.7044	37.4084	31.2002	0.130817	0.00830103	0.846115	0.52404	scaffold_02	2826162	2829371	-	7	IPR001781~Zinc finger, LIM-type|IPR000198~RhoGAP|IPR008936~Rho GTPase activation protein	BlastProDom~PD000094~Q9U628_DICDI_Q9U628;|HMMPfam~PF00412~LIM|HMMPfam~PF00620~RhoGAP|ScanRegExp~PS00478~LIM_DOMAIN_1|ProfileScan~PS50023~LIM_DOMAIN_2|ProfileScan~PS50238~RHOGAP|HMMSmart~SM00132~no description|HMMSmart~SM00324~no description|superfamily~SSF48350~GTPase activation domain, GAP|superfamily~SSF57716~Glucocorticoid receptor-like (DNA-binding domain)	GO:0008270~zinc ion binding~Interacting selectively and non-covalently with zinc (Zn) ions.|GO:0005622~intracellular~The living contents of a cell; the matter contained within (but not including) the plasma membrane, usually taken to exclude large vacuoles and masses of secretory or ingested material. In eukaryotes it includes the nucleus and cytoplasm.|GO:0007165~signal transduction~The process …	KOG1703	Adaptor protein Enigma and related PDZ-LIM proteins	Cytoskeleton,Signal transduction mechanisms	CELLULAR PROCESSES AND SIGNALING	.	.	.	.	.	.	.	.
10111	0.177189	no	-0.000783133	no	-0.0811023	no	0.0232413	no	41.8398	37.0042	41.8625	50.3684	53.281	49.5635	0.50947	0.997452	0.81429	0.948696	scaffold_03	4235610	4238799	-	4	IPR000569~HECT	HMMPfam~PF00632~HECT|ProfileScan~PS50237~HECT|HMMSmart~SM00119~no description|superfamily~SSF56204~Hect, E3 ligase catalytic domain	GO:0004842~ubiquitin-protein ligase activity~Catalysis of the reaction: ATP + ubiquitin + protein lysine = AMP + diphosphate + protein N-ubiquityllysine.|GO:0005622~intracellular~The living contents of a cell; the matter contained within (but not including) the plasma membrane, usually taken to exclude large vacuoles and masses of secretory or ingested material. In eukaryotes it includes the nucl…	KOG0939	E3 ubiquitin-protein ligase/Putative upstream regulatory element binding protein	Posttranslational modification, protein turnover, chaperones,Transcription	CELLULAR PROCESSES AND SIGNALING,INFORMATION STORAGE AND PROCESSING	Ubiquitin--protein ligase.	ATP + ubiquitin + protein lysine = AMP + diphosphate + protein N-ubiquityllysine.	\N	\N	\N	\N	\N	.
10840	0.159083	no	0.152408	no	0.0876171	no	0.398125	no	37.5107	33.5943	33.7501	62.6453	58.954	47.538	0.549928	0.572677	0.787358	0.148215	scaffold_04	3577803	3579648	-	5	IPR013057~Amino acid transporter, transmembrane	HMMPfam~PF01490~Aa_trans	.	KOG1304	Amino acid transporters	Amino acid transport and metabolism	METABOLISM	.	.	.	.	.	.	.	.
10946	-0.160546	no	-0.346102	no	0.305738	no	0.144606	no	13.12	14.6643	16.6771	27.7779	22.4731	25.1286	0.596114	0.201598	0.294033	0.652301	scaffold_06	390049	392097	+	5	IPR000330~SNF2-related|IPR001650~DNA/RNA helicase, C-terminal|IPR000953~Chromo domain|IPR000215~Protease inhibitor I4, serpin|IPR014021~Helicase, superfamily 1 and 2, ATP-binding|IPR014001~DEAD-like helicase, N-terminal	HMMPfam~PF00176~SNF2_N|HMMPfam~PF00271~Helicase_C|HMMPfam~PF00385~Chromo|ScanRegExp~PS00284~SERPIN|ProfileScan~PS50013~CHROMO_2|ProfileScan~PS51192~HELICASE_ATP_BIND_1|ProfileScan~PS51194~HELICASE_CTER|HMMSmart~SM00487~no description|HMMSmart~SM00490~no description|superfamily~SSF52540~P-loop containing nucleoside triphosphate hydrolases	GO:0003677~DNA binding~Any molecular function by which a gene product interacts selectively with DNA (deoxyribonucleic acid).|GO:0005524~ATP binding~Interacting selectively and non-covalently with ATP, adenosine 5'-triphosphate, a universally important coenzyme and enzyme regulator.|GO:0003676~nucleic acid binding~Interacting selectively and non-covalently with any nucleic acid.|GO:0004386~helica…	KOG0384	Chromodomain-helicase DNA-binding protein	Transcription	INFORMATION STORAGE AND PROCESSING	.	.	.	.	.	.	.	.
10987	0.215044	no	-0.064617	no	0.0626257	no	-0.192107	no	27.2621	23.4868	28.5109	21.6134	20.6953	24.6919	0.397052	0.82792	0.85515	0.525393	scaffold_05	496235	498589	+	5	IPR001440~Tetratricopeptide TPR-1|IPR013026~Tetratricopeptide region	HMMPfam~PF00515~TPR_1|ProfileScan~PS50005~TPR|ProfileScan~PS50293~TPR_REGION|HMMSmart~SM00028~no description|superfamily~SSF48452~TPR-like	.	KOG2002	TPR-containing nuclear phosphoprotein that regulates K(+) uptake	Inorganic ion transport and metabolism	METABOLISM	.	.	.	.	.	.	.	.
11140	0.0333651	no	-0.103314	no	0.0531661	no	0.659976	no	11.6262	11.3604	12.4893	9.04006	8.71298	5.72135	0.931336	0.781851	0.912163	0.117269	scaffold_03	4164131	4165545	-	2	IPR001279~Beta-lactamase-like|IPR011108~RNA-metabolising metallo-beta-lactamase	HMMPfam~PF00753~Lactamase_B|HMMPfam~PF07521~RMMBL|superfamily~SSF56281~Metallo-hydrolase/oxidoreductase	GO:0016787~hydrolase activity~Catalysis of the hydrolysis of various bonds, e.g. C-O, C-N, C-C, phosphoric anhydride bonds, etc. Hydrolase is the systematic name for any enzyme of EC class 3.	KOG1136	Predicted cleavage and polyadenylation specificity factor (CPSF subunit)	RNA processing and modification	INFORMATION STORAGE AND PROCESSING	.	.	.	.	.	.	.	.
11289	0.790174	yes	0.583551	yes	0.152139	no	0.566846	no	94.2669	54.5121	62.9061	10.2421	9.21703	6.91435	0.000759832	0.00970273	0.757947	0.211182	scaffold_03	1736750	1738165	-	2	IPR013057~Amino acid transporter, transmembrane	HMMPfam~PF01490~Aa_trans	.	KOG1304	Amino acid transporters	Amino acid transport and metabolism	METABOLISM	.	.	.	.	.	.	.	.
11639	-0.568408	yes	-0.822624	yes	-0.00813947	no	1.17685	yes	51.8761	76.9263	91.749	59.0334	59.3674	26.1114	0.0161513	0.000209953	0.980373	0.000209953	scaffold_04	3890040	3892129	-	7	IPR012301~Malic enzyme, N-terminal|IPR012302~Malic enzyme, NAD-binding|IPR001891~Malic oxidoreductase|IPR015884~Malic enzyme, conserved site|IPR016040~NAD(P)-binding	HMMPfam~PF00390~malic|HMMPfam~PF03949~Malic_M|FPrintScan~PR00072~MALOXRDTASE|ScanRegExp~PS00331~MALIC_ENZYMES|superfamily~SSF51735~NAD(P)-binding Rossmann-fold domains|superfamily~SSF53223~Aminoacid dehydrogenase-like, N-terminal domain	GO:0016616~oxidoreductase activity, acting on the CH-OH group of donors, NAD or NADP as acceptor~Catalysis of an oxidation-reduction (redox) reaction in which a CH-OH group acts as a hydrogen or electron donor and reduces NAD+ or NADP.|GO:0051287~NAD or NADH binding~Interacting selectively and non-covalently with nicotinamide adenine dinucleotide, a coenzyme involved in many redox and biosyntheti…	KOG1257	NADP+-dependent malic enzyme	Energy production and conversion	METABOLISM	.	.	.	.	.	.	.	.
11770	0.201086	no	-0.231055	no	0.0648259	no	-1.114	yes	96.2615	83.7375	112.981	75.6759	72.3508	163.796	0.445888	0.366438	0.848549	0.000209953	scaffold_08	1882691	1884290	-	5	IPR000719~Protein kinase, core|IPR017442~Serine/threonine protein kinase-related|IPR017441~Protein kinase ATP binding, conserved site|IPR008271~Serine/threonine protein kinase, active site|IPR001245~Tyrosine protein kinase|IPR002290~Serine/threonine protein kinase|IPR011009~Protein kinase-like	BlastProDom~PD000001~Q12741_BLAEM_Q12741;|HMMPfam~PF00069~Pkinase|ScanRegExp~PS00107~PROTEIN_KINASE_ATP|ScanRegExp~PS00108~PROTEIN_KINASE_ST|ProfileScan~PS50011~PROTEIN_KINASE_DOM|HMMSmart~SM00219~no description|HMMSmart~SM00220~no description|superfamily~SSF56112~Protein kinase-like (PK-like)	GO:0004672~protein kinase activity~Catalysis of the phosphorylation of an amino acid residue in a protein, usually according to the reaction: a protein + ATP = a phosphoprotein + ADP.|GO:0005524~ATP binding~Interacting selectively and non-covalently with ATP, adenosine 5'-triphosphate, a universally important coenzyme and enzyme regulator.|GO:0006468~protein amino acid phosphorylation~The process…	KOG0032	Ca2+/calmodulin-dependent protein kinase, EF-Hand protein superfamily	Signal transduction mechanisms	CELLULAR PROCESSES AND SIGNALING	Phosphotransferases with an alcohol group as acceptor.	\N	\N	\N	Benzoate degradation via CoA ligation,Inositol phosphate metabolism,Nicotinate and nicotinamide metabolism,Sphingoglycolipid metabolism,Starch and sucrose metabolism	Biodegradation of Xenobiotics,Metabolism of Cofactors and Vitamins,Metabolism of Complex Carbohydrates,Metabolism of Complex Lipids	METABOLIC	.
11833	0.687235	yes	0.338324	no	-9.99	no	-9.99	no	29.2355	18.1565	23.1241	0	0.178204	0.382578	0.0100816	0.237192	1	1	scaffold_05	2496132	2497781	-	3	.	.	.	.	.	.	.	.	.	.	.	.	.	.	.
12081	-0.0818886	no	-1.09942	yes	0.257365	no	1.00105	yes	2.74899	2.90954	5.89024	60.5626	50.6676	30.2593	0.899089	0.020984	0.384493	0.000209953	scaffold_07	1403976	1405668	-	6	IPR001128~Cytochrome P450|IPR002403~Cytochrome P450, E-class, group IV	HMMPfam~PF00067~p450|FPrintScan~PR00385~P450|FPrintScan~PR00465~EP450IV|ScanRegExp~PS00086~CYTOCHROME_P450|superfamily~SSF48264~Cytochrome P450	GO:0004497~monooxygenase activity~Catalysis of the incorporation of one atom from molecular oxygen into a compound and the reduction of the other atom of oxygen to water.|GO:0005506~iron ion binding~Interacting selectively and non-covalently with iron (Fe) ions.|GO:0006118~electron transport~OBSOLETE. The transport of electrons from an electron donor to an electron acceptor.|GO:0020037~heme bindi…	KOG0157	Cytochrome P450 CYP4/CYP19/CYP26 subfamilies	Lipid transport and metabolism,Secondary metabolites biosynthesis, transport and catabolism	METABOLISM	Leukotriene-B4 20-monooxygenase.	(6Z,8E,10E,14Z)-(5S,12R)-5,12-dihydroxyicosa-6,8,10,14-tetraenoate + NADPH + O(2) = (6Z,8E,10E,14Z)-(5S,12R)-5,12,20-trihydroxyicosa- 6,8,10,14-tetraenoate + NADP(+) + H(2)O.	Heme-thiolate.	\N	Prostaglandin and leukotriene metabolism	Metabolism of Complex Lipids	METABOLIC	.
12145	-0.0161577	no	-3.75811	no	-9.99	no	-9.99	no	0.11862	0.119956	1.60495	0	0.0201687	0.0459594	1	1	1	1	scaffold_08	29853	31662	-	8	IPR002509~Polysaccharide deacetylase|IPR011330~Glycoside hydrolase/deacetylase, beta/alpha-barrel	HMMPfam~PF01522~Polysacc_deac_1|superfamily~SSF88713~Glycoside hydrolase/deacetylase	GO:0005975~carbohydrate metabolic process~The chemical reactions and pathways involving carbohydrates, any of a group of organic compounds based of the general formula Cx(H2O)y. Includes the formation of carbohydrate derivatives by the addition of a carbohydrate residue to another molecule.|GO:0016810~hydrolase activity, acting on carbon-nitrogen (but not peptide) bonds~Catalysis of the hydrolysi…	.	.	.	.	.	.	.	.	.	.	.	.
12399	0.23558	no	-0.0395799	no	0.12953	no	-0.0530211	no	78.0985	66.3325	80.2708	49.7006	45.4328	51.5612	0.356589	0.896288	0.68884	0.879826	scaffold_06	3133820	3134874	-	2	IPR000649~Initiation factor 2B related	HMMPfam~PF01008~IF-2B|superfamily~SSF100950~NagB/RpiA/CoA transferase-like	GO:0044237~cellular metabolic process~The chemical reactions and pathways by which individual cells transform chemical substances.	KOG1467	Translation initiation factor 2B, delta subunit (eIF-2Bdelta/GCD2)	Translation, ribosomal structure and biogenesis	INFORMATION STORAGE AND PROCESSING	.	.	.	.	.	.	.	.
12464	0.028631	no	0.348989	no	-0.349439	no	0.0549897	no	24.3269	23.8488	19.0999	65.1018	82.944	62.6671	0.932907	0.211428	0.207452	0.868838	scaffold_10	510456	511831	-	5	IPR002591~Type I phosphodiesterase/nucleotide pyrophosphatase/phosphate transferase|IPR017850~Alkaline-phosphatase-like, core domain	HMMPfam~PF01663~Phosphodiest|superfamily~SSF53649~Alkaline phosphatase-like	GO:0003824~catalytic activity~Catalysis of a biochemical reaction at physiological temperatures. In biologically catalyzed reactions, the reactants are known as substrates, and the catalysts are naturally occurring macromolecular substances known as enzymes. Enzymes possess specific binding sites for substrates, and are usually composed wholly or largely of protein, but RNA that has catalytic act…	KOG2645	Type I phosphodiesterase/nucleotide pyrophosphatase	General function prediction only	POORLY CHARACTERIZED	Acting on ester bonds.	\N	\N	\N	\N	\N	\N	.
12518	0.549919	no	0.367007	no	0.133298	no	-0.279415	no	16.8813	11.5309	13.0896	42.0158	38.3077	50.9947	0.113363	0.30313	0.704257	0.364896	scaffold_04	1293797	1295187	+	7	IPR000326~Phosphatidic acid phosphatase type 2/haloperoxidase	HMMPfam~PF01569~PAP2|HMMSmart~SM00014~no description|superfamily~SSF48317~Acid phosphatase/Vanadium-dependent haloperoxidase	GO:0003824~catalytic activity~Catalysis of a biochemical reaction at physiological temperatures. In biologically catalyzed reactions, the reactants are known as substrates, and the catalysts are naturally occurring macromolecular substances known as enzymes. Enzymes possess specific binding sites for substrates, and are usually composed wholly or largely of protein, but RNA that has catalytic act…	KOG2822	Sphingoid base-phosphate phosphatase	Lipid transport and metabolism	METABOLISM	Phosphoric monoester hydrolases.	\N	\N	\N	Aminosugars metabolism,Nicotinate and nicotinamide metabolism,Porphyrin and chlorophyll metabolism,Riboflavin metabolism,Thiamine metabolism,Vitamin B6 metabolism	Metabolism of Cofactors and Vitamins,Metabolism of Complex Carbohydrates	METABOLIC	.
12667	0.168559	no	0.178464	no	0.252293	no	-1.14372	yes	223.321	198.695	197.336	74.5623	62.5996	164.746	0.544284	0.513098	0.376357	0.000209953	scaffold_01	534848	536507	+	7	IPR006043~Xanthine/uracil/vitamin C permease|IPR006042~Xanthine/uracil permease	HMMPfam~PF00860~Xan_ur_permease|HMMTigr~TIGR00801~ncs2: uracil-xanthine permease	GO:0005215~transporter activity~Enables the directed movement of substances (such as macromolecules, small molecules, ions) into, out of or within a cell, or between cells.|GO:0006810~transport~The directed movement of substances (such as macromolecules, small molecules, ions) into, out of or within a cell, or between cells, or within a multicellular organism by means of some agent such as a tran…	KOG1292	Xanthine/uracil transporters	Nucleotide transport and metabolism	METABOLISM	.	.	.	.	.	.	.	.
12886	-0.50122	no	0.576667	no	1.13994	no	0.266954	no	1.91726	2.71371	1.28555	1.01662	0.461319	0.844883	0.530319	0.550473	1	1	scaffold_04	458187	459305	+	4	IPR001313~Pumilio RNA-binding region|IPR016024~Armadillo-type fold	HMMPfam~PF00806~PUF|ProfileScan~PS50302~PUM|ProfileScan~PS50303~PUM_HD|HMMSmart~SM00025~no description|superfamily~SSF48371~ARM repeat	GO:0003723~RNA binding~Interacting selectively and non-covalently with an RNA molecule or a portion thereof.|GO:0005488~binding~The selective, non-covalent, often stoichiometric, interaction of a molecule with one or more specific sites on another molecule.	KOG2049	Translational repressor MPT5/PUF4 and related RNA-binding proteins (Puf superfamily)	Translation, ribosomal structure and biogenesis	INFORMATION STORAGE AND PROCESSING	.	.	.	.	.	.	.	.
12920	0.190945	no	-0.393052	no	0.495902	no	0.630793	no	8.85921	7.76095	11.6336	13.1965	9.35789	8.52259	0.688819	0.328079	0.267247	0.169189	scaffold_08	1018555	1019856	-	2	IPR004835~Fungal chitin synthase	HMMPfam~PF03142~Chitin_synth_2|superfamily~SSF53448~Nucleotide-diphospho-sugar transferases	GO:0016758~transferase activity, transferring hexosyl groups~Catalysis of the transfer of a hexosyl group from one compound (donor) to another (acceptor).	KOG2571	Chitin synthase/hyaluronan synthase (glycosyltransferases)	Cell wall/membrane/envelope biogenesis	CELLULAR PROCESSES AND SIGNALING	.	.	.	.	.	.	.	Description~Bernard Henrissat~Bernard.Henrissat@afmb.univ-mrs.fr~2014-08-04~GT2|Defline~Bernard Henrissat~Bernard.Henrissat@afmb.univ-mrs.fr~2014-08-04~Glycosyltransferase Family 2 protein
12948	-2.45372	no	-0.839943	no	0.943305	no	0.45369	no	0.141688	0.776203	0.253619	2.48548	1.29255	1.81483	1	1	0.309916	0.618717	scaffold_06	1774242	1775472	-	2	IPR004835~Fungal chitin synthase	HMMPfam~PF03142~Chitin_synth_2	GO:0016758~transferase activity, transferring hexosyl groups~Catalysis of the transfer of a hexosyl group from one compound (donor) to another (acceptor).	KOG2571	Chitin synthase/hyaluronan synthase (glycosyltransferases)	Cell wall/membrane/envelope biogenesis	CELLULAR PROCESSES AND SIGNALING	.	.	.	.	.	.	.	Description~Bernard Henrissat~Bernard.Henrissat@afmb.univ-mrs.fr~2014-08-04~GT2|Defline~Bernard Henrissat~Bernard.Henrissat@afmb.univ-mrs.fr~2014-08-04~Glycosyltransferase Family 2 protein
12966	-0.788288	yes	-0.526103	yes	0.301328	no	0.586225	no	43.9686	75.9349	63.3163	17.6672	14.337	11.7678	0.00040104	0.0232254	0.447376	0.124184	scaffold_02	1455627	1456912	+	2	IPR011701~Major facilitator superfamily MFS-1|IPR007114~Major facilitator superfamily|IPR016196~MFS general substrate transporter	HMMPfam~PF07690~MFS_1|ProfileScan~PS50850~MFS|superfamily~SSF103473~MFS general substrate transporter	GO:0005215~transporter activity~Enables the directed movement of substances (such as macromolecules, small molecules, ions) into, out of or within a cell, or between cells.|GO:0006810~transport~The directed movement of substances (such as macromolecules, small molecules, ions) into, out of or within a cell, or between cells, or within a multicellular organism by means of some agent such as a tran…	KOG2504	Monocarboxylate transporter	Carbohydrate transport and metabolism	METABOLISM	.	.	.	.	.	.	.	.
13035	-0.111146	no	-0.0551511	no	-0.41253	no	0.339956	no	66.6423	71.9794	69.2392	81.6156	108.632	64.4817	0.687353	0.852863	0.131688	0.223484	scaffold_04	2117801	2119124	+	3	IPR006597~Sel1-like	HMMPfam~PF08238~Sel1|HMMSmart~SM00671~no description|superfamily~SSF81901~HCP-like	.	KOG1550	Extracellular protein SEL-1 and related proteins	Cell wall/membrane/envelope biogenesis,Posttranslational modification, protein turnover, chaperones,Signal transduction mechanisms	CELLULAR PROCESSES AND SIGNALING	.	.	.	.	.	.	.	.
13049	-0.2972	no	0.0461746	no	-0.0888733	no	-0.266809	no	40.3308	49.5567	39.0604	19.8578	21.1196	23.8918	0.268164	0.888787	0.848595	0.510422	scaffold_05	1897033	1898203	-	6	IPR008521~Protein of unknown function DUF803|IPR002361~Antenna complex, alpha subunit	HMMPfam~PF05653~DUF803|ScanRegExp~PS00968~ANTENNA_COMP_ALPHA|superfamily~SSF103481~Multidrug resistance efflux transporter EmrE	GO:0016021~integral to membrane~Penetrating at least one phospholipid bilayer of a membrane. May also refer to the state of being buried in the bilayer with no exposure outside the bilayer. When used to describe a protein, indicates that all or part of the peptide sequence is embedded in the membrane.|GO:0019684~photosynthesis, light reaction~The light reactions of photosynthesis, which take plac…	KOG2922	Uncharacterized conserved protein	Function unknown	POORLY CHARACTERIZED	.	.	.	.	.	.	.	.
13087	0.513903	no	0.0647042	no	0.37867	no	0.27403	no	17.4002	12.1858	16.6371	15.0884	11.6052	12.4782	0.119194	0.867222	0.343073	0.509071	scaffold_04	2412623	2413970	-	6	IPR011084~DNA repair metallo-beta-lactamase	HMMPfam~PF07522~DRMBL|superfamily~SSF56281~Metallo-hydrolase/oxidoreductase	.	KOG1361	Predicted hydrolase involved in interstrand cross-link repair	Replication, recombination and repair	INFORMATION STORAGE AND PROCESSING	.	.	.	.	.	.	.	.
13121	0.374623	no	0.161166	no	-0.117414	no	-0.301616	no	79.4472	61.2782	71.0498	83.0307	90.0707	102.337	0.116323	0.533966	0.711768	0.283837	scaffold_05	1247104	1248371	-	7	IPR000504~RNA recognition motif, RNP-1	HMMPfam~PF00076~RRM_1|ProfileScan~PS50102~RRM|HMMSmart~SM00360~no description|superfamily~SSF54928~RNA-binding domain, RBD	GO:0003676~nucleic acid binding~Interacting selectively and non-covalently with any nucleic acid.	KOG0148	Apoptosis-promoting RNA-binding protein TIA-1/TIAR (RRM superfamily)	RNA processing and modification,Translation, ribosomal structure and biogenesis	INFORMATION STORAGE AND PROCESSING	.	.	.	.	.	.	.	.
13159	0.334721	no	0.414824	no	0.671748	yes	0.0134356	no	79.1692	62.7762	59.3857	210.014	131.836	208.068	0.170927	0.0758814	0.0123225	0.970635	scaffold_03	2008840	2010436	-	5	IPR001046~Natural resistance-associated macrophage protein	BlastProDom~PD001861~Q84LR0_LYCES_Q84LR0;|HMMPfam~PF01566~Nramp|FPrintScan~PR00447~NATRESASSCMP|HMMTigr~TIGR01197~nramp: metal ion transporter, metal ion (Mn2	GO:0005215~transporter activity~Enables the directed movement of substances (such as macromolecules, small molecules, ions) into, out of or within a cell, or between cells.|GO:0006810~transport~The directed movement of substances (such as macromolecules, small molecules, ions) into, out of or within a cell, or between cells, or within a multicellular organism by means of some agent such as a tran…	KOG1291	Mn2+ and Fe2+ transporters of the NRAMP family	Inorganic ion transport and metabolism	METABOLISM	.	.	.	.	.	.	.	.
13406	-0.432171	no	-0.812938	no	0.406677	no	0.194167	no	3.08858	4.16731	5.42598	9.75966	7.36229	8.5307	0.457601	0.120892	0.373899	0.688226	scaffold_04	781944	783232	+	5	IPR007676~Ribophorin I	HMMPfam~PF04597~Ribophorin_I	GO:0004579~dolichyl-diphosphooligosaccharide-protein glycotransferase activity~Catalysis of the reaction: dolichyl diphosphooligosaccharide + protein L-asparagine = dolichyl diphosphate + a glycoprotein with the oligosaccharide chain attached by glycosylamine linkage to protein L-asparagine.|GO:0005783~endoplasmic reticulum~The irregular network of unit membranes, visible only by electron microsc…	KOG2291	Oligosaccharyltransferase, alpha subunit (ribophorin I)	Posttranslational modification, protein turnover, chaperones	CELLULAR PROCESSES AND SIGNALING	Dolichyl-diphosphooligosaccharide--protein glycosyltransferase.	Dolichyl diphosphooligosaccharide + protein L-asparagine = dolichyl diphosphate + a glycoprotein with the oligosaccharide chain attached by glycosylamine linkage to protein L-asparagine.	\N	\N	N-Glycans biosynthesis	Metabolism of Complex Carbohydrates	METABOLIC	.
13626	0.530443	yes	0.512371	yes	0.385713	no	0.0375715	no	112.968	78.2128	79.1987	44.6971	34.2112	43.5481	0.0203009	0.0236603	0.186655	0.915076	scaffold_09	632031	633214	+	4	IPR011685~LETM1-like	HMMPfam~PF07766~LETM1	.	KOG1043	Ca2+-binding transmembrane protein LETM1/MRS7	Function unknown	POORLY CHARACTERIZED	.	.	.	.	.	.	.	.
13818	0.176708	no	1.34534	no	0.22149	no	1.44424	yes	3.09461	2.73786	1.21792	15.6018	13.3813	5.73344	0.835033	0.175528	0.633355	0.00920257	scaffold_03	3748569	3749562	-	5	IPR000719~Protein kinase, core|IPR017442~Serine/threonine protein kinase-related|IPR017441~Protein kinase ATP binding, conserved site|IPR008271~Serine/threonine protein kinase, active site|IPR001245~Tyrosine protein kinase|IPR002290~Serine/threonine protein kinase|IPR011009~Protein kinase-like	BlastProDom~PD000001~Q12741_BLAEM_Q12741;|HMMPfam~PF00069~Pkinase|ScanRegExp~PS00107~PROTEIN_KINASE_ATP|ScanRegExp~PS00108~PROTEIN_KINASE_ST|ProfileScan~PS50011~PROTEIN_KINASE_DOM|HMMSmart~SM00219~no description|HMMSmart~SM00220~no description|superfamily~SSF56112~Protein kinase-like (PK-like)	GO:0004672~protein kinase activity~Catalysis of the phosphorylation of an amino acid residue in a protein, usually according to the reaction: a protein + ATP = a phosphoprotein + ADP.|GO:0005524~ATP binding~Interacting selectively and non-covalently with ATP, adenosine 5'-triphosphate, a universally important coenzyme and enzyme regulator.|GO:0006468~protein amino acid phosphorylation~The process…	KOG0586	Serine/threonine protein kinase	General function prediction only	POORLY CHARACTERIZED	Phosphotransferases with an alcohol group as acceptor.	\N	\N	\N	Benzoate degradation via CoA ligation,Inositol phosphate metabolism,Nicotinate and nicotinamide metabolism,Sphingoglycolipid metabolism,Starch and sucrose metabolism	Biodegradation of Xenobiotics,Metabolism of Cofactors and Vitamins,Metabolism of Complex Carbohydrates,Metabolism of Complex Lipids	METABOLIC	.
13897	0.382625	no	0.819053	no	0.10507	no	1.24203	yes	4.86224	3.72953	2.75598	22.3928	20.8199	9.4672	0.480971	0.133408	0.780805	0.00093275	scaffold_02	1118570	1119857	+	4	IPR000195~RabGAP/TBC	HMMPfam~PF00566~TBC|ProfileScan~PS50086~TBC_RABGAP|HMMSmart~SM00164~no description|superfamily~SSF47923~Ypt/Rab-GAP domain of gyp1p	GO:0005097~Rab GTPase activator activity~Increases the rate of GTP hydrolysis by a GTPase of the Rab family.|GO:0005622~intracellular~The living contents of a cell; the matter contained within (but not including) the plasma membrane, usually taken to exclude large vacuoles and masses of secretory or ingested material. In eukaryotes it includes the nucleus and cytoplasm.|GO:0032313~regulation of R…	KOG4436	Predicted GTPase activator NB4S/EVI5 (contains TBC domain)/Calmodulin-binding protein Pollux (contains PTB and TBC domains)	General function prediction only	POORLY CHARACTERIZED	.	.	.	.	.	.	.	.
13924	0.0702915	no	-1.23501	yes	-0.0763406	no	1.61133	yes	3.30302	3.14595	7.77475	21.6464	22.8226	7.08476	0.938689	0.0499098	0.868423	0.00370061	scaffold_02	2815218	2816080	+	2	IPR000195~RabGAP/TBC	HMMPfam~PF00566~TBC|ProfileScan~PS50086~TBC_RABGAP|HMMSmart~SM00164~no description|superfamily~SSF47923~Ypt/Rab-GAP domain of gyp1p	GO:0005097~Rab GTPase activator activity~Increases the rate of GTP hydrolysis by a GTPase of the Rab family.|GO:0005622~intracellular~The living contents of a cell; the matter contained within (but not including) the plasma membrane, usually taken to exclude large vacuoles and masses of secretory or ingested material. In eukaryotes it includes the nucleus and cytoplasm.|GO:0032313~regulation of R…	KOG4436	Predicted GTPase activator NB4S/EVI5 (contains TBC domain)/Calmodulin-binding protein Pollux (contains PTB and TBC domains)	General function prediction only	POORLY CHARACTERIZED	.	.	.	.	.	.	.	.
13978	0.118731	no	-0.407278	no	0.408957	no	1.13939	no	4.2375	3.90272	5.61969	1.69585	1.27726	0.769834	0.842374	0.409664	0.717598	0.334971	scaffold_01	2789107	2790247	+	2	IPR001461~Peptidase A1|IPR001969~Peptidase aspartic, active site|IPR009007~Peptidase aspartic, catalytic	HMMPfam~PF00026~Asp|FPrintScan~PR00792~PEPSIN|ScanRegExp~PS00141~ASP_PROTEASE|superfamily~SSF50630~Acid proteases	GO:0004194~pepsin A activity~OBSOLETE. Catalysis of the hydrolysis of peptide bonds. Preferential cleavage: hydrophobic, preferably aromatic, residues in P1 and P1' positions. Cleaves Phe1-Val2, Gln4-His5, Glu13-Ala14, Ala14-Leu15, Leu15-Tyr16, Tyr16-Leu17, Gly23-Phe24, Phe24-Phe25 and Phe25-Tyr26 bonds in the B chain of insulin.|GO:0006508~proteolysis~The chemical reactions and pathways resultin…	KOG1339	Aspartyl protease	Posttranslational modification, protein turnover, chaperones	CELLULAR PROCESSES AND SIGNALING	Cathepsin E.	Similar to cathepsin D, but slightly broader specificity.	\N	\N	\N	\N	\N	.
14085	-9.99	no	0	no	1.2365	no	0.72802	no	0	0.206006	0	0.589782	0.250304	0.356071	1	1	1	1	scaffold_07	1539664	1540554	-	1	IPR017853~Glycoside hydrolase, catalytic core	superfamily~SSF51445~(Trans)glycosidases	.	.	.	.	.	Glucan 1,3-beta-glucosidase.	Successive hydrolysis of beta-D-glucose units from the non-reducing ends of 1,3-beta-D-glucans, releasing alpha-glucose.	\N	\N	Starch and sucrose metabolism	Metabolism of Complex Carbohydrates	METABOLIC	Description~Bernard Henrissat~Bernard.Henrissat@afmb.univ-mrs.fr~2014-08-04~GH5_9|Defline~Bernard Henrissat~Bernard.Henrissat@afmb.univ-mrs.fr~2014-08-04~Glycoside Hydrolase Family 5 protein
14092	1.09933	no	1.1435	no	-0.894355	no	9.99	no	1.34711	0.628743	0.609785	0.0576178	0.107099	0	1	1	1	1	scaffold_10	69020	70082	-	3	IPR002685~Glycosyl transferase, family 15	HMMPfam~PF01793~Glyco_transf_15|superfamily~SSF53448~Nucleotide-diphospho-sugar transferases	GO:0004377~glycolipid 2-alpha-mannosyltransferase activity~Catalysis of the transfer of an alpha-D-mannosyl residue from GDP-mannose into lipid-linked oligosaccharide, forming an alpha-1,2-D-mannosyl-D-mannose linkage.|GO:0006486~protein amino acid glycosylation~A protein modification process that results in the addition of a sugar unit to a protein amino acid, e.g. the addition of glycan chains …	KOG4472	Glycolipid 2-alpha-mannosyltransferase (alpha-1,2-mannosyltransferase)	Carbohydrate transport and metabolism	METABOLISM	Glycolipid 2-alpha-mannosyltransferase.	Transfers an alpha-D-mannosyl residue from GDP-mannose into lipid-linked oligosaccharide, forming an alpha-1,2-D-mannosyl-D-mannose linkage.	\N	\N	N-Glycans biosynthesis	Metabolism of Complex Carbohydrates	METABOLIC	Description~Bernard Henrissat~Bernard.Henrissat@afmb.univ-mrs.fr~2014-08-04~GT15|Defline~Bernard Henrissat~Bernard.Henrissat@afmb.univ-mrs.fr~2014-08-04~Glycosyltransferase Family 15 protein
14281	0.990617	no	-0.251722	no	-1.02325	no	9.99	no	1.26775	0.638013	1.50942	0.112699	0.22906	0	1	1	1	1	scaffold_05	652270	653310	+	2	IPR015425~Actin-binding FH2|IPR003104~Actin-binding FH2 and DRF autoregulatory	HMMPfam~PF02181~FH2|HMMSmart~SM00498~no description|superfamily~SSF101447~Formin homology 2 domain (FH2 domain)	GO:0003779~actin binding~Interacting selectively and non-covalently with monomeric or multimeric forms of actin, including actin filaments.|GO:0016043~cellular component organization~A process that results in the assembly, arrangement of constituent parts, or disassembly of a cellular component.|GO:0030036~actin cytoskeleton organization~A process that is carried out at the cellular level which r…	KOG1922	Rho GTPase effector BNI1 and related formins	Cytoskeleton,Signal transduction mechanisms	CELLULAR PROCESSES AND SIGNALING	.	.	.	.	.	.	.	.
14515	0.0345937	no	-0.189502	no	0.1218	no	0.297268	no	32.1498	31.3881	36.6627	30.1661	27.7238	24.5489	0.916866	0.504294	0.733423	0.365964	scaffold_06	25191	27999	+	4	IPR001394~Peptidase C19, ubiquitin carboxyl-terminal hydrolase 2|IPR000909~Phospholipase C, phosphatidylinositol-specific , X region	HMMPfam~PF00443~UCH|ScanRegExp~PS00972~UCH_2_1|ScanRegExp~PS00973~UCH_2_2|ProfileScan~PS50007~PIPLC_X_DOMAIN|ProfileScan~PS50235~UCH_2_3|superfamily~SSF54001~Cysteine proteinases	GO:0004221~ubiquitin thiolesterase activity~Catalysis of the reaction: ubiquitin C-terminal thiolester + H2O = ubiquitin + a thiol. Hydrolysis of esters, including those formed between thiols such as dithiothreitol or glutathione and the C-terminal glycine residue of the polypeptide ubiquitin, and AMP-ubiquitin.|GO:0006511~ubiquitin-dependent protein catabolic process~The chemical reactions and p…	KOG1870	Ubiquitin C-terminal hydrolase	Posttranslational modification, protein turnover, chaperones	CELLULAR PROCESSES AND SIGNALING	Ubiquitin thiolesterase.	Ubiquitin C-terminal thiolester + H(2)O = ubiquitin + a thiol.	\N	\N	\N	\N	\N	.
14539	-9.99	yes	-9.99	no	0.0103964	no	-0.69998	no	0	1.68237	0.816367	0.819221	0.813339	1.33081	0.000209953	1	1	1	scaffold_02	3790492	3791644	-	7	IPR002048~Calcium-binding EF-hand	ScanRegExp~PS00018~EF_HAND_1|superfamily~SSF47473~EF-hand	GO:0005509~calcium ion binding~Interacting selectively and non-covalently with calcium ions (Ca2+).	KOG2562	Protein phosphatase 2 regulatory subunit	RNA processing and modification	INFORMATION STORAGE AND PROCESSING	.	.	.	.	.	.	.	.
14679	-0.0464556	no	-0.73886	yes	-0.831298	no	-1.09202	no	16.3707	16.9064	27.3203	0.0547972	0.0974999	0.116813	0.920023	0.0288048	1	1	scaffold_01	4999686	5000363	-	1	IPR006597~Sel1-like	HMMPfam~PF08238~Sel1|HMMSmart~SM00671~no description|superfamily~SSF81901~HCP-like	.	KOG1550	Extracellular protein SEL-1 and related proteins	Cell wall/membrane/envelope biogenesis,Posttranslational modification, protein turnover, chaperones,Signal transduction mechanisms	CELLULAR PROCESSES AND SIGNALING	.	.	.	.	.	.	.	.
15035	1.07093	yes	0.0700281	no	-1.59325	yes	0.23778	no	46.2599	22.0203	44.0681	34.5109	104.129	29.2669	0.000209953	0.831844	0.000209953	0.549796	scaffold_07	1461418	1462248	+	2	.	superfamily~SSF53474~alpha/beta-Hydrolases	.	.	.	.	.	Triacylglycerol lipase.	Triacylglycerol + H(2)O = diacylglycerol + a fatty acid anion.	\N	Hepatic lipase deficiency; MIM:151670. Congenital lipase deficiency; MIM:246600. Wolman disease; MIM:278000.	Glycerolipid metabolism	Metabolism of Complex Lipids	METABOLIC	.
15303	0.0340907	no	0.240855	no	0.266625	no	0.225032	no	8.82107	8.61507	7.46477	36.771	30.5664	31.4604	0.951649	0.641763	0.439679	0.519396	scaffold_05	1034584	1035565	-	4	IPR001594~Zinc finger, DHHC-type|IPR016201~Plexin-like fold	BlastProDom~PD003041~Q9CAW1_ARATH_Q9CAW1;|HMMPfam~PF01529~zf-DHHC|ProfileScan~PS50216~ZF_DHHC|superfamily~SSF103575~Plexin repeat	GO:0008270~zinc ion binding~Interacting selectively and non-covalently with zinc (Zn) ions.|GO:0004872~receptor activity~Combining with an extracellular or intracellular messenger to initiate a change in cell activity.|GO:0007275~multicellular organismal development~The biological process whose specific outcome is the progression of a multicellular organism over time from an initial condition (e.…	KOG1315	Predicted DHHC-type Zn-finger protein	General function prediction only	POORLY CHARACTERIZED	.	.	.	.	.	.	.	.
15544	-0.329319	no	-1.03846	yes	0.619024	no	2.08126	yes	36.9617	46.4393	75.9207	25.9547	16.8994	6.13331	0.2094	0.000209953	0.0640278	0.000209953	scaffold_05	2552374	2553662	+	3	IPR000504~RNA recognition motif, RNP-1	HMMPfam~PF00076~RRM_1|ProfileScan~PS50102~RRM|HMMSmart~SM00360~no description|superfamily~SSF54928~RNA-binding domain, RBD	GO:0003676~nucleic acid binding~Interacting selectively and non-covalently with any nucleic acid.	KOG0118	FOG: RRM domain	General function prediction only	POORLY CHARACTERIZED	.	.	.	.	.	.	.	.
15556	0.631482	no	0.53273	no	-1.24844	yes	-0.569379	no	15.7878	10.1912	10.9133	9.32213	22.1479	13.833	0.0940982	0.157833	0.00469472	0.22172	scaffold_03	1989853	1990735	+	2	IPR000719~Protein kinase, core|IPR017442~Serine/threonine protein kinase-related|IPR017441~Protein kinase ATP binding, conserved site|IPR008271~Serine/threonine protein kinase, active site|IPR001245~Tyrosine protein kinase|IPR002290~Serine/threonine protein kinase|IPR011009~Protein kinase-like	BlastProDom~PD000001~Q12741_BLAEM_Q12741;|HMMPfam~PF00069~Pkinase|ScanRegExp~PS00107~PROTEIN_KINASE_ATP|ScanRegExp~PS00108~PROTEIN_KINASE_ST|ProfileScan~PS50011~PROTEIN_KINASE_DOM|HMMSmart~SM00219~no description|HMMSmart~SM00220~no description|superfamily~SSF56112~Protein kinase-like (PK-like)	GO:0004672~protein kinase activity~Catalysis of the phosphorylation of an amino acid residue in a protein, usually according to the reaction: a protein + ATP = a phosphoprotein + ADP.|GO:0005524~ATP binding~Interacting selectively and non-covalently with ATP, adenosine 5'-triphosphate, a universally important coenzyme and enzyme regulator.|GO:0006468~protein amino acid phosphorylation~The process…	KOG1152	Signal transduction serine/threonine kinase with PAS/PAC sensor domain	Signal transduction mechanisms	CELLULAR PROCESSES AND SIGNALING	.	.	.	.	.	.	.	.
15569	0.435727	no	0.416009	no	0.110733	no	-0.599192	yes	73.4151	54.2773	55.0243	53.058	49.1379	80.3758	0.0697072	0.0898827	0.748961	0.0269683	scaffold_04	1605307	1606111	+	2	IPR010822~Sporulation stage II, protein E C-terminal|IPR001932~Protein phosphatase 2C-related	HMMPfam~PF07228~SpoIIE|HMMSmart~SM00331~no description|HMMSmart~SM00332~no description|superfamily~SSF81606~Protein serine/threonine phosphatase 2C, catalytic domain	GO:0004721~phosphoprotein phosphatase activity~Catalysis of the reaction: a phosphoprotein + H2O = a protein + phosphate. Together with protein kinases, these enzymes control the state of phosphorylation of cell proteins and thereby provide an important mechanism for regulating cellular activity.|GO:0003824~catalytic activity~Catalysis of a biochemical reaction at physiological temperatures. In b…	KOG1379	Serine/threonine protein phosphatase	Signal transduction mechanisms	CELLULAR PROCESSES AND SIGNALING	.	.	.	.	.	.	.	.
15732	0.302284	no	0.455184	no	-1.23699	no	0.278384	no	2.16869	1.75874	1.58188	0.917056	2.16156	0.756126	0.75629	0.654307	0.318177	1	scaffold_08	1238278	1239105	-	1	IPR002048~Calcium-binding EF-hand|IPR006685~Mechanosensitive ion channel MscS|IPR010920~Like-Sm ribonucleoprotein-related, core	HMMPfam~PF00036~efhand|HMMPfam~PF00924~MS_channel|ScanRegExp~PS00018~EF_HAND_1|ProfileScan~PS50222~EF_HAND_2|superfamily~SSF47473~EF-hand|superfamily~SSF50182~Sm-like ribonucleoproteins	GO:0005509~calcium ion binding~Interacting selectively and non-covalently with calcium ions (Ca2+).|GO:0016020~membrane~Double layer of lipid molecules that encloses all cells, and, in eukaryotes, many organelles; may be a single or double lipid bilayer; also includes associated proteins.	KOG4629	Predicted mechanosensitive ion channel	Cell wall/membrane/envelope biogenesis	CELLULAR PROCESSES AND SIGNALING	.	.	.	.	.	.	.	.
15755	-0.497358	no	0.0794458	no	0.805362	yes	1.14027	yes	57.8761	81.6993	54.7751	49.7087	28.4443	22.5515	0.0527104	0.804845	0.0123225	0.0011012	scaffold_07	2961587	2962291	+	1	IPR006685~Mechanosensitive ion channel MscS|IPR010920~Like-Sm ribonucleoprotein-related, core	HMMPfam~PF00924~MS_channel|superfamily~SSF50182~Sm-like ribonucleoproteins	GO:0016020~membrane~Double layer of lipid molecules that encloses all cells, and, in eukaryotes, many organelles; may be a single or double lipid bilayer; also includes associated proteins.	KOG4629	Predicted mechanosensitive ion channel	Cell wall/membrane/envelope biogenesis	CELLULAR PROCESSES AND SIGNALING	.	.	.	.	.	.	.	.
15957	-0.590183	no	-0.369377	no	0.142386	no	0.61974	yes	15.4118	23.2015	19.9089	96.4059	87.3457	62.7398	0.0592819	0.280403	0.648042	0.0190491	scaffold_07	2223245	2224291	-	5	IPR002524~Cation efflux protein	HMMPfam~PF01545~Cation_efflux|HMMTigr~TIGR01297~CDF: cation diffusion facilitator family tra	GO:0006812~cation transport~The directed movement of cations, atoms or small molecules with a net positive charge, into, out of or within a cell, or between cells by means of some agent such as a transporter or pore.|GO:0008324~cation transmembrane transporter activity~Catalysis of the transfer of cation from one side of the membrane to the other.|GO:0016020~membrane~Double layer of lipid molecul…	KOG1484	Putative Zn2+ transporter MSC2 (cation diffusion facilitator superfamily)	Inorganic ion transport and metabolism	METABOLISM	.	.	.	.	.	.	.	.
15972	0.5573	no	0.347223	no	0.901896	no	0.757252	no	5.33941	3.62851	4.19728	16.5569	8.86096	9.79541	0.511403	0.68617	0.131459	0.195297	scaffold_04	1153982	1154660	+	3	IPR001895~Guanine-nucleotide dissociation stimulator CDC25|IPR008937~Ras guanine nucleotide exchange factor	HMMPfam~PF00617~RasGEF|ProfileScan~PS50009~RASGEF_CAT|HMMSmart~SM00147~no description|superfamily~SSF48366~Ras GEF	GO:0005085~guanyl-nucleotide exchange factor activity~Stimulates the exchange of guanyl nucleotides associated with a GTPase. Under normal cellular physiological conditions, the concentration of GTP is higher than that of GDP, favoring the replacement of GDP by GTP in association with the GTPase.|GO:0005622~intracellular~The living contents of a cell; the matter contained within (but not includin…	KOG3417	Ras1 guanine nucleotide exchange factor	Signal transduction mechanisms	CELLULAR PROCESSES AND SIGNALING	.	.	.	.	.	.	.	.
16042	-0.289498	no	-0.318422	no	0.359024	no	0.0721447	no	30.9017	37.7685	38.5334	90.5823	70.6263	86.164	0.367224	0.312861	0.228497	0.840868	scaffold_10	862480	863166	+	1	IPR006603~Cystinosin/ERS1p repeat|IPR016817~Mannose-P-dolichol utilization defect 1 protein	HMMPfam~PF04193~PQ-loop|HMMPIR~PIRSF023381~Mannose-P-dolichol utilization defect 1 protein|HMMSmart~SM00679~no description	.	KOG3211	Predicted endoplasmic reticulum membrane protein Lec35/MPDU1 involved in monosaccharide-P-dolichol utilization	General function prediction only	POORLY CHARACTERIZED	.	.	.	.	.	.	.	.
16084	-0.216828	no	-0.0869929	no	0.643329	yes	0.176535	no	35.1294	40.8266	37.3129	62.661	40.1177	55.4441	0.541301	0.829048	0.0474611	0.620771	scaffold_04	1582117	1582717	-	2	IPR004820~Cytidylyltransferase|IPR004821~Cytidyltransferase-related	HMMPfam~PF01467~CTP_transf_2|superfamily~SSF52374~Nucleotidylyl transferase|HMMTigr~TIGR00125~cyt_tran_rel: cytidyltransferase-related	GO:0009058~biosynthetic process~The chemical reactions and pathways resulting in the formation of substances; typically the energy-requiring part of metabolism in which simpler substances are transformed into more complex ones.|GO:0016779~nucleotidyltransferase activity~Catalysis of the transfer of a nucleotidyl group to a reactant.|GO:0003824~catalytic activity~Catalysis of a biochemical reactio…	KOG2804	Phosphorylcholine transferase/cholinephosphate cytidylyltransferase	Lipid transport and metabolism	METABOLISM	Cholinephosphate cytidylyltransferase.	CTP + choline phosphate = diphosphate + CDP-choline.	\N	\N	Aminophosphonate metabolism,Glycerolipid metabolism	Metabolism of Complex Lipids,Metabolism of Other Amino Acids	METABOLIC	.
16135	-9.99	no	-9.99	no	-1.4471	no	0.923824	no	0	0.614776	0.565712	1.81723	4.95485	0.957878	1	1	0.221781	0.615205	scaffold_06	2585933	2586731	-	3	IPR000195~RabGAP/TBC	HMMPfam~PF00566~TBC|ProfileScan~PS50086~TBC_RABGAP|HMMSmart~SM00164~no description|superfamily~SSF47923~Ypt/Rab-GAP domain of gyp1p	GO:0005097~Rab GTPase activator activity~Increases the rate of GTP hydrolysis by a GTPase of the Rab family.|GO:0005622~intracellular~The living contents of a cell; the matter contained within (but not including) the plasma membrane, usually taken to exclude large vacuoles and masses of secretory or ingested material. In eukaryotes it includes the nucleus and cytoplasm.|GO:0032313~regulation of R…	KOG4436	Predicted GTPase activator NB4S/EVI5 (contains TBC domain)/Calmodulin-binding protein Pollux (contains PTB and TBC domains)	General function prediction only	POORLY CHARACTERIZED	.	.	.	.	.	.	.	.
16163	-0.704317	no	-0.864033	no	-0.0607246	no	0.0481523	no	5.95638	9.70516	10.8413	32.8745	34.2877	31.7953	0.173213	0.0852372	0.884228	0.908756	scaffold_05	2944387	2945324	-	4	IPR001594~Zinc finger, DHHC-type|IPR016201~Plexin-like fold	BlastProDom~PD003041~Q9CAW1_ARATH_Q9CAW1;|HMMPfam~PF01529~zf-DHHC|ProfileScan~PS50216~ZF_DHHC|superfamily~SSF103575~Plexin repeat	GO:0008270~zinc ion binding~Interacting selectively and non-covalently with zinc (Zn) ions.|GO:0004872~receptor activity~Combining with an extracellular or intracellular messenger to initiate a change in cell activity.|GO:0007275~multicellular organismal development~The biological process whose specific outcome is the progression of a multicellular organism over time from an initial condition (e.…	KOG1311	DHHC-type Zn-finger proteins	General function prediction only	POORLY CHARACTERIZED	.	.	.	.	.	.	.	.
16210	-0.20685	no	0.301672	no	0.924213	no	-1.09589	no	1.51283	1.74605	1.22737	5.29373	2.78962	11.3151	0.85632	1	0.232435	0.0529096	scaffold_01	4090527	4091464	-	4	IPR000719~Protein kinase, core|IPR017442~Serine/threonine protein kinase-related|IPR008271~Serine/threonine protein kinase, active site|IPR001245~Tyrosine protein kinase|IPR002290~Serine/threonine protein kinase|IPR011009~Protein kinase-like	BlastProDom~PD000001~Q12741_BLAEM_Q12741;|HMMPfam~PF00069~Pkinase|ScanRegExp~PS00108~PROTEIN_KINASE_ST|ProfileScan~PS50011~PROTEIN_KINASE_DOM|HMMSmart~SM00219~no description|HMMSmart~SM00220~no description|superfamily~SSF56112~Protein kinase-like (PK-like)	GO:0004672~protein kinase activity~Catalysis of the phosphorylation of an amino acid residue in a protein, usually according to the reaction: a protein + ATP = a phosphoprotein + ADP.|GO:0005524~ATP binding~Interacting selectively and non-covalently with ATP, adenosine 5'-triphosphate, a universally important coenzyme and enzyme regulator.|GO:0006468~protein amino acid phosphorylation~The process…	KOG0588	Serine/threonine protein kinase	Cell cycle control, cell division, chromosome partitioning	METABOLISM	Phosphotransferases with an alcohol group as acceptor.	\N	\N	\N	Benzoate degradation via CoA ligation,Inositol phosphate metabolism,Nicotinate and nicotinamide metabolism,Sphingoglycolipid metabolism,Starch and sucrose metabolism	Biodegradation of Xenobiotics,Metabolism of Cofactors and Vitamins,Metabolism of Complex Carbohydrates,Metabolism of Complex Lipids	METABOLIC	.
16228	-0.4673	no	0.151123	no	-0.151235	no	0.673111	no	3.48264	4.81482	3.13629	25.2916	28.0868	15.8617	0.454908	0.845191	0.696301	0.0638332	scaffold_03	3395045	3396124	-	4	IPR000719~Protein kinase, core|IPR017442~Serine/threonine protein kinase-related|IPR017441~Protein kinase ATP binding, conserved site|IPR008271~Serine/threonine protein kinase, active site|IPR001245~Tyrosine protein kinase|IPR002290~Serine/threonine protein kinase|IPR011009~Protein kinase-like	BlastProDom~PD000001~Q12741_BLAEM_Q12741;|HMMPfam~PF00069~Pkinase|ScanRegExp~PS00107~PROTEIN_KINASE_ATP|ScanRegExp~PS00108~PROTEIN_KINASE_ST|ProfileScan~PS50011~PROTEIN_KINASE_DOM|HMMSmart~SM00219~no description|HMMSmart~SM00220~no description|superfamily~SSF56112~Protein kinase-like (PK-like)	GO:0004672~protein kinase activity~Catalysis of the phosphorylation of an amino acid residue in a protein, usually according to the reaction: a protein + ATP = a phosphoprotein + ADP.|GO:0005524~ATP binding~Interacting selectively and non-covalently with ATP, adenosine 5'-triphosphate, a universally important coenzyme and enzyme regulator.|GO:0006468~protein amino acid phosphorylation~The process…	KOG0661	MAPK related serine/threonine protein kinase	Signal transduction mechanisms	CELLULAR PROCESSES AND SIGNALING	.	.	.	.	.	.	.	Description~Benjamin A. Horwitz~horwitz@tx.technion.ac.il~2009-03-03~serine/threonine protein kinase, CMGC family, cell cycle protein kinase, cdc7-related |Model Notes~Benjamin A. Horwitz~horwitz@tx.technion.ac.il~2009-03-04~editing needed -- both 5' and 3'|Defline~Benjamin A. Horwitz~horwitz@tx.technion.ac.il~2009-03-03~serine/threonine protein kinase, CMGC family
16468	0.844624	no	0.22799	no	-0.382437	no	-0.705723	no	21.1616	11.784	18.0683	11.1009	14.4705	18.1051	0.071829	0.625407	0.548356	0.220209	scaffold_03	3997452	3998223	+	3	IPR000704~Casein kinase II, regulatory subunit	BlastProDom~PD003829~Q7SCY0_NEUCR_Q7SCY0;|HMMPfam~PF01214~CK_II_beta|FPrintScan~PR00472~CASNKINASEII|superfamily~SSF57798~Casein kinase II beta subunit	GO:0005956~protein kinase CK2 complex~A protein complex that possesses protein serine/threonine kinase activity, and contains two catalytic alpha subunits and two regulatory beta subunits. Protein kinase CK2 complexes are found in nearly every subcellular compartment, and can phosphorylate many protein substrates in addition to casein.|GO:0008605~protein kinase CK2 regulator activity~OBSOLETE. Mo…	KOG3092	Casein kinase II, beta subunit	Cell cycle control, cell division, chromosome partitioning,Signal transduction mechanisms,Transcription	CELLULAR PROCESSES AND SIGNALING,INFORMATION STORAGE AND PROCESSING,METABOLISM	.	.	.	.	.	.	.	.
16520	-0.651159	no	-0.24446	no	-0.716638	no	-0.376531	no	1.25637	1.97304	1.48836	0.304763	0.500831	0.395648	0.593859	1	1	1	scaffold_05	2137754	2138491	+	2	IPR001841~Zinc finger, RING-type|IPR000253~Forkhead-associated|IPR008984~SMAD/FHA domain	HMMPfam~PF00097~zf-C3HC4|HMMPfam~PF00498~FHA|ProfileScan~PS50006~FHA_DOMAIN|ProfileScan~PS50089~ZF_RING_2|HMMSmart~SM00184~no description|HMMSmart~SM00240~no description|superfamily~SSF49879~SMAD/FHA domain|superfamily~SSF57850~RING/U-box	GO:0005515~protein binding~Interacting selectively and non-covalently with any protein or protein complex (a complex of two or more proteins that may include other nonprotein molecules).|GO:0008270~zinc ion binding~Interacting selectively and non-covalently with zinc (Zn) ions.	KOG3872	FOG: FHA domain	Signal transduction mechanisms	CELLULAR PROCESSES AND SIGNALING	.	.	.	.	.	.	.	.
16569	0.575456	no	0.543307	no	0.191259	no	-0.0443462	no	26.7073	17.9226	18.3265	37.8032	33.1096	38.9833	0.156236	0.187177	0.662421	0.925123	scaffold_08	1173277	1173914	+	3	IPR001781~Zinc finger, LIM-type	BlastProDom~PD000094~Q9U628_DICDI_Q9U628;|HMMPfam~PF00412~LIM|ScanRegExp~PS00478~LIM_DOMAIN_1|ProfileScan~PS50023~LIM_DOMAIN_2|HMMSmart~SM00132~no description|superfamily~SSF57716~Glucocorticoid receptor-like (DNA-binding domain)	GO:0008270~zinc ion binding~Interacting selectively and non-covalently with zinc (Zn) ions.	KOG1703	Adaptor protein Enigma and related PDZ-LIM proteins	Cytoskeleton,Signal transduction mechanisms	CELLULAR PROCESSES AND SIGNALING	.	.	.	.	.	.	.	.
16644	-1.94828	no	-3.2825	no	0.159735	no	0.536336	no	1.20923	4.66657	11.7663	23.3392	20.893	16.0928	0.244035	0.129752	0.795952	0.353012	scaffold_02	3910805	3911326	-	2	IPR000719~Protein kinase, core|IPR017442~Serine/threonine protein kinase-related|IPR008271~Serine/threonine protein kinase, active site|IPR001245~Tyrosine protein kinase|IPR002290~Serine/threonine protein kinase|IPR011009~Protein kinase-like	BlastProDom~PD000001~Q12741_BLAEM_Q12741;|HMMPfam~PF00069~Pkinase|ScanRegExp~PS00108~PROTEIN_KINASE_ST|ProfileScan~PS50011~PROTEIN_KINASE_DOM|HMMSmart~SM00219~no description|HMMSmart~SM00220~no description|superfamily~SSF56112~Protein kinase-like (PK-like)	GO:0004672~protein kinase activity~Catalysis of the phosphorylation of an amino acid residue in a protein, usually according to the reaction: a protein + ATP = a phosphoprotein + ADP.|GO:0005524~ATP binding~Interacting selectively and non-covalently with ATP, adenosine 5'-triphosphate, a universally important coenzyme and enzyme regulator.|GO:0006468~protein amino acid phosphorylation~The process…	KOG0578	p21-activated serine/threonine protein kinase	Signal transduction mechanisms	CELLULAR PROCESSES AND SIGNALING	.	.	.	.	.	.	.	.
16755	-0.583632	yes	0.215329	no	0.3538	no	-0.396132	no	39.8253	59.6829	34.3035	1.57152	1.22975	2.06809	0.0470716	0.553749	1	0.840832	scaffold_04	2810252	2810779	+	1	IPR001938~Thaumatin, pathogenesis-related	BlastProDom~PD001321~TLP1_PYRPY_O80327;|HMMPfam~PF00314~Thaumatin|HMMPIR~PIRSF002703~Pathogenesis-related group 5 protein, thaumatin type|HMMSmart~SM00205~no description|superfamily~SSF49870~Osmotin, thaumatin-like protein	.	.	.	.	.	.	.	.	.	.	.	.	.
16780	0.184096	no	-0.327064	no	-1.02614	yes	-0.130543	no	41.3837	36.4259	51.9141	53.4223	108.798	58.4817	0.621647	0.311937	0.000209953	0.736761	scaffold_02	2883757	2884537	-	4	IPR004274~NLI interacting factor|IPR011948~Dullard-like phosphatase domain	HMMPfam~PF03031~NIF|ProfileScan~PS50969~FCP1|HMMSmart~SM00577~no description|superfamily~SSF56784~HAD-like|HMMTigr~TIGR02251~HIF-SF_euk: Dullard-like phosphatase domai	GO:0016791~phosphatase activity~Catalysis of the hydrolysis of phosphoric monoesters, releasing inorganic phosphate.	KOG1605	TFIIF-interacting CTD phosphatase, including NLI-interacting factor (involved in RNA polymerase II regulation)	Transcription	INFORMATION STORAGE AND PROCESSING	Serine/threonine specific protein phosphatase.	A phosphoprotein + H(2)O = a protein + phosphate.	\N	\N	\N	\N	\N	.
16954	0.194052	no	0.853844	yes	0.39252	no	-0.326337	no	135.872	118.772	75.1789	27.4718	20.9279	34.4448	0.436821	0.000209953	0.327371	0.385595	scaffold_04	2483171	2483866	-	1	IPR001708~60 kDa inner membrane insertion protein	HMMPfam~PF02096~60KD_IMP	GO:0016021~integral to membrane~Penetrating at least one phospholipid bilayer of a membrane. May also refer to the state of being buried in the bilayer with no exposure outside the bilayer. When used to describe a protein, indicates that all or part of the peptide sequence is embedded in the membrane.|GO:0051205~protein insertion into membrane~The process by which a protein is incorporated into a…	KOG1239	Inner membrane protein translocase involved in respiratory chain assembly	Intracellular trafficking, secretion, and vesicular transport,Posttranslational modification, protein turnover, chaperones	CELLULAR PROCESSES AND SIGNALING	.	.	.	.	.	.	.	.
17059	0.15897	no	0.156451	no	0.0657108	no	-0.143534	no	23.849	21.3607	21.3981	52.9937	50.6342	58.5373	0.765449	0.766199	0.888855	0.736191	scaffold_08	1547998	1548512	-	2	.	.	.	KOG4697	Integral membrane protein involved in transport between the late Golgi and endosome	Intracellular trafficking, secretion, and vesicular transport	CELLULAR PROCESSES AND SIGNALING	.	.	.	.	.	.	.	.
17074	0.459725	no	0.0808826	no	0.497068	no	0.479664	no	47.5313	34.5612	44.9398	33.0284	23.4021	23.6861	0.104225	0.804701	0.188772	0.201175	scaffold_01	529758	530515	+	3	IPR004342~EXS, C-terminal	HMMPfam~PF03124~EXS	GO:0016021~integral to membrane~Penetrating at least one phospholipid bilayer of a membrane. May also refer to the state of being buried in the bilayer with no exposure outside the bilayer. When used to describe a protein, indicates that all or part of the peptide sequence is embedded in the membrane.	KOG1162	Predicted small molecule transporter	Intracellular trafficking, secretion, and vesicular transport	CELLULAR PROCESSES AND SIGNALING	.	.	.	.	.	.	.	.
17091	0.050889	no	0.618991	no	0.293669	no	0.0404941	no	12.8555	12.4099	8.37054	53.4561	43.6108	51.9765	0.930136	0.243672	0.406183	0.921983	scaffold_09	261262	261846	+	1	IPR000357~HEAT|IPR016024~Armadillo-type fold	ProfileScan~PS50077~HEAT_REPEAT|superfamily~SSF48371~ARM repeat	GO:0005488~binding~The selective, non-covalent, often stoichiometric, interaction of a molecule with one or more specific sites on another molecule.	KOG0211	Protein phosphatase 2A regulatory subunit A and related proteins	Signal transduction mechanisms	CELLULAR PROCESSES AND SIGNALING	.	.	.	.	.	.	.	.
17136	-0.984825	no	0.683415	no	-0.435957	no	-0.331814	no	1.89681	3.75393	1.18113	26.5003	35.8498	33.3531	0.341559	0.636088	0.254695	0.403329	scaffold_04	1235891	1236537	+	2	IPR007905~Emopamil-binding	HMMPfam~PF05241~EBP	GO:0005783~endoplasmic reticulum~The irregular network of unit membranes, visible only by electron microscopy, that occurs in the cytoplasm of many eukaryotic cells. The membranes form a complex meshwork of tubular channels, which are often expanded into slitlike cavities called cisternae. The ER takes two forms, rough (or granular), with ribosomes adhering to the outer surface, and smooth (with …	KOG4826	C-8,7 sterol isomerase	Lipid transport and metabolism	METABOLISM	Cholestenol delta-isomerase.	5-alpha-cholest-7-en-3-beta-ol = 5-alpha-cholest-8-en-3-beta-ol.	\N	\N	Sterol biosynthesis	Lipid Metabolism	METABOLIC	.
17200	0.299735	no	0.424739	no	0.62902	no	-0.158209	no	64.3024	52.2394	47.9036	10.7353	6.9416	11.9795	0.290952	0.127157	0.360629	0.824381	scaffold_08	724268	724922	-	2	.	.	.	KOG4174	Uncharacterized conserved protein	Function unknown	POORLY CHARACTERIZED	.	.	.	.	.	.	.	.
17218	-0.0822605	no	0.101365	no	0.172286	no	-0.0391361	no	8.61364	9.11905	8.02921	20.4646	18.161	21.0274	0.887081	0.861094	0.711768	0.936478	scaffold_03	3275143	3275881	+	2	IPR000719~Protein kinase, core|IPR017442~Serine/threonine protein kinase-related|IPR008271~Serine/threonine protein kinase, active site|IPR001245~Tyrosine protein kinase|IPR002290~Serine/threonine protein kinase|IPR011009~Protein kinase-like	BlastProDom~PD000001~Q12741_BLAEM_Q12741;|HMMPfam~PF00069~Pkinase|ScanRegExp~PS00108~PROTEIN_KINASE_ST|ProfileScan~PS50011~PROTEIN_KINASE_DOM|HMMSmart~SM00219~no description|HMMSmart~SM00220~no description|superfamily~SSF56112~Protein kinase-like (PK-like)	GO:0004672~protein kinase activity~Catalysis of the phosphorylation of an amino acid residue in a protein, usually according to the reaction: a protein + ATP = a phosphoprotein + ADP.|GO:0005524~ATP binding~Interacting selectively and non-covalently with ATP, adenosine 5'-triphosphate, a universally important coenzyme and enzyme regulator.|GO:0006468~protein amino acid phosphorylation~The process…	KOG0585	Ca2+/calmodulin-dependent protein kinase kinase beta and related serine/threonine protein kinases	Signal transduction mechanisms	CELLULAR PROCESSES AND SIGNALING	.	.	.	.	.	.	.	.
17243	-0.704225	yes	-0.509512	no	0.283265	no	0.0592464	no	29.4938	48.0533	41.9864	27.0222	22.2049	25.935	0.0393518	0.151359	0.575602	0.912367	scaffold_11	96252	96841	-	3	.	.	.	KOG3156	Uncharacterized membrane protein	Function unknown	POORLY CHARACTERIZED	.	.	.	.	.	.	.	.
17317	0.252419	no	0.424989	no	0.542787	no	0.12779	no	42.7273	35.869	31.8252	45.3021	31.0973	41.4619	0.601538	0.353111	0.305919	0.823136	scaffold_02	1234770	1235177	+	2	IPR008580~Protein of unknown function DUF862, eukaryotic	HMMPfam~PF05903~DUF862	.	KOG0324	Uncharacterized conserved protein	Function unknown	POORLY CHARACTERIZED	.	.	.	.	.	.	.	.
17406	0	no	0	no	-9.99	no	0	no	0	0	0	0	0.0527015	0	1	1	1	1	scaffold_01	661914	662518	+	3	IPR000195~RabGAP/TBC	HMMPfam~PF00566~TBC|ProfileScan~PS50086~TBC_RABGAP|HMMSmart~SM00164~no description|superfamily~SSF47923~Ypt/Rab-GAP domain of gyp1p	GO:0005097~Rab GTPase activator activity~Increases the rate of GTP hydrolysis by a GTPase of the Rab family.|GO:0005622~intracellular~The living contents of a cell; the matter contained within (but not including) the plasma membrane, usually taken to exclude large vacuoles and masses of secretory or ingested material. In eukaryotes it includes the nucleus and cytoplasm.|GO:0032313~regulation of R…	KOG4436	Predicted GTPase activator NB4S/EVI5 (contains TBC domain)/Calmodulin-binding protein Pollux (contains PTB and TBC domains)	General function prediction only	POORLY CHARACTERIZED	.	.	.	.	.	.	.	.
17522	0.783033	no	0.210654	no	0.0334356	no	-0.0889425	no	11.481	6.67208	9.92121	75.5544	73.8235	80.3589	0.277631	0.781238	0.93879	0.833505	scaffold_08	1437318	1437906	+	3	IPR001564~Nucleoside diphosphate kinase, core	BlastProDom~PD001018~Q69B19_CHLRE_Q69B19;|HMMPfam~PF00334~NDK|FPrintScan~PR01243~NUCDPKINASE|HMMSmart~SM00562~no description|superfamily~SSF54919~Nucleoside diphosphate kinases	GO:0004550~nucleoside diphosphate kinase activity~Catalysis of the reaction: ATP + nucleoside diphosphate = ADP + nucleoside triphosphate.|GO:0005524~ATP binding~Interacting selectively and non-covalently with ATP, adenosine 5'-triphosphate, a universally important coenzyme and enzyme regulator.|GO:0006183~GTP biosynthetic process~The chemical reactions and pathways resulting in the formation of …	KOG0888	Nucleoside diphosphate kinase	Nucleotide transport and metabolism	METABOLISM	Nucleoside-diphosphate kinase.	ATP + nucleoside diphosphate = ADP + nucleoside triphosphate.	\N	\N	Purine metabolism,Pyrimidine metabolism	Nucleotide Metabolism	METABOLIC	.
17593	-4.81043	yes	-4.07247	yes	0.907349	no	1.48261	yes	1.3362	37.4935	22.4806	16.8276	8.97185	6.0216	0.00699208	0.00712563	0.0725769	0.0161513	scaffold_02	768797	769429	-	1	IPR006597~Sel1-like	HMMPfam~PF08238~Sel1|HMMSmart~SM00671~no description|superfamily~SSF81901~HCP-like	.	KOG1550	Extracellular protein SEL-1 and related proteins	Cell wall/membrane/envelope biogenesis,Posttranslational modification, protein turnover, chaperones,Signal transduction mechanisms	CELLULAR PROCESSES AND SIGNALING	.	.	.	.	.	.	.	.
17700	-0.196475	no	-0.714754	no	0.172045	no	0.794958	no	11.8073	13.5299	19.3782	5.70371	5.06252	3.28739	0.773794	0.185526	0.88651	0.491404	scaffold_03	827942	828388	-	1	IPR014778~Myb, DNA-binding|IPR001005~SANT, DNA-binding|IPR009057~Homeodomain-like	HMMPfam~PF00249~Myb_DNA-binding|ScanRegExp~PS00037~MYB_1|ProfileScan~PS50090~MYB_3|HMMSmart~SM00717~no description|superfamily~SSF46689~Homeodomain-like	GO:0003677~DNA binding~Any molecular function by which a gene product interacts selectively with DNA (deoxyribonucleic acid).	KOG0048	Transcription factor, Myb superfamily	Transcription	INFORMATION STORAGE AND PROCESSING	.	.	.	.	.	.	.	Defline~Ekaterina Shelest~ekaterina.shelest@hki-jena.de~2014-11-18~Homeodomain-like DNA binding domain-containing transcription factor
17720	-1.00045	yes	-0.269413	no	-0.0848148	no	-0.278059	no	15.6998	31.4095	18.9233	29.7277	31.5278	36.0467	0.0227857	0.611154	0.871845	0.529804	scaffold_09	571937	572533	-	3	IPR000242~Protein-tyrosine phosphatase, receptor/non-receptor type|IPR000387~Protein-tyrosine phosphatase|IPR003595~Protein-tyrosine phosphatase, catalytic	HMMPfam~PF00102~Y_phosphatase|ProfileScan~PS50056~TYR_PHOSPHATASE_2|HMMSmart~SM00404~no description|superfamily~SSF52799~(Phosphotyrosine protein) phosphatases II	GO:0004725~protein tyrosine phosphatase activity~Catalysis of the reaction: protein tyrosine phosphate + H2O = protein tyrosine + phosphate.|GO:0006470~protein amino acid dephosphorylation~The process of removing one or more phosphoric residues from a protein.|GO:0016311~dephosphorylation~The process of removing one or more phosphoric (ester or anhydride) residues from a molecule.|GO:0016791~phos…	KOG2836	Protein tyrosine phosphatase IVA1	Signal transduction mechanisms	CELLULAR PROCESSES AND SIGNALING	Protein-tyrosine-phosphatase.	Protein tyrosine phosphate + H(2)O = protein tyrosine + phosphate.	\N	\N	\N	\N	\N	.
17780	0.378185	no	0.315402	no	0.14594	no	-0.0963014	no	18.6812	14.3734	15.0127	17.3999	15.7258	18.601	0.534078	0.607226	0.848881	0.894251	scaffold_09	573035	573614	-	4	IPR004939~Anaphase-promoting complex, subunit 10|IPR008979~Galactose-binding like	HMMPfam~PF03256~APC10|superfamily~SSF49785~Galactose-binding domain-like	GO:0005515~protein binding~Interacting selectively and non-covalently with any protein or protein complex (a complex of two or more proteins that may include other nonprotein molecules).|GO:0005680~anaphase-promoting complex~A ubiquitin ligase complex that degrades mitotic cyclins and anaphase inhibitory protein, thereby triggering sister chromatid separation and exit from mitosis. Substrate reco…	KOG3437	Anaphase-promoting complex (APC), subunit 10	Cell cycle control, cell division, chromosome partitioning,Posttranslational modification, protein turnover, chaperones	CELLULAR PROCESSES AND SIGNALING,METABOLISM	.	.	.	.	.	.	.	.
17882	-0.005925	no	-0.31729	no	0.0177432	no	-0.249575	no	28.931	29.0501	36.0477	95.4931	94.3258	113.528	0.992488	0.380685	0.96194	0.430885	scaffold_07	765375	766078	+	4	IPR006977~Yip1 domain	HMMPfam~PF04893~Yip1	.	KOG2946	Uncharacterized conserved protein	Function unknown	POORLY CHARACTERIZED	.	.	.	.	.	.	.	.
18040	0.476047	no	0.130559	no	-0.249769	no	-0.0431308	no	69.2772	49.8065	63.2831	38.813	46.1493	39.9909	0.23633	0.770079	0.684283	0.953062	scaffold_06	441446	441825	-	2	IPR001623~Heat shock protein DnaJ, N-terminal|IPR003095~Heat shock protein DnaJ	HMMPfam~PF00226~DnaJ|FPrintScan~PR00625~DNAJPROTEIN|ProfileScan~PS50076~DNAJ_2|HMMSmart~SM00271~no description|superfamily~SSF46565~Chaperone J-domain	GO:0031072~heat shock protein binding~Interacting selectvely with a heat shock protein, any protein synthesized or activated in response to heat shock.|GO:0006457~protein folding~The process of assisting in the covalent and noncovalent assembly of single chain polypeptides or multisubunit complexes into the correct tertiary structure.|GO:0051082~unfolded protein binding~Interacting selectively an…	KOG0691	Molecular chaperone (DnaJ superfamily)	Posttranslational modification, protein turnover, chaperones	CELLULAR PROCESSES AND SIGNALING	.	.	.	.	.	.	.	.
18067	1.29418	no	-0.710344	no	-1.14535	yes	0.458899	no	3.72589	1.5193	6.09628	105.453	233.263	76.7216	0.499499	0.583923	0.000209953	0.211357	scaffold_04	1486639	1487115	+	3	IPR001564~Nucleoside diphosphate kinase, core	BlastProDom~PD001018~Q69B19_CHLRE_Q69B19;|HMMPfam~PF00334~NDK|FPrintScan~PR01243~NUCDPKINASE|HMMSmart~SM00562~no description|superfamily~SSF54919~Nucleoside diphosphate kinases	GO:0004550~nucleoside diphosphate kinase activity~Catalysis of the reaction: ATP + nucleoside diphosphate = ADP + nucleoside triphosphate.|GO:0005524~ATP binding~Interacting selectively and non-covalently with ATP, adenosine 5'-triphosphate, a universally important coenzyme and enzyme regulator.|GO:0006183~GTP biosynthetic process~The chemical reactions and pathways resulting in the formation of …	KOG0888	Nucleoside diphosphate kinase	Nucleotide transport and metabolism	METABOLISM	Nucleoside-diphosphate kinase.	ATP + nucleoside diphosphate = ADP + nucleoside triphosphate.	\N	\N	Purine metabolism,Pyrimidine metabolism	Nucleotide Metabolism	METABOLIC	.
18104	0.0483748	no	0.459512	no	-0.239481	no	-0.494435	no	98.2069	94.9686	71.4192	73.7025	87.0108	103.83	0.90509	0.183419	0.583739	0.196747	scaffold_03	1819820	1820287	-	3	IPR010516~Sin3 associated polypeptide p18	BlastProDom~PD016033~SP18_MOUSE_O55128;|HMMPfam~PF06487~SAP18	.	KOG3391	Transcriptional co-repressor component	Transcription	INFORMATION STORAGE AND PROCESSING	.	.	.	.	.	.	.	.
18150	-0.346462	no	-0.367519	no	-0.0589261	no	0.549315	no	403.349	512.833	520.373	63.2127	65.848	43.196	0.160099	0.131293	0.902657	0.172296	scaffold_01	4580331	4580713	+	1	IPR000086~NUDIX hydrolase, core|IPR015797~NUDIX	HMMPfam~PF00293~NUDIX|FPrintScan~PR00502~NUDIXFAMILY|ScanRegExp~PS00893~NUDIX|superfamily~SSF55811~Nudix	GO:0016787~hydrolase activity~Catalysis of the hydrolysis of various bonds, e.g. C-O, C-N, C-C, phosphoric anhydride bonds, etc. Hydrolase is the systematic name for any enzyme of EC class 3.	KOG2839	Diadenosine and diphosphoinositol polyphosphate phosphohydrolase	Signal transduction mechanisms	CELLULAR PROCESSES AND SIGNALING	In phosphorous-containing anhydrides.	\N	\N	\N	Folate biosynthesis,Starch and sucrose metabolism	Metabolism of Cofactors and Vitamins,Metabolism of Complex Carbohydrates	METABOLIC	.
18272	1.03693	yes	0.540636	no	-0.366707	no	-0.225039	no	58.9926	28.7509	40.5555	53.1005	68.4681	62.0643	0.00297107	0.0976458	0.328917	0.578931	scaffold_02	89353	89845	-	2	IPR000198~RhoGAP|IPR008936~Rho GTPase activation protein	HMMPfam~PF00620~RhoGAP|ProfileScan~PS50238~RHOGAP|HMMSmart~SM00324~no description|superfamily~SSF48350~GTPase activation domain, GAP	GO:0005622~intracellular~The living contents of a cell; the matter contained within (but not including) the plasma membrane, usually taken to exclude large vacuoles and masses of secretory or ingested material. In eukaryotes it includes the nucleus and cytoplasm.|GO:0007165~signal transduction~The process whereby an activated receptor conveys information down the signaling pathway, resulting in a…	KOG1453	Chimaerin and related Rho GTPase activating proteins	Signal transduction mechanisms	CELLULAR PROCESSES AND SIGNALING	.	.	.	.	.	.	.	.
18304	0.411945	no	0.329511	no	-0.182728	no	-0.338584	no	9282.62	6976.9	7387.17	4604.04	5225.72	5821.88	0.113208	0.213045	0.562717	0.240072	scaffold_07	1056424	1056849	+	3	IPR000626~Ubiquitin	HMMPfam~PF00240~ubiquitin|FPrintScan~PR00348~UBIQUITIN|ScanRegExp~PS00299~UBIQUITIN_1|ProfileScan~PS50053~UBIQUITIN_2|HMMSmart~SM00213~no description|superfamily~SSF54236~Ubiquitin-like	GO:0006464~protein modification process~The covalent alteration of one or more amino acids occurring in proteins, peptides and nascent polypeptides (co-translational, post-translational modifications). Includes the modification of charged tRNAs that are destined to occur in a protein (pre-translation modification).	KOG0004	Ubiquitin/40S ribosomal protein S27a fusion	Translation, ribosomal structure and biogenesis	INFORMATION STORAGE AND PROCESSING	.	.	.	.	.	.	.	.
18645	-1.71348	no	-0.037138	no	0.124592	no	-1.05274	no	6.13441	20.1178	6.29437	17.2674	15.8388	35.8206	0.300796	0.954252	0.949881	0.387673	scaffold_06	2030439	2030654	-	1	IPR001092~Basic helix-loop-helix dimerisation region bHLH|IPR011598~Helix-loop-helix DNA-binding	HMMPfam~PF00010~HLH|ProfileScan~PS50888~HLH|HMMSmart~SM00353~no description|superfamily~SSF47459~HLH, helix-loop-helix DNA-binding domain	GO:0005634~nucleus~A membrane-bounded organelle of eukaryotic cells in which chromosomes are housed and replicated. In most cells, the nucleus contains all of the cell's chromosomes except the organellar chromosomes, and is the site of RNA synthesis and processing. In some species, or in specialized cell types, RNA metabolism or DNA replication may be absent.|GO:0030528~transcription regulator ac…	KOG2483	Upstream transcription factor 2/L-myc-2 protein	Transcription	INFORMATION STORAGE AND PROCESSING	.	.	.	.	.	.	.	Defline~Ekaterina Shelest~ekaterina.shelest@hki-jena.de~2014-11-18~Helix-loop-helix DNA-binding domain-containing transcription factor
18646	0	no	0	no	0	no	0	no	0	0	0	0	0	0	1	1	1	1	scaffold_01	4372447	4372753	+	2	.	.	.	.	.	.	.	.	.	.	.	.	.	.	.
18649	1.09309	no	1.12601	no	0.827198	no	1.42705	no	105.152	49.2909	48.1788	97.6717	55.05	36.3231	0.0681674	0.0631782	0.204423	0.059559	scaffold_14	14504	14728	-	1	IPR001092~Basic helix-loop-helix dimerisation region bHLH|IPR011598~Helix-loop-helix DNA-binding	HMMPfam~PF00010~HLH|ProfileScan~PS50888~HLH|HMMSmart~SM00353~no description|superfamily~SSF47459~HLH, helix-loop-helix DNA-binding domain	GO:0005634~nucleus~A membrane-bounded organelle of eukaryotic cells in which chromosomes are housed and replicated. In most cells, the nucleus contains all of the cell's chromosomes except the organellar chromosomes, and is the site of RNA synthesis and processing. In some species, or in specialized cell types, RNA metabolism or DNA replication may be absent.|GO:0030528~transcription regulator ac…	KOG2483	Upstream transcription factor 2/L-myc-2 protein	Transcription	INFORMATION STORAGE AND PROCESSING	.	.	.	.	.	.	.	Defline~Ekaterina Shelest~ekaterina.shelest@hki-jena.de~2014-11-18~Helix-loop-helix DNA-binding domain-containing transcription factor
18658	-2.10375	no	-0.498169	no	0	no	0	no	14.6421	62.9357	20.6809	0	0	0	0.110162	0.73523	1	1	scaffold_03	1013178	1013387	-	1	IPR001092~Basic helix-loop-helix dimerisation region bHLH|IPR011598~Helix-loop-helix DNA-binding	HMMPfam~PF00010~HLH|ProfileScan~PS50888~HLH|HMMSmart~SM00353~no description|superfamily~SSF47459~HLH, helix-loop-helix DNA-binding domain	GO:0005634~nucleus~A membrane-bounded organelle of eukaryotic cells in which chromosomes are housed and replicated. In most cells, the nucleus contains all of the cell's chromosomes except the organellar chromosomes, and is the site of RNA synthesis and processing. In some species, or in specialized cell types, RNA metabolism or DNA replication may be absent.|GO:0030528~transcription regulator ac…	KOG2483	Upstream transcription factor 2/L-myc-2 protein	Transcription	INFORMATION STORAGE AND PROCESSING	.	.	.	.	.	.	.	Defline~Ekaterina Shelest~ekaterina.shelest@hki-jena.de~2014-11-18~Helix-loop-helix DNA-binding domain-containing transcription factor
18719	0.134565	no	-1.11205	yes	0.360557	no	-0.264031	no	248.391	226.27	536.902	855.481	666.303	1027.29	0.831698	0.0129283	0.35839	0.495081	scaffold_08	249000	249164	-	1	IPR001356~Homeobox|IPR009057~Homeodomain-like	BlastProDom~PD000010~OTP_DROME_P56672;|HMMPfam~PF00046~Homeobox|FPrintScan~PR00024~HOMEOBOX|ScanRegExp~PS00027~HOMEOBOX_1|ProfileScan~PS50071~HOMEOBOX_2|HMMSmart~SM00389~no description|superfamily~SSF46689~Homeodomain-like	GO:0003700~sequence-specific DNA binding transcription factor activity~Interacting selectively and non-covalently with a specific DNA sequence in order to modulate transcription. The transcription factor may or may not also interact selectively with a protein or macromolecular complex.|GO:0005634~nucleus~A membrane-bounded organelle of eukaryotic cells in which chromosomes are housed and replicat…	KOG0490	Transcription factor, contains HOX domain	General function prediction only	POORLY CHARACTERIZED	.	.	.	.	.	.	.	Defline~Ekaterina Shelest~ekaterina.shelest@hki-jena.de~2014-11-18~Homeodomain-like DNA binding domain-containing transcription factor
18911	0.0830617	no	-1.13994	no	0.365689	no	0.418142	no	107.885	101.849	237.748	74.1634	57.5581	55.503	0.932797	0.112391	0.808658	0.771751	scaffold_03	2440968	2441184	+	2	IPR000571~Zinc finger, CCCH-type	HMMPfam~PF00642~zf-CCCH|HMMSmart~SM00356~no description	GO:0003676~nucleic acid binding~Interacting selectively and non-covalently with any nucleic acid.|GO:0008270~zinc ion binding~Interacting selectively and non-covalently with zinc (Zn) ions.	KOG1040	Polyadenylation factor I complex, subunit, Yth1 (CPSF subunit)	RNA processing and modification	INFORMATION STORAGE AND PROCESSING	.	.	.	.	.	.	.	Defline~Ekaterina Shelest~ekaterina.shelest@hki-jena.de~2014-11-18~CCCH-type Zinc finger transcription factor
19065	-1.9243	no	9.99	no	-0.0809305	no	1.48436	yes	9.60031	36.4383	0	227.801	240.945	81.4179	0.292891	0.149907	0.901128	0.0494266	scaffold_03	1515194	1515370	+	1	IPR001356~Homeobox|IPR000047~Helix-turn-helix motif, lambda-like repressor|IPR009057~Homeodomain-like	BlastProDom~PD000010~OTP_DROME_P56672;|HMMPfam~PF00046~Homeobox|FPrintScan~PR00024~HOMEOBOX|FPrintScan~PR00031~HTHREPRESSR|ScanRegExp~PS00027~HOMEOBOX_1|ProfileScan~PS50071~HOMEOBOX_2|HMMSmart~SM00389~no description|superfamily~SSF46689~Homeodomain-like	GO:0003700~sequence-specific DNA binding transcription factor activity~Interacting selectively and non-covalently with a specific DNA sequence in order to modulate transcription. The transcription factor may or may not also interact selectively with a protein or macromolecular complex.|GO:0005634~nucleus~A membrane-bounded organelle of eukaryotic cells in which chromosomes are housed and replicat…	KOG0490	Transcription factor, contains HOX domain	General function prediction only	POORLY CHARACTERIZED	.	.	.	.	.	.	.	Defline~Ekaterina Shelest~ekaterina.shelest@hki-jena.de~2014-11-18~Homeodomain-like DNA binding domain-containing transcription factor
19069	0.172151	no	-0.468361	no	0.700003	no	0.815004	no	30.5627	27.1249	42.2846	23.566	14.5065	13.3951	0.834312	0.493431	0.533724	0.450693	scaffold_02	2566466	2566723	+	1	IPR000582~Acyl-CoA-binding protein, ACBP	BlastProDom~PD351532~YAI7_CAEEL_Q20507;|HMMPfam~PF00887~ACBP|FPrintScan~PR00689~ACOABINDINGP|ProfileScan~PS51228~ACB_2|superfamily~SSF47027~Acyl-CoA binding protein	GO:0000062~acyl-CoA binding~Interacting selectively and non-covalently with acyl-CoA, any derivative of coenzyme A in which the sulfhydryl group is in thiolester linkage with a fatty acyl group.	KOG0817	Acyl-CoA-binding protein	Lipid transport and metabolism	METABOLISM	.	.	.	.	.	.	.	.
19072	1.96163	no	9.99	yes	3.51572	no	0.82566	no	26.3935	6.77622	0	20.118	1.75892	11.3511	0.239252	0.0335615	0.338619	0.747767	scaffold_07	281019	281186	+	1	IPR001356~Homeobox|IPR009057~Homeodomain-like	BlastProDom~PD000010~OTP_DROME_P56672;|HMMPfam~PF00046~Homeobox|FPrintScan~PR00024~HOMEOBOX|ProfileScan~PS50071~HOMEOBOX_2|HMMSmart~SM00389~no description|superfamily~SSF46689~Homeodomain-like	GO:0003700~sequence-specific DNA binding transcription factor activity~Interacting selectively and non-covalently with a specific DNA sequence in order to modulate transcription. The transcription factor may or may not also interact selectively with a protein or macromolecular complex.|GO:0005634~nucleus~A membrane-bounded organelle of eukaryotic cells in which chromosomes are housed and replicat…	KOG0490	Transcription factor, contains HOX domain	General function prediction only	POORLY CHARACTERIZED	.	.	.	.	.	.	.	Defline~Ekaterina Shelest~ekaterina.shelest@hki-jena.de~2014-11-18~Homeodomain-like DNA binding domain-containing transcription factor
19073	0	no	0	no	-9.99	no	0	no	0	0	0	0	1.35439	0	1	1	1	1	scaffold_04	3999205	3999372	+	1	IPR001356~Homeobox|IPR009057~Homeodomain-like	BlastProDom~PD000010~OTP_DROME_P56672;|HMMPfam~PF00046~Homeobox|FPrintScan~PR00024~HOMEOBOX|ScanRegExp~PS00027~HOMEOBOX_1|ProfileScan~PS50071~HOMEOBOX_2|HMMSmart~SM00389~no description|superfamily~SSF46689~Homeodomain-like	GO:0003700~sequence-specific DNA binding transcription factor activity~Interacting selectively and non-covalently with a specific DNA sequence in order to modulate transcription. The transcription factor may or may not also interact selectively with a protein or macromolecular complex.|GO:0005634~nucleus~A membrane-bounded organelle of eukaryotic cells in which chromosomes are housed and replicat…	KOG1146	Homeobox protein	General function prediction only	POORLY CHARACTERIZED	.	.	.	.	.	.	.	Defline~Ekaterina Shelest~ekaterina.shelest@hki-jena.de~2014-11-18~Homeodomain-like DNA binding domain-containing transcription factor
19096	-0.428366	no	-0.255594	no	0.746896	no	1.61963	yes	92.1918	124.063	110.061	181.821	108.344	59.1678	0.349014	0.607184	0.105055	0.00592924	scaffold_05	220168	220404	+	1	IPR007087~Zinc finger, C2H2-type|IPR015880~Zinc finger, C2H2-like	BlastProDom~PD000003~MIG2_YEAST_P53035;|HMMPfam~PF00096~zf-C2H2|ScanRegExp~PS00028~ZINC_FINGER_C2H2_1|ProfileScan~PS50157~ZINC_FINGER_C2H2_2|HMMSmart~SM00355~no description|superfamily~SSF57667~C2H2 and C2HC zinc fingers	GO:0003676~nucleic acid binding~Interacting selectively and non-covalently with any nucleic acid.|GO:0005622~intracellular~The living contents of a cell; the matter contained within (but not including) the plasma membrane, usually taken to exclude large vacuoles and masses of secretory or ingested material. In eukaryotes it includes the nucleus and cytoplasm.|GO:0008270~zinc ion binding~Interacti…	KOG1721	FOG: Zn-finger	General function prediction only	POORLY CHARACTERIZED	.	.	.	.	.	.	.	Defline~Ekaterina Shelest~ekaterina.shelest@hki-jena.de~2014-11-18~C2H2-type Zinc finger transcription factor
19122	0.897421	no	-0.200655	no	1.04201	yes	0.925751	yes	11.8854	6.38061	13.6589	734.763	356.837	386.784	1	0.935768	0.0124468	0.0244478	scaffold_13	34139	34309	-	1	IPR001356~Homeobox|IPR009057~Homeodomain-like	BlastProDom~PD000010~OTP_DROME_P56672;|HMMPfam~PF00046~Homeobox|FPrintScan~PR00024~HOMEOBOX|ProfileScan~PS50071~HOMEOBOX_2|HMMSmart~SM00389~no description|superfamily~SSF46689~Homeodomain-like	GO:0003700~sequence-specific DNA binding transcription factor activity~Interacting selectively and non-covalently with a specific DNA sequence in order to modulate transcription. The transcription factor may or may not also interact selectively with a protein or macromolecular complex.|GO:0005634~nucleus~A membrane-bounded organelle of eukaryotic cells in which chromosomes are housed and replicat…	KOG0773	Transcription factor MEIS1 and related HOX domain proteins	Transcription	INFORMATION STORAGE AND PROCESSING	.	.	.	.	.	.	.	Defline~Ekaterina Shelest~ekaterina.shelest@hki-jena.de~2014-11-18~Homeodomain-like DNA binding domain-containing transcription factor
19138	-9.99	no	0	no	1.16666	no	9.99	no	0	5.09201	0	1.77979	0.79281	0	1	1	1	1	scaffold_07	1534337	1534533	+	1	IPR011707~Multicopper oxidase, type 3|IPR008972~Cupredoxin	HMMPfam~PF07732~Cu-oxidase_3|superfamily~SSF49503~Cupredoxins	GO:0005507~copper ion binding~Interacting selectively and non-covalently with copper (Cu) ions.|GO:0016491~oxidoreductase activity~Catalysis of an oxidation-reduction (redox) reaction, a reversible chemical reaction in which the oxidation state of an atom or atoms within a molecule is altered. One substrate acts as a hydrogen or electron donor and becomes oxidized, while the other acts as hydroge…	KOG1263	Multicopper oxidases	Secondary metabolites biosynthesis, transport and catabolism	METABOLISM	.	.	.	.	.	.	.	Description~Bernard Henrissat~Bernard.Henrissat@afmb.univ-mrs.fr~2014-08-04~AA1_dist|Defline~Bernard Henrissat~Bernard.Henrissat@afmb.univ-mrs.fr~2014-08-04~Multicopper oxidase
19201	-0.574442	no	-1.31197	no	0.665787	no	1.82888	no	5.84171	8.69889	14.5038	5.6925	3.58824	1.60235	1	0.612967	0.788538	0.593513	scaffold_01	4948811	4948978	-	1	IPR007087~Zinc finger, C2H2-type|IPR015880~Zinc finger, C2H2-like	BlastProDom~PD000003~MIG2_YEAST_P53035;|HMMPfam~PF00096~zf-C2H2|ScanRegExp~PS00028~ZINC_FINGER_C2H2_1|ProfileScan~PS50157~ZINC_FINGER_C2H2_2|HMMSmart~SM00355~no description|superfamily~SSF57667~C2H2 and C2HC zinc fingers	GO:0003676~nucleic acid binding~Interacting selectively and non-covalently with any nucleic acid.|GO:0005622~intracellular~The living contents of a cell; the matter contained within (but not including) the plasma membrane, usually taken to exclude large vacuoles and masses of secretory or ingested material. In eukaryotes it includes the nucleus and cytoplasm.|GO:0008270~zinc ion binding~Interacti…	KOG1721	FOG: Zn-finger	General function prediction only	POORLY CHARACTERIZED	.	.	.	.	.	.	.	Defline~Ekaterina Shelest~ekaterina.shelest@hki-jena.de~2014-11-18~C2H2-type Zinc finger transcription factor
19202	-0.88453	no	-1.3991	no	0.258069	no	-1.15458	no	6.03173	11.1356	15.9079	85.2189	71.2606	189.714	0.726874	0.478428	0.76363	0.0626039	scaffold_05	1344107	1344307	+	1	IPR007087~Zinc finger, C2H2-type|IPR015880~Zinc finger, C2H2-like	BlastProDom~PD000003~MIG2_YEAST_P53035;|HMMPfam~PF00096~zf-C2H2|ScanRegExp~PS00028~ZINC_FINGER_C2H2_1|ProfileScan~PS50157~ZINC_FINGER_C2H2_2|HMMSmart~SM00355~no description|superfamily~SSF57667~C2H2 and C2HC zinc fingers	GO:0003676~nucleic acid binding~Interacting selectively and non-covalently with any nucleic acid.|GO:0005622~intracellular~The living contents of a cell; the matter contained within (but not including) the plasma membrane, usually taken to exclude large vacuoles and masses of secretory or ingested material. In eukaryotes it includes the nucleus and cytoplasm.|GO:0008270~zinc ion binding~Interacti…	KOG1721	FOG: Zn-finger	General function prediction only	POORLY CHARACTERIZED	.	.	.	.	.	.	.	Defline~Ekaterina Shelest~ekaterina.shelest@hki-jena.de~2014-11-18~C2H2-type Zinc finger transcription factor
19243	0.583579	no	1.10047	no	-0.0401022	no	0.180573	no	51.0116	34.0403	23.79	67.1622	69.0553	59.2607	0.265401	0.0509693	0.941973	0.747588	scaffold_07	591547	591905	-	2	IPR001766~Fork head transcription factor	BlastProDom~PD000425~SEP1_SCHPO_O43058;|HMMPfam~PF00250~Fork_head|FPrintScan~PR00053~FORKHEAD|ScanRegExp~PS00657~FORK_HEAD_1|ProfileScan~PS50039~FORK_HEAD_3|HMMSmart~SM00339~no description|superfamily~SSF46785~Winged helix" DNA-binding domain"	GO:0003700~sequence-specific DNA binding transcription factor activity~Interacting selectively and non-covalently with a specific DNA sequence in order to modulate transcription. The transcription factor may or may not also interact selectively with a protein or macromolecular complex.|GO:0005634~nucleus~A membrane-bounded organelle of eukaryotic cells in which chromosomes are housed and replicat…	KOG2294	Transcription factor of the Forkhead/HNF3 family	Transcription	INFORMATION STORAGE AND PROCESSING	.	.	.	.	.	.	.	Defline~Ekaterina Shelest~ekaterina.shelest@hki-jena.de~2014-11-18~Fork head transcription factor
19268	-0.576729	yes	0.166851	no	1.10285	no	0.684382	no	834.677	1244.89	743.518	166.271	77.4149	103.466	0.0204151	0.584564	0.0513491	0.190324	scaffold_01	874566	874787	-	1	IPR000504~RNA recognition motif, RNP-1	HMMPfam~PF00076~RRM_1|ProfileScan~PS50102~RRM|HMMSmart~SM00360~no description|superfamily~SSF54928~RNA-binding domain, RBD	GO:0003676~nucleic acid binding~Interacting selectively and non-covalently with any nucleic acid.	KOG4209	Splicing factor RNPS1, SR protein superfamily	RNA processing and modification	INFORMATION STORAGE AND PROCESSING	.	.	.	.	.	.	.	.
19273	-0.076724	no	-0.11874	no	0.816597	no	0.647779	no	231.695	244.35	251.571	68.0888	38.6594	43.4585	0.859992	0.772022	0.345241	0.435353	scaffold_01	6024303	6024518	-	1	IPR000504~RNA recognition motif, RNP-1	HMMPfam~PF00076~RRM_1|ProfileScan~PS50102~RRM|HMMSmart~SM00360~no description|superfamily~SSF54928~RNA-binding domain, RBD	GO:0003676~nucleic acid binding~Interacting selectively and non-covalently with any nucleic acid.	KOG0118	FOG: RRM domain	General function prediction only	POORLY CHARACTERIZED	.	.	.	.	.	.	.	.
19302	0.50876	no	0.643032	no	-0.113689	no	-1.24701	yes	48.9042	34.3711	31.3165	46.5343	50.3497	110.448	0.435891	0.318648	0.884971	0.0295496	scaffold_04	3806405	3806662	-	1	IPR000910~High mobility group box, HMG1/HMG2|IPR000135~High mobility group box, HMG1/HMG2, subgroup|IPR009071~High mobility group box, HMG	HMMPfam~PF00505~HMG_box|FPrintScan~PR00886~HIGHMOBLTY12|ProfileScan~PS50118~HMG_BOX_2|HMMSmart~SM00398~no description|superfamily~SSF47095~HMG-box	GO:0003677~DNA binding~Any molecular function by which a gene product interacts selectively with DNA (deoxyribonucleic acid).|GO:0006355~regulation of transcription, DNA-dependent~Any process that modulates the frequency, rate or extent of cellular DNA-dependent transcription.|GO:0000785~chromatin~The ordered and organized complex of DNA and protein that forms the chromosome.|GO:0005634~nucleus~A…	KOG0381	HMG box-containing protein	General function prediction only	POORLY CHARACTERIZED	.	.	.	.	.	.	.	.
[truncated: 11,571 more rows]

## Sheet: GO enrichment
Gene Ontology enrichment analysis
Atf1Mϕ
Biological process
ID	Name	Bgd count	Result count	Result gene list	Pct of bgd	Fold enrichment	Odds ratio	P-value	Benjamini	Bonferroni
[truncated: 532 more rows]

## Sheet: KEGG enrichment
KEGG pathway enrichment analysis
Atf1Mϕ
[truncated: 94 more rows]
